# Supplementary material for: Identification and Functional Analysis of Transcriptome Profiles, Long Non-Coding RNAs, Single-Nucleotide Polymorphisms, and Alternative Splicing from the Oocyte to the Preimplantation Stage of Sheep by Single-Cell RNA Sequencing
Source: Genes (Basel). 2023 May 25;14(6):1145. doi: 10.3390/genes14061145 (PMC10298692; doi:10.3390/genes14061145)
Supplement: Supplementary file 1 [file genes-14-01145-s001.zip]

Archive with 19 entries (19 files):
- Table S1-a.xlsx
- Table S1-b.xlsx
- Table S1-c.xlsx
- Table S1-d.xlsx
- Table S1-e.xlsx
- Table S1-f.xlsx
- Table S1-g.xlsx
- Table S2-a.xlsx
- Table S2-b.xlsx
- Table S3-1.xlsx
- Table S3-2.xlsx
- Table S3-3.xlsx
- Table S3-4.xlsx
- Table S3-5.xlsx
- Table S3-6.xlsx
- Table S3-7.xlsx
- Table S4.xlsx
- Table S5.xlsx
- Table S6.xlsx
