# Supplementary material for: Identification and Functional Analysis of Transcriptome Profiles, Long Non-Coding RNAs, Single-Nucleotide Polymorphisms, and Alternative Splicing from the Oocyte to the Preimplantation Stage of Sheep by Single-Cell RNA Sequencing
Source: Genes (Basel). 2023 May 25;14(6):1145. doi: 10.3390/genes14061145 (PMC10298692; doi:10.3390/genes14061145)
Supplement: Supplementary file 1 [file genes-14-01145-s001.zip › Table S1-a.xlsx]

## Sheet: a-DEG o vs. z
gene_id	gene_name	transcript_id	GO	KEGG	KO_ENTRY	EC	Description	FPKM.ZZJF_1	FPKM.ZZJF_2	FPKM.ZZJF_3	FPKM.ZZJO_1	FPKM.ZZJO_2	FPKM.ZZJO_3	fc	log2(fc)	pval	qval	regulation	significant
ENSOARG00000000164	MYADML2	ENSOART00000000166	GO:0016021(integral component of membrane);GO:0016020(membrane);GO:0005737(cytoplasm)	NA	NA	NA	myeloid associated differentiation marker like 2 [Source:HGNC Symbol;Acc:HGNC:34548]	0	0.08215	0	0	0	0	1.01589	0.0227379	0.63369	0.822648	up	no
ENSOARG00000000196	ENSOARG00000000196	ENSOART00000000206	GO:0019358(nicotinate nucleotide salvage);GO:0009435(NAD biosynthetic process);GO:0016763(transferase activity, transferring pentosyl groups);GO:0004516(nicotinate phosphoribosyltransferase activity);GO:0004514(nicotinate-nucleotide diphosphorylase (carboxylating) activity)	NA	NA	NA	NA	0.194693	0	0.077312	0.128093	0	0	1.07868	0.109263	0.35621	0.822648	up	no
ENSOARG00000000538	TLR1	ENSOART00000000573	GO:0045121(membrane raft);GO:0035354(Toll-like receptor 1-Toll-like receptor 2 protein complex);GO:0016021(integral component of membrane);GO:0016020(membrane);GO:0005794(Golgi apparatus);GO:0071727(cellular response to triacyl bacterial lipopeptide);GO:0050707(regulation of cytokine secretion);GO:0045410(positive regulation of interleukin-6 biosynthetic process);GO:0045087(innate immune response…	04620(Toll-like receptor signaling pathway);05152(Tuberculosis)	NA	NA	toll-like receptor 1 [Source:RefSeq peptide;Acc:NP_001128532]	0.038063	0	0.085728	0.027754	0	0	1.04542	0.0640852	0.184297	0.822648	up	no
ENSOARG00000000606	ENSOARG00000000606	ENSOART00000000650	GO:0005634(nucleus);GO:1902732(positive regulation of chondrocyte proliferation);GO:1902730(positive regulation of proteoglycan biosynthetic process);GO:0042246(tissue regeneration);GO:0035988(chondrocyte proliferation);GO:0032332(positive regulation of chondrocyte differentiation);GO:0010628(positive regulation of gene expression);GO:0002062(chondrocyte differentiation)	NA	NA	NA	NA	0.458517	0.10243	0	0	0	0	1.171	0.227741	0.350794	0.822648	up	no
ENSOARG00000000707	ENSOARG00000000707	ENSOART00000000756	GO:0008016(regulation of heart contraction);GO:0046872(metal ion binding);GO:0005509(calcium ion binding)	NA	NA	NA	NA	0	0	0	0	0	0.146318	0.970195	-0.0436533	0.611017	0.822648	down	no
ENSOARG00000000841	ENSOARG00000000841	ENSOART00000000897	NA	NA	NA	NA	NA	0	0	0	0.009365	0	0	0.998316	-0.00243109	0.652873	0.822648	down	no
ENSOARG00000000882	ENSOARG00000000882	ENSOART00000000944	NA	NA	NA	NA	NA	0	0	0	0	0	0.068396	0.985447	-0.0211492	0.611017	0.822648	down	no
ENSOARG00000000933	CYP46A1	ENSOART00000001005	GO:0055114(oxidation-reduction process);GO:0006805(xenobiotic metabolic process);GO:0006707(cholesterol catabolic process);GO:0046872(metal ion binding);GO:0033781(cholesterol 24-hydroxylase activity);GO:0020037(heme binding);GO:0016705(oxidoreductase activity, acting on paired donors, with incorporation or reduction of molecular oxygen);GO:0016491(oxidoreductase activity);GO:0005506(iron ion bin…	NA	NA	NA	cytochrome P450 family 46 subfamily A member 1 [Source:HGNC Symbol;Acc:HGNC:2641]	0	0	0.001492	0	0	0.034963	0.993056	-0.010053	0.638602	0.822648	down	no
ENSOARG00000001120	ENSOARG00000001120	ENSOART00000001196	NA	NA	NA	NA	NA	0	0.02306	0	0	0	0	1.00456	0.00656597	0.63369	0.822648	up	no
ENSOARG00000001186	ENSOARG00000001186	ENSOART00000001269	GO:0016020(membrane);GO:0006898(receptor-mediated endocytosis);GO:0005044(scavenger receptor activity)	NA	NA	NA	NA	0	0	0	0.00254	0	0	0.999542	-0.000661608	0.652873	0.822648	down	no
ENSOARG00000001233	ENSOARG00000001233	ENSOART00000001319	NA	NA	NA	NA	NA	0.14955	0	0	0	0	0	1.05243	0.0737271	0.446286	0.822648	up	no
ENSOARG00000001348	LY6L	ENSOART00000001445	NA	NA	NA	NA	lymphocyte antigen 6 family member L [Source:HGNC Symbol;Acc:HGNC:52284]	0	0.144999	0	0	0	0	1.0274	0.0389969	0.63369	0.822648	up	no
ENSOARG00000001376	ENSOARG00000001376	ENSOART00000001475	GO:0006508(proteolysis);GO:0008234(cysteine-type peptidase activity);GO:0004197(cysteine-type endopeptidase activity)	NA	NA	NA	NA	0	0	0	0	0	0.034893	0.992429	-0.0109642	0.611017	0.822648	down	no
ENSOARG00000001436	TMEM190	ENSOART00000001539	GO:0016021(integral component of membrane);GO:0016020(membrane);GO:0005634(nucleus);GO:0002079(inner acrosomal membrane);GO:0002244(hematopoietic progenitor cell differentiation);GO:0043621(protein self-association)	NA	NA	NA	transmembrane protein 190 [Source:HGNC Symbol;Acc:HGNC:29632]	0	0	0.042291	0.006511	0	0.010036	1.01469	0.0210319	0.417356	0.822648	up	no
ENSOARG00000001503	ENSOARG00000001503	ENSOART00000001604	GO:0016021(integral component of membrane);GO:0016020(membrane);GO:0005886(plasma membrane);GO:0050911(detection of chemical stimulus involved in sensory perception of smell);GO:0050896(response to stimulus);GO:0007608(sensory perception of smell);GO:0007186(G-protein coupled receptor signaling pathway);GO:0007165(signal transduction);GO:0004984(olfactory receptor activity);GO:0004930(G-protein c…	04740(Olfactory transduction)	NA	NA	NA	0	0	0	0	0	0.055809	0.988039	-0.0173607	0.611017	0.822648	down	no
ENSOARG00000001547	ENSOARG00000001547	ENSOART00000001659	GO:0016032(viral process);GO:0006508(proteolysis);GO:0008270(zinc ion binding);GO:0004190(aspartic-type endopeptidase activity);GO:0003676(nucleic acid binding)	NA	NA	NA	NA	0	0.0471279	0	0	0	0	1.01067	0.01531	0.63369	0.822648	up	no
ENSOARG00000001600	TREML1	ENSOART00000001720	GO:0031091(platelet alpha granule);GO:0016021(integral component of membrane);GO:0016020(membrane);GO:0009986(cell surface);GO:0030168(platelet activation)	NA	NA	NA	triggering receptor expressed on myeloid cells like 1 [Source:HGNC Symbol;Acc:HGNC:20434]	0.009654	0	0	0	0	0	1.00353	0.00508248	0.446286	0.822648	up	no
ENSOARG00000001606	PCDH12	ENSOART00000001725	GO:0016021(integral component of membrane);GO:0016020(membrane);GO:0005911(cell-cell junction);GO:0005886(plasma membrane);GO:0007156(homophilic cell adhesion via plasma membrane adhesion molecules);GO:0007155(cell adhesion);GO:0005509(calcium ion binding);GO:0070062(extracellular exosome);GO:0060711(labyrinthine layer development);GO:0016339(calcium-dependent cell-cell adhesion via plasma membra…	NA	NA	NA	protocadherin 12 [Source:HGNC Symbol;Acc:HGNC:8657]	0.043935	0	0	0	0	0	1.01589	0.0227456	0.446286	0.822648	up	no
ENSOARG00000001655	ENSOARG00000001655	ENSOART00000001782	GO:0030529(intracellular ribonucleoprotein complex);GO:0022627(cytosolic small ribosomal subunit);GO:0005840(ribosome);GO:0005737(cytoplasm);GO:0005634(nucleus);GO:0005622(intracellular);GO:0030154(cell differentiation);GO:0006412(translation);GO:0003735(structural constituent of ribosome)	NA	NA	NA	NA	0	0.072527	0.069574	0.069179	0.164607	0.00938	0.939804	-0.0895679	0.220878	0.822648	down	no
ENSOARG00000001698	ENSOARG00000001698	ENSOART00000001827	GO:0005622(intracellular);GO:0006511(ubiquitin-dependent protein catabolic process);GO:0006508(proteolysis);GO:0036459(thiol-dependent ubiquitinyl hydrolase activity);GO:0016787(hydrolase activity);GO:0008234(cysteine-type peptidase activity);GO:0008233(peptidase activity);GO:0004843(thiol-dependent ubiquitin-specific protease activity)	NA	NA	NA	NA	0	0.009455	0	0	0	0.029429	0.995462	-0.00656166	0.741288	0.868956	down	no
ENSOARG00000001815	ENSOARG00000001815	ENSOART00000001952	GO:0005634(nucleus);GO:0006355(regulation of transcription, DNA-templated);GO:0006351(transcription, DNA-templated);GO:0003700(transcription factor activity, sequence-specific DNA binding);GO:0003677(DNA binding);GO:0000975(regulatory region DNA binding)	NA	NA	NA	NA	0	0	0	0	0.016109	0	0.990495	-0.0137787	0.05739	0.60651	down	no
ENSOARG00000001842	OTOL1	ENSOART00000001980	GO:0005581(collagen trimer);GO:0005576(extracellular region)	NA	NA	NA	otolin 1 [Source:HGNC Symbol;Acc:HGNC:34071]	0.143811	0	0	0	0	0	1.0505	0.0710795	0.446286	0.822648	up	no
ENSOARG00000001920	ENSOARG00000001920	ENSOART00000002066	GO:0016021(integral component of membrane);GO:0016020(membrane);GO:0055085(transmembrane transport)	NA	NA	NA	NA	0	0	0	0.008896	0	0	0.9984	-0.00230987	0.652873	0.822648	down	no
ENSOARG00000001969	BAC5	ENSOART00000002118	GO:0005576(extracellular region);GO:0006952(defense response)	NA	NA	NA	cathelicidin-2 precursor [Source:RefSeq peptide;Acc:NP_001009787]	0	0	0	0.083335	0	0	0.985634	-0.020876	0.652873	0.822648	down	no
ENSOARG00000002157	NCR1	ENSOART00000002329	GO:0016021(integral component of membrane);GO:0016020(membrane)	04650(Natural killer cell mediated cytotoxicity)	NA	NA	natural cytotoxicity triggering receptor 1 precursor [Source:RefSeq peptide;Acc:NP_001185997]	0	0	0	0	0	0.266651	0.948971	-0.0755637	0.611017	0.822648	down	no
ENSOARG00000002289	REN	ENSOART00000002478	GO:0005622(intracellular);GO:0005615(extracellular space);GO:0048469(cell maturation);GO:0043408(regulation of MAPK cascade);GO:0042756(drinking behavior);GO:0010033(response to organic substance);GO:0009755(hormone-mediated signaling pathway);GO:0008584(male gonad development);GO:0006508(proteolysis);GO:0002018(renin-angiotensin regulation of aldosterone production);GO:0002016(regulation of bloo…	04614(Renin-angiotensin system)	NA	NA	renin precursor [Source:RefSeq peptide;Acc:NP_001009299]	0	0.048449	0	0	0	0	1.00949	0.0136261	0.63369	0.822648	up	no
ENSOARG00000002326	WSCD1	ENSOART00000002518	GO:0008146(sulfotransferase activity)	NA	NA	NA	WSC domain containing 1 [Source:HGNC Symbol;Acc:HGNC:29060]	0.165928	0	0	0.255782	0	0	1.01523	0.0218099	0.890946	0.946276	up	no
ENSOARG00000002700	ENSOARG00000002700	ENSOART00000002926	GO:0016021(integral component of membrane);GO:0016020(membrane)	NA	NA	NA	NA	0	0	0	0	0	0.005291	0.998831	-0.00168694	0.611017	0.822648	down	no
ENSOARG00000003075	ENSOARG00000003075	ENSOART00000003333	NA	NA	NA	NA	NA	0	0.01452	0	0	0	0	1.00288	0.00415176	0.63369	0.822648	up	no
ENSOARG00000003078	ENSOARG00000003078	ENSOART00000003334	NA	NA	NA	NA	NA	0	0	0	0	0	0.078804	0.983333	-0.0242483	0.611017	0.822648	down	no
ENSOARG00000003106	ENSOARG00000003106	ENSOART00000003366	NA	NA	NA	NA	NA	0	0	0	0	0	0.039019	0.991554	-0.0122362	0.611017	0.822648	down	no
ENSOARG00000003155	ENSOARG00000003155	ENSOART00000003420	GO:0016021(integral component of membrane);GO:0016020(membrane)	NA	NA	NA	NA	0.005546	0	0	0	0	0.015819	0.998551	-0.00209163	0.83709	0.920185	down	no
ENSOARG00000003679	ENSOARG00000003679	ENSOART00000003992	NA	NA	NA	NA	NA	0.031474	0	0	0	0	0	1.01143	0.0163931	0.446286	0.822648	up	no
ENSOARG00000003805	ENSOARG00000003805	ENSOART00000004128	NA	NA	NA	NA	NA	0.058387	0	0.042658	0	0	0	1.03969	0.0561558	0.142821	0.819494	up	no
ENSOARG00000003920	ENSOARG00000003920	ENSOART00000004257	GO:0003677(DNA binding);GO:0003700(transcription factor activity, sequence-specific DNA binding);GO:0043565(sequence-specific DNA binding);GO:0006355(regulation of transcription, DNA-templated);GO:0005634(nucleus)	NA	NA	NA	NA	0	0	0	0.164767	0	0	0.972804	-0.0397785	0.652873	0.822648	down	no
ENSOARG00000003974	ENSOARG00000003974	ENSOART00000004320	NA	NA	NA	NA	NA	0	0	0	0	0	0.012307	0.997293	-0.00391023	0.611017	0.822648	down	no
ENSOARG00000004015	CD248	ENSOART00000004365	GO:0005509(calcium ion binding);GO:0050840(extracellular matrix binding);GO:0008284(positive regulation of cell proliferation);GO:0016477(cell migration);GO:0048535(lymph node development);GO:0060033(anatomical structure regression);GO:2000353(positive regulation of endothelial cell apoptotic process);GO:0005737(cytoplasm);GO:0016020(membrane);GO:0016021(integral component of membrane);GO:0070062…	NA	NA	NA	CD248 molecule [Source:HGNC Symbol;Acc:HGNC:18219]	0	0	0	0.026077	0	0	0.995357	-0.00671388	0.652873	0.822648	down	no
ENSOARG00000004225	NAT1	ENSOART00000004596	GO:0016407(acetyltransferase activity);GO:0016740(transferase activity);GO:0016746(transferase activity, transferring acyl groups);GO:0008152(metabolic process)	00232(Caffeine metabolism);00983(Drug metabolism - other enzymes);05204(Chemical carcinogenesis)	NA	NA	N-acetyltransferase 1 [Source:HGNC Symbol;Acc:HGNC:7645]	0	0	0	0	0	0.048521	0.989556	-0.0151464	0.611017	0.822648	down	no
ENSOARG00000004288	RBP5	ENSOART00000004670	GO:0005215(transporter activity);GO:0008289(lipid binding);GO:0016918(retinal binding);GO:0006810(transport);GO:0070062(extracellular exosome)	NA	NA	NA	retinol binding protein 5 [Source:HGNC Symbol;Acc:HGNC:15847]	0	0	0	0	0	0.621807	0.898396	-0.154576	0.611017	0.822648	down	no
ENSOARG00000004415	SEMA3G	ENSOART00000004811	GO:0070062(extracellular exosome)	NA	NA	NA	semaphorin 3G [Source:HGNC Symbol;Acc:HGNC:30400]	0	0	0	0	0	0.043418	0.990627	-0.0135868	0.611017	0.822648	down	no
ENSOARG00000004479	ENSOARG00000004479	ENSOART00000004871	GO:0004190(aspartic-type endopeptidase activity);GO:0006508(proteolysis)	NA	NA	NA	NA	0.010133	0	0	0.006358	0	0	1.00255	0.00368043	0.623476	0.822648	up	no
ENSOARG00000004520	ENSOARG00000004520	ENSOART00000004917	GO:0004252(serine-type endopeptidase activity);GO:0008233(peptidase activity);GO:0008236(serine-type peptidase activity);GO:0016787(hydrolase activity);GO:0006508(proteolysis)	NA	NA	NA	NA	0	0	0	0	0	0.200002	0.960406	-0.0582843	0.611017	0.822648	down	no
ENSOARG00000004552	GPSM1	ENSOART00000004955	GO:0005092(GDP-dissociation inhibitor activity);GO:0030695(GTPase regulator activity);GO:0008277(regulation of G-protein coupled receptor protein signaling pathway);GO:0050790(regulation of catalytic activity);GO:0005654(nucleoplasm);GO:0005794(Golgi apparatus)	NA	NA	NA	G-protein signaling modulator 1 [Source:HGNC Symbol;Acc:HGNC:17858]	0	0.080158	0	0	0	0	1.01551	0.0222073	0.63369	0.822648	up	no
ENSOARG00000004705	ENSOARG00000004705	ENSOART00000005116	GO:0003735(structural constituent of ribosome);GO:0006412(translation);GO:0005840(ribosome)	NA	NA	NA	NA	0	0	0.033013	0.02818	0.093921	0.034115	0.94931	-0.075049	0.103669	0.753713	down	no
ENSOARG00000004755	ENSOARG00000004755	ENSOART00000005174	NA	NA	NA	NA	NA	0.016185	0.042387	0	0.054053	0	0.014815	1.0014	0.00201854	0.957515	0.979032	up	no
ENSOARG00000004841	TM4SF4	ENSOART00000005281	GO:0016020(membrane);GO:0016021(integral component of membrane)	NA	NA	NA	transmembrane 4 L six family member 4 [Source:HGNC Symbol;Acc:HGNC:11856]	0	0	0	0.299057	0	0	0.953803	-0.068237	0.652873	0.822648	down	no
ENSOARG00000004880	ENSOARG00000004880	ENSOART00000005316	GO:0016020(membrane);GO:0016021(integral component of membrane)	NA	NA	NA	NA	0.107417	0	0	0	0	0	1.03812	0.0539741	0.446286	0.822648	up	no
ENSOARG00000004998	KIF25	ENSOART00000005440	GO:0000166(nucleotide binding);GO:0003774(motor activity);GO:0003777(microtubule motor activity);GO:0005524(ATP binding);GO:0008017(microtubule binding);GO:0007018(microtubule-based movement);GO:0010507(negative regulation of autophagy);GO:0005874(microtubule)	NA	NA	NA	kinesin family member 25 [Source:HGNC Symbol;Acc:HGNC:6390]	0	0	0	0	0	0.326659	0.939288	-0.0903607	0.611017	0.822648	down	no
ENSOARG00000005008	C1orf186	ENSOART00000005450	GO:0005886(plasma membrane);GO:0016020(membrane);GO:0016021(integral component of membrane)	NA	NA	NA	chromosome 1 open reading frame 186 [Source:HGNC Symbol;Acc:HGNC:25341]	0.003153	0	0	0	0	0	1.00115	0.00166531	0.446286	0.822648	up	no
ENSOARG00000005071	GRIFIN	ENSOART00000005525	GO:0030246(carbohydrate binding)	NA	NA	NA	galectin-related inter-fiber protein [Source:HGNC Symbol;Acc:HGNC:4577]	0	0	0	0.003592	0	0	0.999352	-0.000935138	0.652873	0.822648	down	no
ENSOARG00000005105	RBPJL	ENSOART00000005562	GO:0000977(RNA polymerase II regulatory region sequence-specific DNA binding);GO:0000978(RNA polymerase II core promoter proximal region sequence-specific DNA binding);GO:0000982(transcription factor activity, RNA polymerase II core promoter proximal region sequence-specific binding);GO:0001228(transcriptional activator activity, RNA polymerase II transcription regulatory region sequence-specific…	NA	NA	NA	recombination signal binding protein for immunoglobulin kappa J region like [Source:HGNC Symbol;Acc:HGNC:13761]	0	0	0	0.007503	0	0	0.99865	-0.00194953	0.652873	0.822648	down	no
ENSOARG00000005114	ENSOARG00000005114	ENSOART00000005569	GO:0005198(structural molecule activity);GO:0019058(viral life cycle);GO:0019028(viral capsid)	NA	NA	NA	NA	0	0	0	0.006376	0.287458	0.065582	0.846852	-0.239819	0.034776	0.60651	down	no
ENSOARG00000005215	ENSOARG00000005215	ENSOART00000005686	NA	NA	NA	NA	NA	0	0.019619	0	0	0	0	1.00389	0.00559565	0.63369	0.822648	up	no
ENSOARG00000005583	ENSOARG00000005583	ENSOART00000006080	GO:0004867(serine-type endopeptidase inhibitor activity);GO:0010951(negative regulation of endopeptidase activity)	NA	NA	NA	NA	0.210092	0	0	0	0	0	1.07243	0.100879	0.446286	0.822648	up	no
ENSOARG00000005635	ENSOARG00000005635	ENSOART00000006136	NA	NA	NA	NA	NA	0	0.00851	0	0	0	0	1.00169	0.00244055	0.63369	0.822648	up	no
ENSOARG00000005706	USP27X	ENSOART00000006214	GO:0004843(thiol-dependent ubiquitin-specific protease activity);GO:0008233(peptidase activity);GO:0008234(cysteine-type peptidase activity);GO:0008270(zinc ion binding);GO:0016787(hydrolase activity);GO:0036459(thiol-dependent ubiquitinyl hydrolase activity);GO:0046872(metal ion binding);GO:0061578(Lys63-specific deubiquitinase activity);GO:1990380(Lys48-specific deubiquitinase activity);GO:0006…	NA	NA	NA	ubiquitin specific peptidase 27, X-linked [Source:HGNC Symbol;Acc:HGNC:13486]	0	0	0.731407	0.00931	0	0.179094	1.22127	0.28838	0.424977	0.822648	up	no
ENSOARG00000005745	C1QTNF12	ENSOART00000006257	GO:0005179(hormone activity);GO:0010906(regulation of glucose metabolic process);GO:0035774(positive regulation of insulin secretion involved in cellular response to glucose stimulus);GO:0045721(negative regulation of gluconeogenesis);GO:0046324(regulation of glucose import);GO:0046326(positive regulation of glucose import);GO:0046628(positive regulation of insulin receptor signaling pathway);GO:…	NA	NA	NA	C1q and tumor necrosis factor related protein 12 [Source:HGNC Symbol;Acc:HGNC:32308]	0	0	0.055522	0	0	0.121945	0.997941	-0.00297365	0.967818	0.983693	down	no
ENSOARG00000005754	MEOX1	ENSOART00000006265	GO:0000978(RNA polymerase II core promoter proximal region sequence-specific DNA binding);GO:0001046(core promoter sequence-specific DNA binding);GO:0001077(transcriptional activator activity, RNA polymerase II core promoter proximal region sequence-specific binding);GO:0003677(DNA binding);GO:0003682(chromatin binding);GO:0003700(transcription factor activity, sequence-specific DNA binding);GO:0…	NA	NA	NA	mesenchyme homeobox 1 [Source:HGNC Symbol;Acc:HGNC:7013]	0	0	0	0.300858	0	0	0.953564	-0.0685983	0.652873	0.822648	down	no
ENSOARG00000005897	ENSOARG00000005897	ENSOART00000006416	GO:0005158(insulin receptor binding)	NA	NA	NA	NA	0	0	0	0	0	0.002422	0.999464	-0.000773318	0.611017	0.822648	down	no
ENSOARG00000005948	ENSOARG00000005948	ENSOART00000006468	GO:0004175(endopeptidase activity);GO:0004298(threonine-type endopeptidase activity);GO:0008233(peptidase activity);GO:0016787(hydrolase activity);GO:0006508(proteolysis);GO:0051603(proteolysis involved in cellular protein catabolic process);GO:0000502(proteasome complex);GO:0005634(nucleus);GO:0005737(cytoplasm);GO:0005839(proteasome core complex)	NA	NA	NA	NA	0	0.20836	0.024439	0.207255	0	0	1.01431	0.0204937	0.904708	0.952783	up	no
ENSOARG00000005978	ACP7	ENSOART00000006500	GO:0003993(acid phosphatase activity);GO:0016787(hydrolase activity);GO:0046872(metal ion binding);GO:0016311(dephosphorylation)	NA	NA	NA	acid phosphatase 7, tartrate resistant (putative) [Source:HGNC Symbol;Acc:HGNC:33781]	0	0.014979	0	0	0	0.028509	0.996745	-0.0047041	0.822414	0.912537	down	no
ENSOARG00000006056	LPAR4	ENSOART00000006582	GO:0004871(signal transducer activity);GO:0004930(G-protein coupled receptor activity);GO:0035727(lysophosphatidic acid binding);GO:0070915(lysophosphatidic acid receptor activity);GO:0007165(signal transduction);GO:0007186(G-protein coupled receptor signaling pathway);GO:0005886(plasma membrane);GO:0016020(membrane);GO:0016021(integral component of membrane)	04015(Rap1 signaling pathway);04080(Neuroactive ligand-receptor interaction);04151(PI3K-Akt signaling pathway);05200(Pathways in cancer)	NA	NA	lysophosphatidic acid receptor 4 [Source:HGNC Symbol;Acc:HGNC:4478]	0	0	0	0	0	0.060019	0.987168	-0.0186329	0.611017	0.822648	down	no
ENSOARG00000006116	ENSOARG00000006116	ENSOART00000006646	NA	NA	NA	NA	NA	0	0	0.0802	0.036316	0	0	1.02738	0.0389661	0.443578	0.822648	up	no
ENSOARG00000006169	ENSOARG00000006169	ENSOART00000006709	GO:0000398(mRNA splicing, via spliceosome);GO:0005681(spliceosomal complex);GO:0030529(intracellular ribonucleoprotein complex)	NA	NA	NA	NA	0	0	0	0	0	0.060508	0.987067	-0.0187803	0.611017	0.822648	down	no
ENSOARG00000006299	ENSOARG00000006299	ENSOART00000006849	NA	NA	NA	NA	NA	0.072846	0	0	0	0	0	1.02612	0.0371966	0.446286	0.822648	up	no
ENSOARG00000006301	CD4	ENSOART00000006853	GO:0001948(glycoprotein binding);GO:0008270(zinc ion binding);GO:0015026(coreceptor activity);GO:0019899(enzyme binding);GO:0019901(protein kinase binding);GO:0042289(MHC class II protein binding);GO:0042803(protein homodimerization activity);GO:1990782(protein tyrosine kinase binding);GO:0001816(cytokine production);GO:0006948(induction by virus of host cell-cell fusion);GO:0006955(immune respon…	04514(Cell adhesion molecules (CAMs));04612(Antigen processing and presentation);04640(Hematopoietic cell lineage);04660(T cell receptor signaling pathway);05340(Primary immunodeficiency)	NA	NA	T-cell surface glycoprotein CD4 precursor [Source:RefSeq peptide;Acc:NP_001123374]	0	0	0	0.027759	0	0	0.995062	-0.00714106	0.652873	0.822648	down	no
ENSOARG00000006342	TTR	ENSOART00000006897	GO:0070062(extracellular exosome);GO:0005615(extracellular space);GO:0005576(extracellular region);GO:0070327(thyroid hormone transport);GO:0042572(retinol metabolic process);GO:0006810(transport);GO:0070324(thyroid hormone binding);GO:0042802(identical protein binding);GO:0005179(hormone activity)	NA	NA	NA	transthyretin [Source:HGNC Symbol;Acc:HGNC:12405]	0	0.42543	0	0	0	0	1.07333	0.10209	0.63369	0.822648	up	no
ENSOARG00000006771	KLF15	ENSOART00000007361	GO:0003676(nucleic acid binding);GO:0003677(DNA binding);GO:0003700(transcription factor activity, sequence-specific DNA binding);GO:0044212(transcription regulatory region DNA binding);GO:0046872(metal ion binding);GO:0010001(glial cell differentiation);GO:0010468(regulation of gene expression);GO:0014898(cardiac muscle hypertrophy in response to stress);GO:0015758(glucose transport);GO:0045893(…	NA	NA	NA	Kruppel like factor 15 [Source:HGNC Symbol;Acc:HGNC:14536]	0.446108	0	0	0.044272	0	0.028514	1.12885	0.17485	0.487121	0.822648	up	no
ENSOARG00000006814	LDLRAD1	ENSOART00000007409	GO:0016020(membrane);GO:0016021(integral component of membrane)	NA	NA	NA	low density lipoprotein receptor class A domain containing 1 [Source:HGNC Symbol;Acc:HGNC:32069]	0	0	0	0.087984	0	0	0.984871	-0.0219929	0.652873	0.822648	down	no
ENSOARG00000006839	ENSOARG00000006839	ENSOART00000007436	NA	NA	NA	NA	NA	0.003176	0	0.040685	0.05056	0	0	1.00959	0.0137656	0.675796	0.834276	up	no
ENSOARG00000007101	ENSOARG00000007101	ENSOART00000007725	GO:0008080(N-acetyltransferase activity)	NA	NA	NA	NA	0.048694	0	0	0	0	0	1.01759	0.0251516	0.446286	0.822648	up	no
ENSOARG00000007143	ENSOARG00000007143	ENSOART00000007766	NA	NA	NA	NA	NA	0.008839	0	0	0	0	0	1.00323	0.00465529	0.446286	0.822648	up	no
ENSOARG00000007282	ENSOARG00000007282	ENSOART00000007916	GO:0016020(membrane);GO:0016021(integral component of membrane)	04640(Hematopoietic cell lineage)	NA	NA	NA	0.025342	0	0	0	0	0	1.00922	0.0132389	0.446286	0.822648	up	no
ENSOARG00000007441	ENSOARG00000007441	ENSOART00000008102	GO:0005198(structural molecule activity);GO:0019058(viral life cycle);GO:0019028(viral capsid)	NA	NA	NA	NA	0.00282917	0	0	0	0	0	1.00199	0.00287417	0.446286	0.822648	up	no
ENSOARG00000007442	ENSOARG00000007442	ENSOART00000008101	NA	NA	NA	NA	NA	0	0	0	0.064135	0	0.194935	0.950564	-0.0731439	0.397471	0.822648	down	no
ENSOARG00000007467	ENSOARG00000007467	ENSOART00000008129	GO:0016020(membrane);GO:0016021(integral component of membrane)	NA	NA	NA	NA	0	0	0	0	0	0.039961	0.991355	-0.0125259	0.611017	0.822648	down	no
ENSOARG00000007518	ENSOARG00000007518	ENSOART00000008183	GO:0003824(catalytic activity);GO:0016829(lyase activity);GO:0016831(carboxy-lyase activity);GO:0030170(pyridoxal phosphate binding);GO:0019752(carboxylic acid metabolic process)	NA	NA	NA	NA	0.205537	0	0	0.349417	0	0	1.01447	0.020727	0.918889	0.959876	up	no
ENSOARG00000007530	BSND	ENSOART00000008198	GO:0005254(chloride channel activity);GO:0006821(chloride transport);GO:1902476(chloride transmembrane transport);GO:0005887(integral component of plasma membrane);GO:0016020(membrane);GO:0016021(integral component of membrane);GO:0016323(basolateral plasma membrane);GO:0043234(protein complex)	NA	NA	NA	barttin CLCNK type accessory beta subunit [Source:HGNC Symbol;Acc:HGNC:16512]	0	0	0	0	0	0.013853	0.996956	-0.00439807	0.611017	0.822648	down	no
ENSOARG00000007634	ENSOARG00000007634	ENSOART00000008310	GO:0016020(membrane);GO:0016021(integral component of membrane)	NA	NA	NA	NA	0.285214	0	0	0	0	0	1.09637	0.13274	0.446286	0.822648	up	no
ENSOARG00000007869	ENSOARG00000007869	ENSOART00000008568	GO:0000166(nucleotide binding);GO:0003676(nucleic acid binding)	NA	NA	NA	NA	0	0	0	0.011699	0	0	0.9979	-0.00303346	0.652873	0.822648	down	no
ENSOARG00000007951	ENSOARG00000007951	ENSOART00000008661	GO:0016020(membrane);GO:0016021(integral component of membrane)	NA	NA	NA	NA	0.035659	0	0	0	0	0	1.01293	0.0185351	0.446286	0.822648	up	no
ENSOARG00000008040	ENSOARG00000008040	ENSOART00000008753	NA	NA	NA	NA	NA	0.112095	0	0.260329	0.675973	0	0	1.04702	0.0662928	0.815448	0.908412	up	no
ENSOARG00000008096	NCS1	ENSOART00000008808	GO:0005509(calcium ion binding);GO:0005737(cytoplasm);GO:0005886(plasma membrane);GO:0030424(axon);GO:0030425(dendrite);GO:0043231(intracellular membrane-bounded organelle);GO:0070062(extracellular exosome)	NA	NA	NA	neuronal calcium sensor 1 [Source:HGNC Symbol;Acc:HGNC:3953]	0	0	0.033327	0	0	0	1.01432	0.0205124	0.355159	0.822648	up	no
ENSOARG00000008156	GALR2	ENSOART00000008874	GO:0004930(G-protein coupled receptor activity);GO:0004966(galanin receptor activity);GO:0017046(peptide hormone binding);GO:0007186(G-protein coupled receptor signaling pathway);GO:0007194(negative regulation of adenylate cyclase activity);GO:0007204(positive regulation of cytosolic calcium ion concentration);GO:0007218(neuropeptide signaling pathway);GO:0031175(neuron projection development);GO…	NA	NA	NA	galanin receptor 2 [Source:HGNC Symbol;Acc:HGNC:4133]	0	0	0.020278	0.015481	0	0	1.00595	0.0085542	0.545495	0.822648	up	no
ENSOARG00000008160	ENSOARG00000008160	ENSOART00000008877	GO:0003755(peptidyl-prolyl cis-trans isomerase activity);GO:0016853(isomerase activity);GO:0000413(protein peptidyl-prolyl isomerization)	NA	NA	NA	NA	0	0.059977	0.16918	0.038914	0.051215	0	1.04359	0.0615513	0.533423	0.822648	up	no
ENSOARG00000008165	HSD17B6	ENSOART00000008882	GO:0016491(oxidoreductase activity);GO:0055114(oxidation-reduction process)	00140(Steroid hormone biosynthesis);00830(Retinol metabolism)	NA	NA	hydroxysteroid 17-beta dehydrogenase 6 [Source:HGNC Symbol;Acc:HGNC:23316]	0	0	0	0.228576	0	0	0.96347	-0.0536885	0.652873	0.822648	down	no
ENSOARG00000008294	UROC1	ENSOART00000009029	GO:0016153(urocanate hydratase activity);GO:0006548(histidine catabolic process);GO:0005829(cytosol)	NA	NA	NA	urocanate hydratase 1 [Source:HGNC Symbol;Acc:HGNC:26444]	0	0	0	0.002649	0	0	0.999522	-0.000689962	0.652873	0.822648	down	no
ENSOARG00000008351	SLCO2A1	ENSOART00000009087	GO:0005215(transporter activity);GO:0015132(prostaglandin transmembrane transporter activity);GO:0006810(transport);GO:0006811(ion transport);GO:0015732(prostaglandin transport);GO:0005886(plasma membrane);GO:0016020(membrane);GO:0016021(integral component of membrane)	NA	NA	NA	solute carrier organic anion transporter family member 2A1 [Source:RefSeq peptide;Acc:NP_001033110]	0	0	0	0.059946	0	0	0.989531	-0.0151836	0.652873	0.822648	down	no
ENSOARG00000008445	ENSOARG00000008445	ENSOART00000009188	NA	NA	NA	NA	NA	0	0	0	0	0	0.0198564	0.995226	-0.00690375	0.611017	0.822648	down	no
ENSOARG00000008577	ENSOARG00000008577	ENSOART00000009334	GO:0003676(nucleic acid binding);GO:0003964(RNA-directed DNA polymerase activity);GO:0004523(RNA-DNA hybrid ribonuclease activity);GO:0006278(RNA-dependent DNA biosynthetic process);GO:0090502(RNA phosphodiester bond hydrolysis, endonucleolytic)	NA	NA	NA	NA	0.025712	0.003742	0	0.011339	0	0.009676	1.0059	0.00848649	0.598746	0.822648	up	no
ENSOARG00000008747	ENSOARG00000008747	ENSOART00000009526	GO:0016020(membrane);GO:0016021(integral component of membrane)	NA	NA	NA	NA	0.875057	0	0.845741	0	0.036663	0	1.60768	0.684978	0.144023	0.820736	up	no
ENSOARG00000008839	ENSOARG00000008839	ENSOART00000009621	GO:0016020(membrane);GO:0016021(integral component of membrane)	NA	NA	NA	NA	0	0	0	0.055761	0	0	0.990239	-0.0141518	0.652873	0.822648	down	no
ENSOARG00000008872	C3orf18	ENSOART00000009662	GO:0016020(membrane);GO:0016021(integral component of membrane)	NA	NA	NA	chromosome 3 open reading frame 18 [Source:HGNC Symbol;Acc:HGNC:24837]	0	0	0.337794	0	0	0	1.13453	0.182089	0.355159	0.822648	up	no
ENSOARG00000008986	ENSOARG00000008986	ENSOART00000009787	NA	NA	NA	NA	NA	0.077612	0.076213	0.073125	0.071735	0	0.110114	1.0377	0.0533905	0.213273	0.822648	up	no
ENSOARG00000008992	ENSOARG00000008992	ENSOART00000009794	GO:0006334(nucleosome assembly);GO:0005634(nucleus)	NA	NA	NA	NA	0.121283	0.157374	0.754065	0.408233	0.426905	0.576513	0.941426	-0.087081	0.752154	0.874959	down	no
ENSOARG00000009050	APOF	ENSOART00000009857	NA	NA	NA	NA	apolipoprotein F [Source:HGNC Symbol;Acc:HGNC:615]	0	0.03315	0	0	0	0	1.00653	0.00939252	0.63369	0.822648	up	no
ENSOARG00000009116	PMP2	ENSOART00000009925	GO:0005215(transporter activity);GO:0005504(fatty acid binding);GO:0008289(lipid binding);GO:0015485(cholesterol binding);GO:0006810(transport);GO:0061024(membrane organization);GO:0043209(myelin sheath);GO:0070062(extracellular exosome)	NA	NA	NA	peripheral myelin protein 2 [Source:HGNC Symbol;Acc:HGNC:9117]	0	0	0	0.574371	0	0	0.921229	-0.118368	0.652873	0.822648	down	no
ENSOARG00000009202	ENSOARG00000009202	ENSOART00000010020	NA	NA	NA	NA	NA	0.027039	0	0.115155	0.033694	0	0	1.05239	0.0736669	0.259426	0.822648	up	no
ENSOARG00000009361	ENSOARG00000009361	ENSOART00000010193	GO:0070701(mucus layer)	NA	NA	NA	NA	0	0	0	0	0	0.008526	0.998121	-0.002714	0.611017	0.822648	down	no

## Sheet: GO
GO_ID	GO_Term	GO_function	GO_class	S gene number	TS gene number	B gene number	TB gene number	pvalue
GO:0010324	membrane invagination	biological_process	6	3	239	4	9957	5.36706e-05
GO:0010823	negative regulation of mitochondrion organization	biological_process	7	2	239	2	9957	0.000573801
GO:0070776	MOZ/MORF histone acetyltransferase complex	cellular_component	10	2	239	2	9957	0.000573801
GO:0000054	ribosomal subunit export from nucleus	biological_process	8	2	239	2	9957	0.000573801
GO:1902766	skeletal muscle satellite cell migration	biological_process	8	2	239	3	9957	0.00169408
GO:0045022	early endosome to late endosome transport	biological_process	7	3	239	12	9957	0.00255909
GO:0034145	positive regulation of toll-like receptor 4 signaling pathway	biological_process	11	2	239	4	9957	0.00333449
GO:0009235	cobalamin metabolic process	biological_process	7	2	239	4	9957	0.00333449
GO:0032781	positive regulation of ATPase activity	biological_process	14	3	239	14	9957	0.0040865
GO:0034101	erythrocyte homeostasis	biological_process	5	2	239	5	9957	0.00546963
GO:0075522	IRES-dependent viral translational initiation	biological_process	12	2	239	5	9957	0.00546963
GO:0003743	translation initiation factor activity	molecular_function	8	4	239	32	9957	0.00686572
GO:0030136	clathrin-coated vesicle	cellular_component	12	3	239	17	9957	0.00723953
GO:0005737	cytoplasm	cellular_component	7	55	239	1673	9957	0.00758393
GO:0006413	translational initiation	biological_process	8	4	239	33	9957	0.00766832
GO:0005771	multivesicular body	cellular_component	11	2	239	6	9957	0.00807499
GO:0030122	AP-2 adaptor complex	cellular_component	13	2	239	6	9957	0.00807499
GO:0032727	positive regulation of interferon-alpha production	biological_process	9	2	239	6	9957	0.00807499
GO:0016607	nuclear speck	cellular_component	14	10	239	178	9957	0.010655
GO:0048599	oocyte development	biological_process	9	2	239	7	9957	0.011127
GO:0035196	production of miRNAs involved in gene silencing by miRNA	biological_process	12	2	239	7	9957	0.011127
GO:0090150	establishment of protein localization to membrane	biological_process	6	2	239	7	9957	0.011127
GO:1901224	positive regulation of NIK/NF-kappaB signaling	biological_process	10	2	239	8	9957	0.0146028
GO:0034063	stress granule assembly	biological_process	6	2	239	8	9957	0.0146028
GO:0048268	clathrin coat assembly	biological_process	8	2	239	8	9957	0.0146028
GO:0006897	endocytosis	biological_process	7	4	239	41	9957	0.0163562
GO:0030117	membrane coat	cellular_component	9	3	239	23	9957	0.0169659
GO:0007163	establishment or maintenance of cell polarity	biological_process	5	2	239	9	9957	0.0184805
GO:0010971	positive regulation of G2/M transition of mitotic cell cycle	biological_process	9	2	239	9	9957	0.0184805
GO:0005685	U1 snRNP	cellular_component	9	2	239	9	9957	0.0184805
GO:1903543	positive regulation of exosomal secretion	biological_process	9	2	239	9	9957	0.0184805
GO:0048856	anatomical structure development	biological_process	4	2	239	9	9957	0.0184805
GO:1903955	positive regulation of protein targeting to mitochondrion	NA	NA	4	239	43	9957	0.019208
GO:0005634	nucleus	cellular_component	9	69	239	2304	9957	0.0221327
GO:0042761	very long-chain fatty acid biosynthetic process	biological_process	10	2	239	10	9957	0.022739
GO:0044319	wound healing, spreading of cells	biological_process	8	2	239	10	9957	0.022739
GO:0042176	regulation of protein catabolic process	biological_process	8	2	239	10	9957	0.022739
GO:0072583	clathrin-dependent endocytosis	biological_process	9	2	239	10	9957	0.022739
GO:0030111	regulation of Wnt signaling pathway	biological_process	9	2	239	10	9957	0.022739
GO:0021915	neural tube development	biological_process	9	3	239	26	9957	0.0236342
GO:0042254	ribosome biogenesis	biological_process	6	3	239	26	9957	0.0236342
GO:1901859	negative regulation of mitochondrial DNA metabolic process	biological_process	11	1	239	1	9957	0.0240032
GO:0000323	lytic vacuole	cellular_component	10	1	239	1	9957	0.0240032
GO:0035544	negative regulation of SNARE complex assembly	biological_process	9	1	239	1	9957	0.0240032
GO:0071670	smooth muscle cell chemotaxis	biological_process	10	1	239	1	9957	0.0240032
GO:0009052	pentose-phosphate shunt, non-oxidative branch	biological_process	15	1	239	1	9957	0.0240032
GO:0010858	calcium-dependent protein kinase regulator activity	molecular_function	6	1	239	1	9957	0.0240032
GO:0001936	regulation of endothelial cell proliferation	biological_process	7	1	239	1	9957	0.0240032
GO:2000035	regulation of stem cell division	biological_process	7	1	239	1	9957	0.0240032
GO:0051046	regulation of secretion	biological_process	6	1	239	1	9957	0.0240032
GO:0010998	regulation of translational initiation by eIF2 alpha phosphorylation	biological_process	11	1	239	1	9957	0.0240032
GO:0031544	peptidyl-proline 3-dioxygenase activity	molecular_function	8	1	239	1	9957	0.0240032
GO:1903895	negative regulation of IRE1-mediated unfolded protein response	NA	NA	1	239	1	9957	0.0240032
GO:0005873	plus-end kinesin complex	cellular_component	13	1	239	1	9957	0.0240032
GO:0098789	pre-mRNA cleavage required for polyadenylation	NA	NA	1	239	1	9957	0.0240032
GO:0060733	regulation of eIF2 alpha phosphorylation by amino acid starvation	biological_process	12	1	239	1	9957	0.0240032
GO:1903579	negative regulation of ATP metabolic process	biological_process	14	1	239	1	9957	0.0240032
GO:0018242	protein O-linked glycosylation via serine	biological_process	10	1	239	1	9957	0.0240032
GO:0043331	response to dsRNA	biological_process	7	1	239	1	9957	0.0240032
GO:1901631	positive regulation of presynaptic membrane organization	biological_process	5	1	239	1	9957	0.0240032
GO:0006069	ethanol oxidation	biological_process	9	1	239	1	9957	0.0240032
GO:0010265	SCF complex assembly	biological_process	9	1	239	1	9957	0.0240032
GO:0006313	transposition, DNA-mediated	biological_process	10	1	239	1	9957	0.0240032
GO:0004751	ribose-5-phosphate isomerase activity	molecular_function	7	1	239	1	9957	0.0240032
GO:2000286	receptor internalization involved in canonical Wnt signaling pathway	biological_process	8	1	239	1	9957	0.0240032
GO:1903723	negative regulation of centriole elongation	biological_process	14	1	239	1	9957	0.0240032
GO:0019867	outer membrane	cellular_component	4	1	239	1	9957	0.0240032
GO:0061656	SUMO conjugating enzyme activity	molecular_function	7	1	239	1	9957	0.0240032
GO:0061185	negative regulation of dermatome development	biological_process	8	1	239	1	9957	0.0240032
GO:0001773	myeloid dendritic cell activation	biological_process	6	1	239	1	9957	0.0240032
GO:0034597	phosphatidylinositol-4,5-bisphosphate 4-phosphatase activity	molecular_function	10	1	239	1	9957	0.0240032
GO:0008817	cob(I)yrinic acid a,c-diamide adenosyltransferase activity	molecular_function	6	1	239	1	9957	0.0240032
GO:0097104	postsynaptic membrane assembly	biological_process	7	1	239	1	9957	0.0240032
GO:0070676	intralumenal vesicle formation	biological_process	8	1	239	1	9957	0.0240032
GO:0008609	alkylglycerone-phosphate synthase activity	molecular_function	6	1	239	1	9957	0.0240032
GO:2000116	regulation of cysteine-type endopeptidase activity	biological_process	10	1	239	1	9957	0.0240032
GO:0010038	response to metal ion	biological_process	6	1	239	1	9957	0.0240032
GO:0051036	regulation of endosome size	biological_process	6	1	239	1	9957	0.0240032
GO:2000386	positive regulation of ovarian follicle development	biological_process	10	1	239	1	9957	0.0240032
GO:0043023	ribosomal large subunit binding	molecular_function	5	1	239	1	9957	0.0240032
GO:2000426	negative regulation of apoptotic cell clearance	biological_process	9	1	239	1	9957	0.0240032
GO:0098559	cytoplasmic side of early endosome membrane	cellular_component	12	1	239	1	9957	0.0240032
GO:0000814	ESCRT II complex	cellular_component	12	1	239	1	9957	0.0240032
GO:2000642	negative regulation of early endosome to late endosome transport	biological_process	5	1	239	1	9957	0.0240032
GO:0052658	inositol-1,4,5-trisphosphate 5-phosphatase activity	molecular_function	10	1	239	1	9957	0.0240032
GO:0035268	protein mannosylation	biological_process	9	1	239	1	9957	0.0240032
GO:0036465	synaptic vesicle recycling	biological_process	9	1	239	1	9957	0.0240032
GO:1903755	positive regulation of SUMO transferase activity	biological_process	7	1	239	1	9957	0.0240032
GO:0009231	riboflavin biosynthetic process	biological_process	8	1	239	1	9957	0.0240032
GO:1903673	mitotic cleavage furrow formation	biological_process	9	1	239	1	9957	0.0240032
GO:0008705	methionine synthase activity	molecular_function	8	1	239	1	9957	0.0240032
GO:0051650	establishment of vesicle localization	biological_process	6	1	239	1	9957	0.0240032
GO:2000388	positive regulation of antral ovarian follicle growth	biological_process	11	1	239	1	9957	0.0240032
GO:0060193	positive regulation of lipase activity	biological_process	7	1	239	1	9957	0.0240032
GO:0004618	phosphoglycerate kinase activity	molecular_function	7	1	239	1	9957	0.0240032
GO:0032872	regulation of stress-activated MAPK cascade	biological_process	11	1	239	1	9957	0.0240032
GO:0071600	otic vesicle morphogenesis	biological_process	11	1	239	1	9957	0.0240032
GO:0018467	formaldehyde dehydrogenase activity	molecular_function	8	1	239	1	9957	0.0240032
GO:0042806	fucose binding	molecular_function	6	1	239	1	9957	0.0240032

## Sheet: KEGG
pathway_id	pathway_name	S gene number	TS gene number	B gene number	TB gene number	pvalue
ko03008	Ribosome biogenesis in eukaryotes	5	71	38	2433	0.00435532
ko03040	Spliceosome	7	71	79	2433	0.0072541
ko05169	Epstein-Barr virus infection	7	71	84	2433	0.0100939
ko05164	Influenza A	5	71	58	2433	0.0253433
ko01220	Degradation of aromatic compounds	1	71	1	2433	0.0291821
ko04962	Vasopressin-regulated water reabsorption	3	71	25	2433	0.0345845
ko04144	Endocytosis	6	71	87	2433	0.0391335
ko00430	Taurine and hypotaurine metabolism	1	71	3	2433	0.0850502
ko01230	Biosynthesis of amino acids	3	71	39	2433	0.103193
ko04623	Cytosolic DNA-sensing pathway	2	71	19	2433	0.104393
ko04742	Taste transduction	1	71	4	2433	0.111783
ko03013	RNA transport	5	71	89	2433	0.115439
ko00830	Retinol metabolism	2	71	21	2433	0.12358
ko04146	Peroxisome	3	71	44	2433	0.135194
ko04914	Progesterone-mediated oocyte maturation	3	71	44	2433	0.135194
ko03030	DNA replication	2	71	23	2433	0.143543
ko00970	Aminoacyl-tRNA biosynthesis	2	71	24	2433	0.153768
ko05206	MicroRNAs in cancer	3	71	47	2433	0.155859
ko05162	Measles	3	71	47	2433	0.155859
ko04014	Ras signaling pathway	4	71	73	2433	0.161957
ko05016	Huntington's disease	5	71	100	2433	0.164664
ko05160	Hepatitis C	3	71	49	2433	0.170157
ko05210	Colorectal cancer	2	71	26	2433	0.174618
ko04510	Focal adhesion	4	71	76	2433	0.179242
ko04612	Antigen processing and presentation	2	71	27	2433	0.185211
ko05211	Renal cell carcinoma	2	71	28	2433	0.195896
ko04062	Chemokine signaling pathway	3	71	53	2433	0.19982
ko05133	Pertussis	2	71	29	2433	0.206658
ko04727	GABAergic synapse	2	71	29	2433	0.206658
ko00120	Primary bile acid biosynthesis	1	71	8	2433	0.211228
ko04744	Phototransduction	1	71	8	2433	0.211228
ko00512	Mucin type O-glycan biosynthesis	1	71	8	2433	0.211228
ko04068	FoxO signaling pathway	3	71	56	2433	0.22284
ko04145	Phagosome	3	71	57	2433	0.230633
ko01200	Carbon metabolism	3	71	58	2433	0.238479
ko04726	Serotonergic synapse	2	71	32	2433	0.239283
ko00230	Purine metabolism	4	71	86	2433	0.240839
ko05012	Parkinson's disease	3	71	59	2433	0.246372
ko00190	Oxidative phosphorylation	3	71	60	2433	0.254309
ko00450	Selenocompound metabolism	1	71	10	2433	0.256749
ko01040	Biosynthesis of unsaturated fatty acids	1	71	10	2433	0.256749
ko04966	Collecting duct acid secretion	1	71	10	2433	0.256749
ko05152	Tuberculosis	3	71	62	2433	0.270292
ko00010	Glycolysis / Gluconeogenesis	2	71	35	2433	0.272167
ko00670	One carbon pool by folate	1	71	11	2433	0.278528
ko04660	T cell receptor signaling pathway	2	71	36	2433	0.283136
ko04972	Pancreatic secretion	2	71	36	2433	0.283136
ko05168	Herpes simplex infection	3	71	65	2433	0.294479
ko04110	Cell cycle	3	71	67	2433	0.310696
ko05145	Toxoplasmosis	2	71	40	2433	0.326818
ko04915	Estrogen signaling pathway	2	71	40	2433	0.326818
ko04810	Regulation of actin cytoskeleton	3	71	69	2433	0.32695
ko04310	Wnt signaling pathway	2	71	41	2433	0.33765
ko04919	Thyroid hormone signaling pathway	2	71	41	2433	0.33765
ko00030	Pentose phosphate pathway	1	71	14	2433	0.34016
ko04360	Axon guidance	2	71	42	2433	0.348432
ko05203	Viral carcinogenesis	3	71	72	2433	0.351337
ko04270	Vascular smooth muscle contraction	2	71	43	2433	0.359159
ko00860	Porphyrin and chlorophyll metabolism	1	71	15	2433	0.359527
ko00350	Tyrosine metabolism	1	71	15	2433	0.359527
ko03430	Mismatch repair	1	71	15	2433	0.359527
ko00900	Terpenoid backbone biosynthesis	1	71	15	2433	0.359527
ko04015	Rap1 signaling pathway	3	71	75	2433	0.375647
ko05223	Non-small cell lung cancer	1	71	16	2433	0.378333
ko00980	Metabolism of xenobiotics by cytochrome P450	1	71	16	2433	0.378333
ko05221	Acute myeloid leukemia	1	71	16	2433	0.378333
ko04370	VEGF signaling pathway	1	71	16	2433	0.378333
ko05219	Bladder cancer	1	71	16	2433	0.378333
ko04722	Neurotrophin signaling pathway	2	71	46	2433	0.390947
ko05213	Endometrial cancer	1	71	17	2433	0.396595
ko03015	mRNA surveillance pathway	2	71	47	2433	0.401396
ko04071	Sphingolipid signaling pathway	2	71	48	2433	0.411762
ko04961	Endocrine and other factor-regulated calcium reabsorption	1	71	18	2433	0.414327
ko04730	Long-term depression	1	71	18	2433	0.414327
ko05204	Chemical carcinogenesis	1	71	19	2433	0.431546
ko00982	Drug metabolism - cytochrome P450	1	71	19	2433	0.431546
ko03020	RNA polymerase	1	71	19	2433	0.431546
ko04141	Protein processing in endoplasmic reticulum	3	71	83	2433	0.439477
ko04022	cGMP - PKG signaling pathway	2	71	51	2433	0.442333
ko00071	Fatty acid degradation	1	71	20	2433	0.448265
ko05214	Glioma	1	71	20	2433	0.448265
ko04520	Adherens junction	1	71	20	2433	0.448265
ko04921	Oxytocin signaling pathway	2	71	52	2433	0.452335
ko05034	Alcoholism	2	71	52	2433	0.452335
ko04910	Insulin signaling pathway	2	71	53	2433	0.462238
ko05166	HTLV-I infection	3	71	86	2433	0.462837
ko04721	Synaptic vesicle cycle	1	71	21	2433	0.464499
ko04713	Circadian entrainment	1	71	22	2433	0.480262
ko05230	Central carbon metabolism in cancer	1	71	22	2433	0.480262
ko05134	Legionellosis	1	71	22	2433	0.480262
ko05014	Amyotrophic lateral sclerosis (ALS)	1	71	22	2433	0.480262
ko05212	Pancreatic cancer	1	71	22	2433	0.480262
ko00270	Cysteine and methionine metabolism	1	71	23	2433	0.495568
ko04664	Fc epsilon RI signaling pathway	1	71	23	2433	0.495568
ko04064	NF-kappa B signaling pathway	1	71	24	2433	0.510428
ko05218	Melanoma	1	71	25	2433	0.524858
ko05100	Bacterial invasion of epithelial cells	1	71	25	2433	0.524858
ko05200	Pathways in cancer	4	71	131	2433	0.538212
ko03420	Nucleotide excision repair	1	71	26	2433	0.538867
ko04662	B cell receptor signaling pathway	1	71	26	2433	0.538867
ko04350	TGF-beta signaling pathway	1	71	26	2433	0.538867
ko04540	Gap junction	1	71	27	2433	0.552469
ko04976	Bile secretion	1	71	27	2433	0.552469
ko05161	Hepatitis B	2	71	64	2433	0.563973
ko04720	Long-term potentiation	1	71	28	2433	0.565676
ko05220	Chronic myeloid leukemia	1	71	28	2433	0.565676
ko00520	Amino sugar and nucleotide sugar metabolism	1	71	29	2433	0.578498
ko04012	ErbB signaling pathway	1	71	29	2433	0.578498
ko04622	RIG-I-like receptor signaling pathway	1	71	29	2433	0.578498
ko04666	Fc gamma R-mediated phagocytosis	1	71	29	2433	0.578498
ko04024	cAMP signaling pathway	2	71	66	2433	0.580964
ko04725	Cholinergic synapse	1	71	30	2433	0.590946
ko04917	Prolactin signaling pathway	1	71	30	2433	0.590946
ko05032	Morphine addiction	1	71	30	2433	0.590946
ko05222	Small cell lung cancer	1	71	30	2433	0.590946
ko03050	Proteasome	1	71	30	2433	0.590946
ko05132	Salmonella infection	1	71	30	2433	0.590946
ko04120	Ubiquitin mediated proteolysis	2	71	68	2433	0.597476
ko05322	Systemic lupus erythematosus	1	71	31	2433	0.603033
ko04916	Melanogenesis	1	71	31	2433	0.603033
ko04912	GnRH signaling pathway	1	71	31	2433	0.603033
ko05323	Rheumatoid arthritis	1	71	31	2433	0.603033
ko04210	Apoptosis	1	71	32	2433	0.614766
ko04723	Retrograde endocannabinoid signaling	1	71	32	2433	0.614766
ko05205	Proteoglycans in cancer	2	71	71	2433	0.621341
ko05215	Prostate cancer	1	71	33	2433	0.626158
ko04650	Natural killer cell mediated cytotoxicity	1	71	35	2433	0.647954
ko04724	Glutamatergic synapse	1	71	36	2433	0.658378
ko05010	Alzheimer's disease	2	71	77	2433	0.665835
ko04550	Signaling pathways regulating pluripotency of stem cells	1	71	38	2433	0.67832
ko05231	Choline metabolism in cancer	1	71	38	2433	0.67832
ko03010	Ribosome	2	71	79	2433	0.67972
ko04620	Toll-like receptor signaling pathway	1	71	39	2433	0.687856
ko04115	p53 signaling pathway	1	71	39	2433	0.687856
ko04670	Leukocyte transendothelial migration	1	71	40	2433	0.697114
ko05146	Amoebiasis	1	71	42	2433	0.714824
ko04530	Tight junction	1	71	43	2433	0.723292
ko04010	MAPK signaling pathway	2	71	89	2433	0.742324
ko00240	Pyrimidine metabolism	1	71	50	2433	0.776012
ko04114	Oocyte meiosis	1	71	51	2433	0.782686
ko04728	Dopaminergic synapse	1	71	53	2433	0.79545
ko04152	AMPK signaling pathway	1	71	54	2433	0.801552
ko04611	Platelet activation	1	71	55	2433	0.807475
ko05202	Transcriptional misregulation in cancers	1	71	55	2433	0.807475
ko04142	Lysosome	1	71	55	2433	0.807475
ko04080	Neuroactive ligand-receptor interaction	1	71	58	2433	0.824217
ko04932	Non-alcoholic fatty liver disease (NAFLD)	1	71	68	2433	0.870308
ko04151	PI3K-Akt signaling pathway	2	71	124	2433	0.886306
