# Supplementary material for: Identification and Functional Analysis of Transcriptome Profiles, Long Non-Coding RNAs, Single-Nucleotide Polymorphisms, and Alternative Splicing from the Oocyte to the Preimplantation Stage of Sheep by Single-Cell RNA Sequencing
Source: Genes (Basel). 2023 May 25;14(6):1145. doi: 10.3390/genes14061145 (PMC10298692; doi:10.3390/genes14061145)
Supplement: Supplementary file 1 [file genes-14-01145-s001.zip › Table S1-b.xlsx]

## Sheet: DEG z vs. 2-cell
gene_id	gene_name	transcript_id	GO	KEGG	KO_ENTRY	EC	Description	FPKM.ZZJ2C_1	FPKM.ZZJ2C_2	FPKM.ZZJ2C_3	FPKM.ZZJF_1	FPKM.ZZJF_2	FPKM.ZZJF_3	fc	log2(fc)	pval	qval	regulation	significant
ENSOARG00000000164	MYADML2	ENSOART00000000166	GO:0016021(integral component of membrane);GO:0016020(membrane);GO:0005737(cytoplasm)	NA	NA	NA	myeloid associated differentiation marker like 2 [Source:HGNC Symbol;Acc:HGNC:34548]	0	0	0	0	0.08215	0	0.964319	-0.0524173	0.408311	0.830755	down	no
ENSOARG00000000196	ENSOARG00000000196	ENSOART00000000206	GO:0019358(nicotinate nucleotide salvage);GO:0009435(NAD biosynthetic process);GO:0016763(transferase activity, transferring pentosyl groups);GO:0004516(nicotinate phosphoribosyltransferase activity);GO:0004514(nicotinate-nucleotide diphosphorylase (carboxylating) activity)	NA	NA	NA	NA	0.045535	0.10542	0	0.194693	0	0.077312	0.952866	-0.0696551	0.617321	0.830755	down	no
ENSOARG00000000396	ENSOARG00000000396	ENSOART00000000419	GO:0016021(integral component of membrane);GO:0016020(membrane)	NA	NA	NA	NA	0.028502	0	0	0	0	0	1.02225	0.0317436	0.061984	0.503381	up	no
ENSOARG00000000436	ENSOARG00000000436	ENSOART00000000462	NA	NA	NA	NA	NA	0.018648	0	0	0	0	0	1.01457	0.0208695	0.061984	0.503381	up	no
ENSOARG00000000538	TLR1	ENSOART00000000573	GO:0045121(membrane raft);GO:0035354(Toll-like receptor 1-Toll-like receptor 2 protein complex);GO:0016021(integral component of membrane);GO:0016020(membrane);GO:0005794(Golgi apparatus);GO:0071727(cellular response to triacyl bacterial lipopeptide);GO:0050707(regulation of cytokine secretion);GO:0045410(positive regulation of interleukin-6 biosynthetic process);GO:0045087(innate immune response…	04620(Toll-like receptor signaling pathway);05152(Tuberculosis)	NA	NA	toll-like receptor 1 [Source:RefSeq peptide;Acc:NP_001128532]	0.015968	0.065909	0	0.038063	0	0.085728	0.974424	-0.0373783	0.595469	0.830755	down	no
ENSOARG00000000606	ENSOARG00000000606	ENSOART00000000650	GO:0005634(nucleus);GO:1902732(positive regulation of chondrocyte proliferation);GO:1902730(positive regulation of proteoglycan biosynthetic process);GO:0042246(tissue regeneration);GO:0035988(chondrocyte proliferation);GO:0032332(positive regulation of chondrocyte differentiation);GO:0010628(positive regulation of gene expression);GO:0002062(chondrocyte differentiation)	NA	NA	NA	NA	0.018929	0	0	0.458517	0.10243	0	0.865769	-0.207946	0.453269	0.830755	down	no
ENSOARG00000000841	ENSOARG00000000841	ENSOART00000000897	NA	NA	NA	NA	NA	0	0	0.03223	0	0	0	1.01065	0.0152874	0.54731	0.830755	up	no
ENSOARG00000000933	CYP46A1	ENSOART00000001005	GO:0055114(oxidation-reduction process);GO:0006805(xenobiotic metabolic process);GO:0006707(cholesterol catabolic process);GO:0046872(metal ion binding);GO:0033781(cholesterol 24-hydroxylase activity);GO:0020037(heme binding);GO:0016705(oxidoreductase activity, acting on paired donors, with incorporation or reduction of molecular oxygen);GO:0016491(oxidoreductase activity);GO:0005506(iron ion bin…	NA	NA	NA	cytochrome P450 family 46 subfamily A member 1 [Source:HGNC Symbol;Acc:HGNC:2641]	0	0	0	0	0	0.001492	0.999645	-0.000511705	0.658054	0.830755	down	no
ENSOARG00000000936	LMOD2	ENSOART00000001002	GO:0031430(M band);GO:0030017(sarcomere);GO:0030016(myofibril);GO:0005884(actin filament);GO:0051694(pointed-end actin filament capping);GO:0045214(sarcomere organization);GO:0045010(actin nucleation);GO:0030838(positive regulation of actin filament polymerization);GO:0030041(actin filament polymerization);GO:0005523(tropomyosin binding);GO:0003779(actin binding)	NA	NA	NA	leiomodin 2 [Source:HGNC Symbol;Acc:HGNC:6648]	0.062175	0	0	0	0	0	1.04836	0.0681319	0.061984	0.503381	up	no
ENSOARG00000001120	ENSOARG00000001120	ENSOART00000001196	NA	NA	NA	NA	NA	0	0	0	0	0.02306	0	0.989563	-0.0151364	0.408311	0.830755	down	no
ENSOARG00000001233	ENSOARG00000001233	ENSOART00000001319	NA	NA	NA	NA	NA	0	0	0	0.14955	0	0	0.958798	-0.0607017	0.583634	0.830755	down	no
ENSOARG00000001348	LY6L	ENSOART00000001445	NA	NA	NA	NA	lymphocyte antigen 6 family member L [Source:HGNC Symbol;Acc:HGNC:52284]	0	0	0	0	0.144999	0	0.939589	-0.0898988	0.408311	0.830755	down	no
ENSOARG00000001436	TMEM190	ENSOART00000001539	GO:0016021(integral component of membrane);GO:0016020(membrane);GO:0005634(nucleus);GO:0002079(inner acrosomal membrane);GO:0002244(hematopoietic progenitor cell differentiation);GO:0043621(protein self-association)	NA	NA	NA	transmembrane protein 190 [Source:HGNC Symbol;Acc:HGNC:29632]	0	0	0	0	0	0.042291	0.990194	-0.0142166	0.658054	0.830755	down	no
ENSOARG00000001547	ENSOARG00000001547	ENSOART00000001659	GO:0016032(viral process);GO:0006508(proteolysis);GO:0008270(zinc ion binding);GO:0004190(aspartic-type endopeptidase activity);GO:0003676(nucleic acid binding)	NA	NA	NA	NA	0	0	0	0	0.0471279	0	0.975833	-0.0352937	0.408311	0.830755	down	no
ENSOARG00000001600	TREML1	ENSOART00000001720	GO:0031091(platelet alpha granule);GO:0016021(integral component of membrane);GO:0016020(membrane);GO:0009986(cell surface);GO:0030168(platelet activation)	NA	NA	NA	triggering receptor expressed on myeloid cells like 1 [Source:HGNC Symbol;Acc:HGNC:20434]	0	0	0	0.009654	0	0	0.997104	-0.00418456	0.583634	0.830755	down	no
ENSOARG00000001606	PCDH12	ENSOART00000001725	GO:0016021(integral component of membrane);GO:0016020(membrane);GO:0005911(cell-cell junction);GO:0005886(plasma membrane);GO:0007156(homophilic cell adhesion via plasma membrane adhesion molecules);GO:0007155(cell adhesion);GO:0005509(calcium ion binding);GO:0070062(extracellular exosome);GO:0060711(labyrinthine layer development);GO:0016339(calcium-dependent cell-cell adhesion via plasma membra…	NA	NA	NA	protocadherin 12 [Source:HGNC Symbol;Acc:HGNC:8657]	0	0	0	0.043935	0	0	0.987103	-0.0187271	0.583634	0.830755	down	no
ENSOARG00000001645	ENSOARG00000001645	ENSOART00000001769	GO:0016021(integral component of membrane);GO:0016020(membrane);GO:0005525(GTP binding)	NA	NA	NA	NA	0.032742	0	0	0	0	0	1.02554	0.0363906	0.061984	0.503381	up	no
ENSOARG00000001655	ENSOARG00000001655	ENSOART00000001782	GO:0030529(intracellular ribonucleoprotein complex);GO:0022627(cytosolic small ribosomal subunit);GO:0005840(ribosome);GO:0005737(cytoplasm);GO:0005634(nucleus);GO:0005622(intracellular);GO:0030154(cell differentiation);GO:0006412(translation);GO:0003735(structural constituent of ribosome)	NA	NA	NA	NA	0.006248	0.033376	0	0	0.072527	0.069574	0.953908	-0.0680773	0.265767	0.830755	down	no
ENSOARG00000001698	ENSOARG00000001698	ENSOART00000001827	GO:0005622(intracellular);GO:0006511(ubiquitin-dependent protein catabolic process);GO:0006508(proteolysis);GO:0036459(thiol-dependent ubiquitinyl hydrolase activity);GO:0016787(hydrolase activity);GO:0008234(cysteine-type peptidase activity);GO:0008233(peptidase activity);GO:0004843(thiol-dependent ubiquitin-specific protease activity)	NA	NA	NA	NA	0	0	0	0	0.009455	0	0.995679	-0.00624798	0.408311	0.830755	down	no
ENSOARG00000001842	OTOL1	ENSOART00000001980	GO:0005581(collagen trimer);GO:0005576(extracellular region)	NA	NA	NA	otolin 1 [Source:HGNC Symbol;Acc:HGNC:34071]	0	0	0	0.143811	0	0	0.960247	-0.0585219	0.583634	0.830755	down	no
ENSOARG00000001969	BAC5	ENSOART00000002118	GO:0005576(extracellular region);GO:0006952(defense response)	NA	NA	NA	cathelicidin-2 precursor [Source:RefSeq peptide;Acc:NP_001009787]	0	0.286416	0	0	0	0	0.970968	-0.042504	0.692011	0.830755	down	no
ENSOARG00000002289	REN	ENSOART00000002478	GO:0005622(intracellular);GO:0005615(extracellular space);GO:0048469(cell maturation);GO:0043408(regulation of MAPK cascade);GO:0042756(drinking behavior);GO:0010033(response to organic substance);GO:0009755(hormone-mediated signaling pathway);GO:0008584(male gonad development);GO:0006508(proteolysis);GO:0002018(renin-angiotensin regulation of aldosterone production);GO:0002016(regulation of bloo…	04614(Renin-angiotensin system)	NA	NA	renin precursor [Source:RefSeq peptide;Acc:NP_001009299]	0	0	0	0	0.048449	0	0.978462	-0.0314119	0.408311	0.830755	down	no
ENSOARG00000002326	WSCD1	ENSOART00000002518	GO:0008146(sulfotransferase activity)	NA	NA	NA	WSC domain containing 1 [Source:HGNC Symbol;Acc:HGNC:29060]	0	0	0	0.165928	0	0	0.954711	-0.0668633	0.583634	0.830755	down	no
ENSOARG00000002582	ENSOARG00000002582	ENSOART00000002798	GO:0006471(protein ADP-ribosylation);GO:0016757(transferase activity, transferring glycosyl groups);GO:0016740(transferase activity);GO:0003956(NAD(P)+-protein-arginine ADP-ribosyltransferase activity)	NA	NA	NA	NA	0	0.156877	0	0	0	0	0.983098	-0.0245925	0.692011	0.830755	down	no
ENSOARG00000002700	ENSOARG00000002700	ENSOART00000002926	GO:0016021(integral component of membrane);GO:0016020(membrane)	NA	NA	NA	NA	0.000519	0	0	0	0	0	1.00041	0.000586075	0.061984	0.503381	up	no
ENSOARG00000002873	ENSOARG00000002873	ENSOART00000003107	NA	NA	NA	NA	NA	0	0.05795	0	0	0	0	0.993432	-0.00950679	0.692011	0.830755	down	no
ENSOARG00000002915	SNCB	ENSOART00000003155	GO:0045202(synapse);GO:0016234(inclusion body);GO:0005739(mitochondrion);GO:0005737(cytoplasm);GO:0050808(synapse organization);GO:0043524(negative regulation of neuron apoptotic process);GO:0042417(dopamine metabolic process);GO:0007268(chemical synaptic transmission);GO:0005509(calcium ion binding)	NA	NA	NA	synuclein beta [Source:HGNC Symbol;Acc:HGNC:11140]	0.596547	0	0	0	0	0	1.44237	0.528444	0.061984	0.503381	up	no
ENSOARG00000003075	ENSOARG00000003075	ENSOART00000003333	NA	NA	NA	NA	NA	0.016191	0	0	0	0.01452	0	1.00596	0.0085708	0.573457	0.830755	up	no
ENSOARG00000003155	ENSOARG00000003155	ENSOART00000003420	GO:0016021(integral component of membrane);GO:0016020(membrane)	NA	NA	NA	NA	0.048147	0	0	0.005546	0	0	1.03577	0.0507061	0.069688	0.53452	up	no
ENSOARG00000003254	ENSOARG00000003254	ENSOART00000003529	NA	NA	NA	NA	NA	0	0	0.332328	0	0	0	1.10059	0.138277	0.54731	0.830755	up	no
ENSOARG00000003281	ENSOARG00000003281	ENSOART00000003558	GO:0030529(intracellular ribonucleoprotein complex);GO:0005840(ribosome);GO:0005622(intracellular);GO:0006412(translation);GO:0003735(structural constituent of ribosome)	NA	NA	NA	NA	0.098864	0	0.01758	0	0	0	1.08289	0.114887	0.0207109	0.503381	up	no
ENSOARG00000003309	ENSOARG00000003309	ENSOART00000003588	NA	NA	NA	NA	NA	0.072095	0.211794	0	0	0	0	1.03255	0.0462128	0.659947	0.830755	up	no
ENSOARG00000003679	ENSOARG00000003679	ENSOART00000003992	NA	NA	NA	NA	NA	0	0	0.028801	0.031474	0	0	1.00013	0.000186822	0.99541	0.997589	up	no
ENSOARG00000003805	ENSOARG00000003805	ENSOART00000004128	NA	NA	NA	NA	NA	0	0	0	0.058387	0	0.042658	0.973294	-0.0390528	0.351387	0.830755	down	no
ENSOARG00000003837	TMEM151A	ENSOART00000004164	NA	NA	NA	NA	transmembrane protein 151A [Source:HGNC Symbol;Acc:HGNC:28497]	0.159705	0	0	0	0	0	1.123	0.167358	0.061984	0.503381	up	no
ENSOARG00000003895	MYCT1	ENSOART00000004233	GO:0005654(nucleoplasm);GO:0016020(membrane);GO:0016021(integral component of membrane);GO:0043231(intracellular membrane-bounded organelle)	NA	NA	NA	myc target 1 [Source:HGNC Symbol;Acc:HGNC:23172]	0.195699	0	0	0	0	0	1.1502	0.201882	0.061984	0.503381	up	no
ENSOARG00000003974	ENSOARG00000003974	ENSOART00000004320	NA	NA	NA	NA	NA	0	0.081187	0	0	0	0	0.99091	-0.0131734	0.692011	0.830755	down	no
ENSOARG00000004015	CD248	ENSOART00000004365	GO:0005509(calcium ion binding);GO:0050840(extracellular matrix binding);GO:0008284(positive regulation of cell proliferation);GO:0016477(cell migration);GO:0048535(lymph node development);GO:0060033(anatomical structure regression);GO:2000353(positive regulation of endothelial cell apoptotic process);GO:0005737(cytoplasm);GO:0016020(membrane);GO:0016021(integral component of membrane);GO:0070062…	NA	NA	NA	CD248 molecule [Source:HGNC Symbol;Acc:HGNC:18219]	0	0.046056	0	0	0	0	0.994747	-0.00759876	0.692011	0.830755	down	no
ENSOARG00000004132	ENSOARG00000004132	ENSOART00000004493	GO:0004672(protein kinase activity);GO:0005524(ATP binding);GO:0006468(protein phosphorylation)	NA	NA	NA	NA	0.017584	0	0	0	0	0	1.01374	0.0196891	0.061984	0.503381	up	no
ENSOARG00000004336	ENSOARG00000004336	ENSOART00000004718	GO:0006334(nucleosome assembly);GO:0005634(nucleus)	NA	NA	NA	NA	0.009347	0	0	0	0	0	1.00731	0.0105087	0.061984	0.503381	up	no
ENSOARG00000004363	ENSOARG00000004363	ENSOART00000004743	NA	NA	NA	NA	NA	0	0	0.02977	0	0	0	1.00985	0.0141375	0.54731	0.830755	up	no
ENSOARG00000004479	ENSOARG00000004479	ENSOART00000004871	GO:0004190(aspartic-type endopeptidase activity);GO:0006508(proteolysis)	NA	NA	NA	NA	0.032834	0.007419	0	0.010133	0	0	1.02162	0.0308526	0.148234	0.802692	up	no
ENSOARG00000004552	GPSM1	ENSOART00000004955	GO:0005092(GDP-dissociation inhibitor activity);GO:0030695(GTPase regulator activity);GO:0008277(regulation of G-protein coupled receptor protein signaling pathway);GO:0050790(regulation of catalytic activity);GO:0005654(nucleoplasm);GO:0005794(Golgi apparatus)	NA	NA	NA	G-protein signaling modulator 1 [Source:HGNC Symbol;Acc:HGNC:17858]	0.014808	0	0	0	0.080158	0	0.976309	-0.0345905	0.579056	0.830755	down	no
ENSOARG00000004705	ENSOARG00000004705	ENSOART00000005116	GO:0003735(structural constituent of ribosome);GO:0006412(translation);GO:0005840(ribosome)	NA	NA	NA	NA	0.037873	0.0344	0	0	0	0.033013	1.01757	0.0251331	0.511101	0.830755	up	no
ENSOARG00000004755	ENSOARG00000004755	ENSOART00000005174	NA	NA	NA	NA	NA	0.0136	0	0	0.016185	0.042387	0	0.986714	-0.0192967	0.533622	0.830755	down	no
ENSOARG00000004774	ENSOARG00000004774	ENSOART00000005196	GO:0008009(chemokine activity);GO:0006955(immune response);GO:0060326(cell chemotaxis);GO:0005576(extracellular region);GO:0016020(membrane);GO:0016021(integral component of membrane)	NA	NA	NA	NA	0	0	0.356452	0	0	0	1.10721	0.146925	0.54731	0.830755	up	no
ENSOARG00000004829	ENSOARG00000004829	ENSOART00000005263	NA	NA	NA	NA	NA	0.583279	0	0	0	0	0	1.43298	0.519017	0.061984	0.503381	up	no
ENSOARG00000004880	ENSOARG00000004880	ENSOART00000005316	GO:0016020(membrane);GO:0016021(integral component of membrane)	NA	NA	NA	NA	0	0	0	0.107417	0	0	0.969667	-0.0444385	0.583634	0.830755	down	no
ENSOARG00000005005	NPAS4	ENSOART00000005452	GO:0098794(postsynapse);GO:0005667(transcription factor complex);GO:0005634(nucleus);GO:1904862(inhibitory synapse assembly);GO:0071386(cellular response to corticosterone stimulus);GO:0060080(inhibitory postsynaptic potential);GO:0060079(excitatory postsynaptic potential);GO:0048167(regulation of synaptic plasticity);GO:0045944(positive regulation of transcription from RNA polymerase II promoter…	NA	NA	NA	neuronal PAS domain-containing protein 4 [Source:RefSeq peptide;Acc:NP_001274392]	0	0.00406911	0	0	0	0	0.99951	-0.000707477	0.692011	0.830755	down	no
ENSOARG00000005008	C1orf186	ENSOART00000005450	GO:0005886(plasma membrane);GO:0016020(membrane);GO:0016021(integral component of membrane)	NA	NA	NA	chromosome 1 open reading frame 186 [Source:HGNC Symbol;Acc:HGNC:25341]	0	0	0	0.003153	0	0	0.99905	-0.0013711	0.583634	0.830755	down	no
ENSOARG00000005084	MMP3	ENSOART00000005543	GO:0004175(endopeptidase activity);GO:0004222(metalloendopeptidase activity);GO:0005509(calcium ion binding);GO:0008233(peptidase activity);GO:0008237(metallopeptidase activity);GO:0008270(zinc ion binding);GO:0016787(hydrolase activity);GO:0046872(metal ion binding);GO:0006508(proteolysis);GO:0010727(negative regulation of hydrogen peroxide metabolic process);GO:0032461(positive regulation of pr…	04668(TNF signaling pathway);05202(Transcriptional misregulation in cancers);05323(Rheumatoid arthritis)	NA	NA	matrix metallopeptidase 3 [Source:HGNC Symbol;Acc:HGNC:7173]	0.185392	0	0	0	0	0	1.14243	0.192103	0.061984	0.503381	up	no
ENSOARG00000005105	RBPJL	ENSOART00000005562	GO:0000977(RNA polymerase II regulatory region sequence-specific DNA binding);GO:0000978(RNA polymerase II core promoter proximal region sequence-specific DNA binding);GO:0000982(transcription factor activity, RNA polymerase II core promoter proximal region sequence-specific binding);GO:0001228(transcriptional activator activity, RNA polymerase II transcription regulatory region sequence-specific…	NA	NA	NA	recombination signal binding protein for immunoglobulin kappa J region like [Source:HGNC Symbol;Acc:HGNC:13761]	0	0.11583	0	0	0	0	0.987261	-0.0184959	0.692011	0.830755	down	no
ENSOARG00000005215	ENSOARG00000005215	ENSOART00000005686	NA	NA	NA	NA	NA	0	0	0	0	0.019619	0	0.991099	-0.0128995	0.408311	0.830755	down	no
ENSOARG00000005253	ENSOARG00000005253	ENSOART00000005734	GO:0003824(catalytic activity);GO:0004553(hydrolase activity, hydrolyzing O-glycosyl compounds);GO:0004559(alpha-mannosidase activity);GO:0008270(zinc ion binding);GO:0015923(mannosidase activity);GO:0016787(hydrolase activity);GO:0016798(hydrolase activity, acting on glycosyl bonds);GO:0030246(carbohydrate binding);GO:0046872(metal ion binding);GO:0005975(carbohydrate metabolic process);GO:00060…	NA	NA	NA	NA	0.007246	0	0	0	0	0	1.00567	0.00815508	0.061984	0.503381	up	no
ENSOARG00000005555	FOXR2	ENSOART00000006054	GO:0003677(DNA binding);GO:0003700(transcription factor activity, sequence-specific DNA binding);GO:0043565(sequence-specific DNA binding);GO:0006351(transcription, DNA-templated);GO:0006355(regulation of transcription, DNA-templated);GO:0005634(nucleus)	NA	NA	NA	forkhead box R2 [Source:HGNC Symbol;Acc:HGNC:30469]	0.199217	0	0	0	0	0	1.15285	0.205201	0.061984	0.503381	up	no
ENSOARG00000005583	ENSOARG00000005583	ENSOART00000006080	GO:0004867(serine-type endopeptidase inhibitor activity);GO:0010951(negative regulation of endopeptidase activity)	NA	NA	NA	NA	0	0	0	0.210092	0	0	0.944056	-0.0830563	0.583634	0.830755	down	no
ENSOARG00000005635	ENSOARG00000005635	ENSOART00000006136	NA	NA	NA	NA	NA	0	0	0	0	0.00851	0	0.996108	-0.00562615	0.408311	0.830755	down	no
ENSOARG00000005706	USP27X	ENSOART00000006214	GO:0004843(thiol-dependent ubiquitin-specific protease activity);GO:0008233(peptidase activity);GO:0008234(cysteine-type peptidase activity);GO:0008270(zinc ion binding);GO:0016787(hydrolase activity);GO:0036459(thiol-dependent ubiquitinyl hydrolase activity);GO:0046872(metal ion binding);GO:0061578(Lys63-specific deubiquitinase activity);GO:1990380(Lys48-specific deubiquitinase activity);GO:0006…	NA	NA	NA	ubiquitin specific peptidase 27, X-linked [Source:HGNC Symbol;Acc:HGNC:13486]	0	0	0	0	0	0.731407	0.877575	-0.188406	0.658054	0.830755	down	no
ENSOARG00000005745	C1QTNF12	ENSOART00000006257	GO:0005179(hormone activity);GO:0010906(regulation of glucose metabolic process);GO:0035774(positive regulation of insulin secretion involved in cellular response to glucose stimulus);GO:0045721(negative regulation of gluconeogenesis);GO:0046324(regulation of glucose import);GO:0046326(positive regulation of glucose import);GO:0046628(positive regulation of insulin receptor signaling pathway);GO:…	NA	NA	NA	C1q and tumor necrosis factor related protein 12 [Source:HGNC Symbol;Acc:HGNC:32308]	0	0	0	0	0	0.055522	0.987227	-0.0185461	0.658054	0.830755	down	no
ENSOARG00000005754	MEOX1	ENSOART00000006265	GO:0000978(RNA polymerase II core promoter proximal region sequence-specific DNA binding);GO:0001046(core promoter sequence-specific DNA binding);GO:0001077(transcriptional activator activity, RNA polymerase II core promoter proximal region sequence-specific binding);GO:0003677(DNA binding);GO:0003682(chromatin binding);GO:0003700(transcription factor activity, sequence-specific DNA binding);GO:0…	NA	NA	NA	mesenchyme homeobox 1 [Source:HGNC Symbol;Acc:HGNC:7013]	0	0	0.021795	0	0	0	1.00723	0.0103907	0.54731	0.830755	up	no
ENSOARG00000005897	ENSOARG00000005897	ENSOART00000006416	GO:0005158(insulin receptor binding)	NA	NA	NA	NA	0.150138	0	0	0	0	0	1.11574	0.158001	0.061984	0.503381	up	no
ENSOARG00000005948	ENSOARG00000005948	ENSOART00000006468	GO:0004175(endopeptidase activity);GO:0004298(threonine-type endopeptidase activity);GO:0008233(peptidase activity);GO:0016787(hydrolase activity);GO:0006508(proteolysis);GO:0051603(proteolysis involved in cellular protein catabolic process);GO:0000502(proteasome complex);GO:0005634(nucleus);GO:0005737(cytoplasm);GO:0005839(proteasome core complex)	NA	NA	NA	NA	0.097397	0.029963	0.034065	0	0.20836	0.024439	0.987735	-0.0178047	0.902836	0.950053	down	no
ENSOARG00000005978	ACP7	ENSOART00000006500	GO:0003993(acid phosphatase activity);GO:0016787(hydrolase activity);GO:0046872(metal ion binding);GO:0016311(dephosphorylation)	NA	NA	NA	acid phosphatase 7, tartrate resistant (putative) [Source:HGNC Symbol;Acc:HGNC:33781]	0	0	0	0	0.014979	0	0.993181	-0.00987128	0.408311	0.830755	down	no
ENSOARG00000006007	NGFR	ENSOART00000006528	GO:0005516(calmodulin binding);GO:0015026(coreceptor activity);GO:0031625(ubiquitin protein ligase binding);GO:0006919(activation of cysteine-type endopeptidase activity involved in apoptotic process);GO:0007165(signal transduction);GO:0007266(Rho protein signal transduction);GO:1900182(positive regulation of protein localization to nucleus);GO:1902895(positive regulation of pri-miRNA transcripti…	NA	NA	NA	nerve growth factor receptor [Source:HGNC Symbol;Acc:HGNC:7809]	0.009987	0	0	0	0	0	1.00781	0.0112247	0.061984	0.503381	up	no
ENSOARG00000006116	ENSOARG00000006116	ENSOART00000006646	NA	NA	NA	NA	NA	0	0.004158	0	0	0	0.0802	0.981338	-0.0271785	0.652642	0.830755	down	no
ENSOARG00000006191	POU3F4	ENSOART00000006731	GO:0000977(RNA polymerase II regulatory region sequence-specific DNA binding);GO:0003677(DNA binding);GO:0003700(transcription factor activity, sequence-specific DNA binding);GO:0043565(sequence-specific DNA binding);GO:0006351(transcription, DNA-templated);GO:0006355(regulation of transcription, DNA-templated);GO:0006357(regulation of transcription from RNA polymerase II promoter);GO:0007420(bra…	NA	NA	NA	POU class 3 homeobox 4 [Source:HGNC Symbol;Acc:HGNC:9217]	0	0.118196	0	0	0	0	0.987017	-0.0188533	0.692011	0.830755	down	no
ENSOARG00000006299	ENSOARG00000006299	ENSOART00000006849	NA	NA	NA	NA	NA	0	0	0	0.072846	0	0	0.978996	-0.0306251	0.583634	0.830755	down	no
ENSOARG00000006342	TTR	ENSOART00000006897	GO:0070062(extracellular exosome);GO:0005615(extracellular space);GO:0005576(extracellular region);GO:0070327(thyroid hormone transport);GO:0042572(retinol metabolic process);GO:0006810(transport);GO:0070324(thyroid hormone binding);GO:0042802(identical protein binding);GO:0005179(hormone activity)	NA	NA	NA	transthyretin [Source:HGNC Symbol;Acc:HGNC:12405]	0	0	0	0	0.42543	0	0.849481	-0.235346	0.408311	0.830755	down	no
ENSOARG00000006752	SPATA4	ENSOART00000007341	GO:0005737(cytoplasm)	NA	NA	NA	spermatogenesis associated 4 [Source:HGNC Symbol;Acc:HGNC:17333]	0.011972	0.012276	0	0	0	0	1.00792	0.0113834	0.276864	0.830755	up	no
ENSOARG00000006767	ENSOARG00000006767	ENSOART00000007353	NA	NA	NA	NA	NA	0	0.012345	0	0	0	0	0.998566	-0.00207059	0.692011	0.830755	down	no
ENSOARG00000006771	KLF15	ENSOART00000007361	GO:0003676(nucleic acid binding);GO:0003677(DNA binding);GO:0003700(transcription factor activity, sequence-specific DNA binding);GO:0044212(transcription regulatory region DNA binding);GO:0046872(metal ion binding);GO:0010001(glial cell differentiation);GO:0010468(regulation of gene expression);GO:0014898(cardiac muscle hypertrophy in response to stress);GO:0015758(glucose transport);GO:0045893(…	NA	NA	NA	Kruppel like factor 15 [Source:HGNC Symbol;Acc:HGNC:14536]	0	0	0	0.446108	0	0	0.894615	-0.160661	0.583634	0.830755	down	no
ENSOARG00000006839	ENSOARG00000006839	ENSOART00000007436	NA	NA	NA	NA	NA	0	0.017753	0.026167	0.003176	0	0.040685	0.996133	-0.00558985	0.870009	0.932056	down	no
ENSOARG00000006882	ENSOARG00000006882	ENSOART00000007478	GO:0003677(DNA binding);GO:0043565(sequence-specific DNA binding);GO:0006355(regulation of transcription, DNA-templated);GO:0005634(nucleus)	NA	NA	NA	NA	0	0.12968	0	0	0	0	0.985838	-0.0205777	0.692011	0.830755	down	no
ENSOARG00000007101	ENSOARG00000007101	ENSOART00000007725	GO:0008080(N-acetyltransferase activity)	NA	NA	NA	NA	0	0	0	0.048694	0	0	0.985749	-0.0207081	0.583634	0.830755	down	no
ENSOARG00000007143	ENSOARG00000007143	ENSOART00000007766	NA	NA	NA	NA	NA	0	0	0	0.008839	0	0	0.997347	-0.00383284	0.583634	0.830755	down	no
ENSOARG00000007229	CD74	ENSOART00000007866	GO:0001540(beta-amyloid binding);GO:0004896(cytokine receptor activity);GO:0019955(cytokine binding);GO:0023026(MHC class II protein complex binding);GO:0035718(macrophage migration inhibitory factor binding);GO:0042289(MHC class II protein binding);GO:0042658(MHC class II protein binding, via antigen binding groove);GO:0044183(protein binding involved in protein folding);GO:0050998(nitric-oxide …	04612(Antigen processing and presentation);05152(Tuberculosis);05168(Herpes simplex infection)	NA	NA	CD74 molecule [Source:HGNC Symbol;Acc:HGNC:1697]	0.177237	0	0	0	0	0	1.13627	0.184306	0.061984	0.503381	up	no
ENSOARG00000007282	ENSOARG00000007282	ENSOART00000007916	GO:0016020(membrane);GO:0016021(integral component of membrane)	04640(Hematopoietic cell lineage)	NA	NA	NA	0	0	0	0.025342	0	0	0.992473	-0.0109	0.583634	0.830755	down	no
ENSOARG00000007418	FAM216B	ENSOART00000008071	NA	NA	NA	NA	family with sequence similarity 216 member B [Source:HGNC Symbol;Acc:HGNC:26883]	0.003505	0	0	0	0	0	1.00274	0.00395209	0.061984	0.503381	up	no
ENSOARG00000007441	ENSOARG00000007441	ENSOART00000008102	GO:0005198(structural molecule activity);GO:0019058(viral life cycle);GO:0019028(viral capsid)	NA	NA	NA	NA	0	0	0	0.00282917	0	0	0.998361	-0.00236639	0.583634	0.830755	down	no
ENSOARG00000007518	ENSOARG00000007518	ENSOART00000008183	GO:0003824(catalytic activity);GO:0016829(lyase activity);GO:0016831(carboxy-lyase activity);GO:0030170(pyridoxal phosphate binding);GO:0019752(carboxylic acid metabolic process)	NA	NA	NA	NA	0	0.02502	0.128618	0.205537	0	0	0.981272	-0.0272743	0.87125	0.932556	down	no
ENSOARG00000007634	ENSOARG00000007634	ENSOART00000008310	GO:0016020(membrane);GO:0016021(integral component of membrane)	NA	NA	NA	NA	0	0	0	0.285214	0	0	0.927045	-0.109289	0.583634	0.830755	down	no
ENSOARG00000007951	ENSOARG00000007951	ENSOART00000008661	GO:0016020(membrane);GO:0016021(integral component of membrane)	NA	NA	NA	NA	0	0	0	0.035659	0	0	0.989478	-0.0152605	0.583634	0.830755	down	no
ENSOARG00000008040	ENSOARG00000008040	ENSOART00000008753	NA	NA	NA	NA	NA	0	0	0	0.112095	0	0.260329	0.916568	-0.125687	0.4322	0.830755	down	no
ENSOARG00000008096	NCS1	ENSOART00000008808	GO:0005509(calcium ion binding);GO:0005737(cytoplasm);GO:0005886(plasma membrane);GO:0030424(axon);GO:0030425(dendrite);GO:0043231(intracellular membrane-bounded organelle);GO:0070062(extracellular exosome)	NA	NA	NA	neuronal calcium sensor 1 [Source:HGNC Symbol;Acc:HGNC:3953]	0	0	0	0	0	0.033327	0.992231	-0.0112521	0.658054	0.830755	down	no
ENSOARG00000008145	ENSOARG00000008145	ENSOART00000008863	GO:0003735(structural constituent of ribosome);GO:0006412(translation);GO:0005840(ribosome);GO:0015934(large ribosomal subunit);GO:0030529(intracellular ribonucleoprotein complex)	NA	NA	NA	NA	0	0.032867	0	0	0	0	0.996224	-0.00545745	0.692011	0.830755	down	no
ENSOARG00000008156	GALR2	ENSOART00000008874	GO:0004930(G-protein coupled receptor activity);GO:0004966(galanin receptor activity);GO:0017046(peptide hormone binding);GO:0007186(G-protein coupled receptor signaling pathway);GO:0007194(negative regulation of adenylate cyclase activity);GO:0007204(positive regulation of cytosolic calcium ion concentration);GO:0007218(neuropeptide signaling pathway);GO:0031175(neuron projection development);GO…	NA	NA	NA	galanin receptor 2 [Source:HGNC Symbol;Acc:HGNC:4133]	0	0	0	0	0	0.020278	0.995235	-0.00689022	0.658054	0.830755	down	no
ENSOARG00000008160	ENSOARG00000008160	ENSOART00000008877	GO:0003755(peptidyl-prolyl cis-trans isomerase activity);GO:0016853(isomerase activity);GO:0000413(protein peptidyl-prolyl isomerization)	NA	NA	NA	NA	0.037342	0.041643	0.017804	0	0.059977	0.16918	0.966413	-0.0492887	0.650849	0.830755	down	no
ENSOARG00000008340	TBX21	ENSOART00000009074	GO:0003677(DNA binding);GO:0003700(transcription factor activity, sequence-specific DNA binding);GO:0044212(transcription regulatory region DNA binding);GO:0006351(transcription, DNA-templated);GO:0006355(regulation of transcription, DNA-templated);GO:0009615(response to virus);GO:0030217(T cell differentiation);GO:0045893(positive regulation of transcription, DNA-templated);GO:0048304(positive r…	05321(Inflammatiory bowel disease (IBD))	NA	NA	T-box 21 [Source:HGNC Symbol;Acc:HGNC:11599]	0.120985	0	0	0	0	0	1.09354	0.129001	0.061984	0.503381	up	no
ENSOARG00000008577	ENSOARG00000008577	ENSOART00000009334	GO:0003676(nucleic acid binding);GO:0003964(RNA-directed DNA polymerase activity);GO:0004523(RNA-DNA hybrid ribonuclease activity);GO:0006278(RNA-dependent DNA biosynthetic process);GO:0090502(RNA phosphodiester bond hydrolysis, endonucleolytic)	NA	NA	NA	NA	0.003961	0.015376	0	0.025712	0.003742	0	0.99196	-0.0116468	0.57328	0.830755	down	no
ENSOARG00000008679	TEX22	ENSOART00000009447	GO:0001669(acrosomal vesicle);GO:0005737(cytoplasm)	NA	NA	NA	testis expressed 22 [Source:HGNC Symbol;Acc:HGNC:40026]	0	0.22223	0	0	0	0	0.976799	-0.0338663	0.692011	0.830755	down	no
ENSOARG00000008747	ENSOARG00000008747	ENSOART00000009526	GO:0016020(membrane);GO:0016021(integral component of membrane)	NA	NA	NA	NA	0	0	0.023986	0.875057	0	0.845741	0.7206	-0.47273	0.352268	0.830755	down	no
ENSOARG00000008872	C3orf18	ENSOART00000009662	GO:0016020(membrane);GO:0016021(integral component of membrane)	NA	NA	NA	chromosome 3 open reading frame 18 [Source:HGNC Symbol;Acc:HGNC:24837]	0	0	0	0	0	0.337794	0.933107	-0.099885	0.658054	0.830755	down	no
ENSOARG00000008909	TMEM132E	ENSOART00000009709	GO:0016020(membrane);GO:0016021(integral component of membrane)	NA	NA	NA	transmembrane protein 132E [Source:HGNC Symbol;Acc:HGNC:26991]	0.110417	0	0	0	0	0	1.08546	0.118302	0.061984	0.503381	up	no
ENSOARG00000008986	ENSOARG00000008986	ENSOART00000009787	NA	NA	NA	NA	NA	0.031804	0.025683	0.027146	0.077612	0.076213	0.073125	0.958234	-0.0615507	0.000346273	0.503381	down	no
ENSOARG00000008992	ENSOARG00000008992	ENSOART00000009794	GO:0006334(nucleosome assembly);GO:0005634(nucleus)	NA	NA	NA	NA	0.117551	0.484763	0.446655	0.121283	0.157374	0.754065	0.931109	-0.102978	0.784387	0.882909	down	no
ENSOARG00000009007	MROH2B	ENSOART00000009816	GO:0010737(protein kinase A signaling);GO:0001669(acrosomal vesicle);GO:0005737(cytoplasm);GO:0036126(sperm flagellum);GO:0097225(sperm midpiece)	NA	NA	NA	maestro heat like repeat family member 2B [Source:HGNC Symbol;Acc:HGNC:26857]	0.210836	0	0	0	0	0	1.16158	0.216092	0.061984	0.503381	up	no
ENSOARG00000009050	APOF	ENSOART00000009857	NA	NA	NA	NA	apolipoprotein F [Source:HGNC Symbol;Acc:HGNC:615]	0	0	0	0	0.03315	0	0.985104	-0.0216524	0.408311	0.830755	down	no
ENSOARG00000009062	ENSOARG00000009062	ENSOART00000009865	NA	NA	NA	NA	NA	0	0.038995	0	0	0	0	0.995535	-0.00645574	0.692011	0.830755	down	no
ENSOARG00000009202	ENSOARG00000009202	ENSOART00000010020	NA	NA	NA	NA	NA	0	0.039321	0	0.027039	0	0.115155	0.962236	-0.0555378	0.512016	0.830755	down	no

## Sheet: GO
GO_ID	GO_Term	GO_function	GO_class	S gene number	TS gene number	B gene number	TB gene number	pvalue
GO:0030529	intracellular ribonucleoprotein complex	cellular_component	7	30	441	179	10387	8.29481e-11
GO:0005840	ribosome	cellular_component	9	29	441	193	10387	2.44875e-09
GO:0003735	structural constituent of ribosome	molecular_function	4	27	441	201	10387	9.85888e-08
GO:0006412	translation	biological_process	7	30	441	245	10387	1.55666e-07
GO:0003723	RNA binding	molecular_function	6	57	441	794	10387	5.41648e-05
GO:0005681	spliceosomal complex	cellular_component	8	8	441	36	10387	0.000104969
GO:0000398	mRNA splicing, via spliceosome	biological_process	11	8	441	37	10387	0.000129021
GO:0016192	vesicle-mediated transport	biological_process	6	12	441	85	10387	0.000232327
GO:0003674	molecular_function	molecular_function	2	3	441	4	10387	0.000294517
GO:0008150	biological_process	biological_process	2	3	441	4	10387	0.000294517
GO:0045292	mRNA cis splicing, via spliceosome	biological_process	12	3	441	4	10387	0.000294517
GO:0070062	extracellular exosome	cellular_component	7	83	441	1391	10387	0.000660139
GO:0005657	replication fork	cellular_component	11	4	441	12	10387	0.0012087
GO:0031932	TORC2 complex	cellular_component	8	4	441	12	10387	0.0012087
GO:1900245	positive regulation of MDA-5 signaling pathway	biological_process	9	2	441	2	10387	0.00179868
GO:0001732	formation of cytoplasmic translation initiation complex	biological_process	10	2	441	2	10387	0.00179868
GO:0051028	mRNA transport	biological_process	8	3	441	7	10387	0.00234107
GO:0071541	eukaryotic translation initiation factor 3 complex, eIF3m	cellular_component	10	3	441	7	10387	0.00234107
GO:0000784	nuclear chromosome, telomeric region	cellular_component	13	9	441	69	10387	0.00243478
GO:0006446	regulation of translational initiation	biological_process	9	4	441	15	10387	0.00301163
GO:0005622	intracellular	cellular_component	5	48	441	759	10387	0.00334119
GO:0005793	endoplasmic reticulum-Golgi intermediate compartment	cellular_component	9	5	441	25	10387	0.00354158
GO:0000346	transcription export complex	cellular_component	11	3	441	8	10387	0.00362823
GO:0048487	beta-tubulin binding	molecular_function	7	4	441	16	10387	0.00388243
GO:0022627	cytosolic small ribosomal subunit	cellular_component	12	5	441	26	10387	0.00423452
GO:0016747	transferase activity, transferring acyl groups other than amino-acyl groups	molecular_function	6	4	441	17	10387	0.00490902
GO:0021587	cerebellum morphogenesis	biological_process	12	2	441	3	10387	0.00524396
GO:0090084	negative regulation of inclusion body assembly	biological_process	7	2	441	3	10387	0.00524396
GO:0007023	post-chaperonin tubulin folding pathway	biological_process	8	2	441	3	10387	0.00524396
GO:1902416	positive regulation of mRNA binding	biological_process	7	2	441	3	10387	0.00524396
GO:0005528	FK506 binding	molecular_function	6	2	441	3	10387	0.00524396
GO:0006344	maintenance of chromatin silencing	biological_process	14	2	441	3	10387	0.00524396
GO:0016857	racemase and epimerase activity, acting on carbohydrates and derivatives	molecular_function	6	2	441	3	10387	0.00524396
GO:0000070	mitotic sister chromatid segregation	biological_process	8	3	441	9	10387	0.00527201
GO:0003729	mRNA binding	molecular_function	8	7	441	54	10387	0.00747511
GO:0006406	mRNA export from nucleus	biological_process	7	4	441	19	10387	0.00747553
GO:0006979	response to oxidative stress	biological_process	5	7	441	56	10387	0.00910621
GO:0045661	regulation of myoblast differentiation	biological_process	9	2	441	4	10387	0.0101934
GO:0075525	viral translational termination-reinitiation	biological_process	9	2	441	4	10387	0.0101934
GO:0001302	replicative cell aging	biological_process	6	2	441	4	10387	0.0101934
GO:0005828	kinetochore microtubule	cellular_component	11	2	441	4	10387	0.0101934
GO:0004488	methylenetetrahydrofolate dehydrogenase (NADP+) activity	molecular_function	7	2	441	4	10387	0.0101934
GO:1990182	exosomal secretion	biological_process	7	2	441	4	10387	0.0101934
GO:0023052	signaling	biological_process	3	2	441	4	10387	0.0101934
GO:0000347	THO complex	cellular_component	11	2	441	4	10387	0.0101934
GO:0060351	cartilage development involved in endochondral bone morphogenesis	biological_process	11	2	441	4	10387	0.0101934
GO:1900246	positive regulation of RIG-I signaling pathway	biological_process	9	2	441	4	10387	0.0101934
GO:0007127	meiosis I	biological_process	6	2	441	4	10387	0.0101934
GO:0015934	large ribosomal subunit	cellular_component	11	5	441	33	10387	0.0119826
GO:1901998	toxin transport	biological_process	6	4	441	22	10387	0.0127617
GO:0006974	cellular response to DNA damage stimulus	biological_process	6	12	441	138	10387	0.0143248
GO:0005852	eukaryotic translation initiation factor 3 complex	cellular_component	9	3	441	13	10387	0.0158174
GO:0008757	S-adenosylmethionine-dependent methyltransferase activity	molecular_function	7	2	441	5	10387	0.0165136
GO:0000445	THO complex part of transcription export complex	cellular_component	12	2	441	5	10387	0.0165136
GO:0000407	pre-autophagosomal structure	cellular_component	9	2	441	5	10387	0.0165136
GO:0046339	diacylglycerol metabolic process	biological_process	8	2	441	5	10387	0.0165136
GO:0000083	regulation of transcription involved in G1/S transition of mitotic cell cycle	biological_process	13	2	441	5	10387	0.0165136
GO:0050771	negative regulation of axonogenesis	biological_process	10	2	441	5	10387	0.0165136
GO:0008374	O-acyltransferase activity	molecular_function	7	2	441	5	10387	0.0165136
GO:0035999	tetrahydrofolate interconversion	biological_process	9	2	441	5	10387	0.0165136
GO:0030371	translation repressor activity	molecular_function	4	2	441	5	10387	0.0165136
GO:0005732	small nucleolar ribonucleoprotein complex	cellular_component	8	2	441	5	10387	0.0165136
GO:0032964	collagen biosynthetic process	biological_process	6	2	441	5	10387	0.0165136
GO:0009396	folic acid-containing compound biosynthetic process	biological_process	8	2	441	5	10387	0.0165136
GO:0075522	IRES-dependent viral translational initiation	biological_process	12	2	441	5	10387	0.0165136
GO:0046784	viral mRNA export from host cell nucleus	biological_process	8	2	441	5	10387	0.0165136
GO:0016853	isomerase activity	molecular_function	4	6	441	49	10387	0.0168789
GO:0005747	mitochondrial respiratory chain complex I	cellular_component	15	4	441	25	10387	0.0199725
GO:0042254	ribosome biogenesis	biological_process	6	4	441	25	10387	0.0199725
GO:0051082	unfolded protein binding	molecular_function	5	6	441	51	10387	0.0202585
GO:0008013	beta-catenin binding	molecular_function	5	5	441	38	10387	0.0213317
GO:0006281	DNA repair	biological_process	9	9	441	98	10387	0.0231248
GO:0006417	regulation of translation	biological_process	8	3	441	15	10387	0.0236324
GO:0003678	DNA helicase activity	molecular_function	10	3	441	15	10387	0.0236324
GO:0098779	positive regulation of macromitophagy in response to mitochondrial depolarization	NA	NA	2	441	6	10387	0.0240799
GO:0030520	intracellular estrogen receptor signaling pathway	biological_process	9	2	441	6	10387	0.0240799
GO:0016043	cellular component organization	biological_process	4	2	441	6	10387	0.0240799
GO:0042555	MCM complex	cellular_component	5	2	441	6	10387	0.0240799
GO:0005771	multivesicular body	cellular_component	11	2	441	6	10387	0.0240799
GO:0033674	positive regulation of kinase activity	biological_process	10	2	441	6	10387	0.0240799
GO:0000790	nuclear chromatin	cellular_component	13	8	441	84	10387	0.0258373
GO:0005829	cytosol	cellular_component	9	79	441	1514	10387	0.0272357
GO:0042391	regulation of membrane potential	biological_process	5	4	441	28	10387	0.0292707
GO:0035264	multicellular organism growth	biological_process	5	6	441	56	10387	0.030642
GO:0005743	mitochondrial inner membrane	cellular_component	13	12	441	154	10387	0.0308802
GO:0005739	mitochondrion	cellular_component	9	47	441	844	10387	0.0322831
GO:0031491	nucleosome binding	molecular_function	5	2	441	7	10387	0.0327754
GO:0005838	proteasome regulatory particle	cellular_component	9	2	441	7	10387	0.0327754
GO:0051988	regulation of attachment of spindle microtubules to kinetochore	biological_process	9	2	441	7	10387	0.0327754
GO:0006337	nucleosome disassembly	biological_process	9	2	441	7	10387	0.0327754
GO:0036297	interstrand cross-link repair	biological_process	10	2	441	7	10387	0.0327754
GO:0008641	small protein activating enzyme activity	molecular_function	6	2	441	7	10387	0.0327754
GO:0090150	establishment of protein localization to membrane	biological_process	6	2	441	7	10387	0.0327754
GO:0042026	protein refolding	biological_process	8	2	441	7	10387	0.0327754
GO:0071013	catalytic step 2 spliceosome	cellular_component	9	6	441	57	10387	0.0330689
GO:0004519	endonuclease activity	molecular_function	7	3	441	17	10387	0.033179
GO:0070301	cellular response to hydrogen peroxide	biological_process	8	3	441	17	10387	0.033179
GO:0005654	nucleoplasm	cellular_component	11	61	441	1143	10387	0.0342846
GO:0003684	damaged DNA binding	molecular_function	7	4	441	30	10387	0.0366782

## Sheet: KEGG
pathway_id	pathway_name	Genes	S gene number	TS gene number	B gene number	TB gene number	pvalue
ko04141	Protein processing in endoplasmic reticulum	BAX;EDEM3;EIF2AK4;ENSOARG00000002962;HYOU1;SEC62;SSR4;STT3A;TRAM1	9	109	84	2518	0.00925407
ko00062	Fatty acid elongation	ENSOARG00000004046;HADHB;HADH	3	109	14	2518	0.0202643
ko04932	Non-alcoholic fatty liver disease (NAFLD)	BAX;ENSOARG00000002962;ENSOARG00000006694;ENSOARG00000007018;NDUFA3;NDUFA8;PRKAA2	7	109	71	2518	0.0317475
ko01230	Biosynthesis of amino acids	CTH;ENO1;ENSOARG00000011128;GAPDH;PSAT1	5	109	43	2518	0.0359825
ko04146	Peroxisome	GNPAT;MPV17L2;NUDT7;PRDX1;SCP2	5	109	45	2518	0.0426754
ko03020	RNA polymerase	POLR1A;POLR2F;POLR3A	3	109	20	2518	0.0526152
ko03010	Ribosome	ENSOARG00000003480;ENSOARG00000007855;ENSOARG00000018666;MRPL22;RPS12;RPS18;RPS5	7	109	80	2518	0.0552715
ko00071	Fatty acid degradation	ENSOARG00000004046;HADHB;HADH	3	109	21	2518	0.0595105
ko00280	Valine, leucine and isoleucine degradation	ENSOARG00000004046;HADHB;HADH	3	109	25	2518	0.0909749
ko00260	Glycine, serine and threonine metabolism	CTH;ENSOARG00000011128;PSAT1	3	109	25	2518	0.0909749
ko03060	Protein export	SEC62;SRP68	2	109	12	2518	0.0923625
ko03013	RNA transport	ENSOARG00000014311;FMR1;NCBP1;NUP50;NXF1;SAP18;THOC1	7	109	91	2518	0.0959356
ko04115	p53 signaling pathway	BAX;DDB2;ENSOARG00000002783;ENSOARG00000012862	4	109	41	2518	0.098724
ko04550	Signaling pathways regulating pluripotency of stem cells	ACVR2A;PAX6;RAF1;SMARCAD1	4	109	41	2518	0.098724
ko04150	mTOR signaling pathway	PRKAA2;RHEB;RPS6KA1	3	109	26	2518	0.0997377
ko01212	Fatty acid metabolism	ENSOARG00000004046;HADHB;HADH	3	109	26	2518	0.0997377
ko05161	Hepatitis B	BAX;DDB2;RAF1;YWHAQ;YWHAZ	5	109	61	2518	0.121489
ko05010	Alzheimer's disease	ENSOARG00000006694;ENSOARG00000007018;GAPDH;NCSTN;NDUFA3;NDUFA8	6	109	79	2518	0.124153
ko04950	Maturity onset diabetes of the young	PAX6	1	109	3	2518	0.124372
ko04330	Notch signaling pathway	ENSOARG00000000339;NCSTN	2	109	16	2518	0.150383
ko05016	Huntington's disease	BAX;DNAL4;ENSOARG00000006694;ENSOARG00000007018;NDUFA3;NDUFA8;POLR2F	7	109	104	2518	0.160671
ko04114	Oocyte meiosis	CDC27;RPS6KA1;YWHAQ;YWHAZ	4	109	51	2518	0.176919
ko00230	Purine metabolism	ADSL;GMPR;GMPS;POLR1A;POLR2F;POLR3A	6	109	88	2518	0.178553
ko04623	Cytosolic DNA-sensing pathway	POLR2F;POLR3A	2	109	18	2518	0.18156
ko04370	VEGF signaling pathway	KDR;RAF1	2	109	18	2518	0.18156
ko05020	Prion diseases	BAX;ENSOARG00000004535	2	109	18	2518	0.18156
ko04066	HIF-1 signaling pathway	ARNT;ENO1;GAPDH	3	109	36	2518	0.202454
ko00510	N-Glycan biosynthesis	ENSOARG00000019292;STT3A	2	109	20	2518	0.21359
ko05204	Chemical carcinogenesis	ARNT;GSTA4	2	109	20	2518	0.21359
ko04978	Mineral absorption	ENSOARG00000014339;TRPV6	2	109	21	2518	0.229809
ko00750	Vitamin B6 metabolism	PSAT1	1	109	6	2518	0.233399
ko03008	Ribosome biogenesis in eukaryotes	EIF6;NXF1;UTP4	3	109	39	2518	0.237038
ko00564	Glycerophospholipid metabolism	ETNK1;GNPAT;GPAM	3	109	39	2518	0.237038
ko00970	Aminoacyl-tRNA biosynthesis	GARS;SARS	2	109	22	2518	0.246109
ko05164	Influenza A	EIF2AK4;KPNA2;NXF1;RAF1	4	109	59	2518	0.250542
ko05012	Parkinson's disease	ENSOARG00000006694;ENSOARG00000007018;NDUFA3;NDUFA8	4	109	59	2518	0.250542
ko00190	Oxidative phosphorylation	ENSOARG00000006694;ENSOARG00000007018;NDUFA3;NDUFA8	4	109	60	2518	0.260203
ko00270	Cysteine and methionine metabolism	CTH;ENSOARG00000011128	2	109	23	2518	0.262453
ko00120	Primary bile acid biosynthesis	SCP2	1	109	7	2518	0.266663
ko05206	MicroRNAs in cancer	ENSOARG00000002783;RAF1;TPM1	3	109	42	2518	0.272566
ko04151	PI3K-Akt signaling pathway	GNG4;KDR;PRKAA2;RAF1;RHEB;YWHAQ;YWHAZ	7	109	122	2518	0.274468
ko04145	Phagosome	ENSOARG00000018768;LAMP2;M6PR;STX12	4	109	64	2518	0.299504
ko05152	Tuberculosis	BAX;ENSOARG00000018768;LAMP2;RAF1	4	109	64	2518	0.299504
ko05211	Renal cell carcinoma	ARNT;RAF1	2	109	26	2518	0.311424
ko04914	Progesterone-mediated oocyte maturation	CDC27;RAF1;RPS6KA1	3	109	46	2518	0.320721
ko05210	Colorectal cancer	BAX;RAF1	2	109	27	2518	0.327632
ko00512	Mucin type O-glycan biosynthesis	GALNT1	1	109	9	2518	0.328961
ko03015	mRNA surveillance pathway	NCBP1;NXF1;SAP18	3	109	47	2518	0.33281
ko04120	Ubiquitin mediated proteolysis	CDC27;DDB2;UBE2B;UBE2C	4	109	69	2518	0.349535
ko05169	Epstein-Barr virus infection	EIF2AK4;POLR2F;POLR3A;YWHAQ;YWHAZ	5	109	90	2518	0.349797
ko04722	Neurotrophin signaling pathway	BAX;RAF1;RPS6KA1	3	109	49	2518	0.356964
ko00450	Selenocompound metabolism	CTH	1	109	10	2518	0.358113
ko00100	Steroid biosynthesis	NSDHL	1	109	10	2518	0.358113
ko04010	MAPK signaling pathway	DUSP10;LAMTOR3;MAPKAPK5;RAF1;RPS6KA1	5	109	91	2518	0.35859
ko04720	Long-term potentiation	RAF1;RPS6KA1	2	109	29	2518	0.359727
ko05410	Hypertrophic cardiomyopathy (HCM)	PRKAA2;TPM1	2	109	29	2518	0.359727
ko00240	Pyrimidine metabolism	POLR1A;POLR2F;POLR3A	3	109	51	2518	0.381012
ko00983	Drug metabolism - other enzymes	GMPS	1	109	11	2518	0.38601
ko00650	Butanoate metabolism	HADH	1	109	12	2518	0.412705
ko04014	Ras signaling pathway	ENSOARG00000018768;GNG4;KDR;RAF1	4	109	76	2518	0.41968
ko04726	Serotonergic synapse	GNG4;RAF1	2	109	34	2518	0.43722
ko04710	Circadian rhythm	PRKAA2	1	109	13	2518	0.43825
ko04140	Regulation of autophagy	PRKAA2	1	109	14	2518	0.462693
ko00900	Terpenoid backbone biosynthesis	GGPS1	1	109	14	2518	0.462693
ko04152	AMPK signaling pathway	PRKAA2;RAB10;RHEB	3	109	58	2518	0.463247
ko00010	Glycolysis / Gluconeogenesis	ENO1;GAPDH	2	109	36	2518	0.466817
ko04910	Insulin signaling pathway	PRKAA2;RAF1;RHEB	3	109	59	2518	0.474642
ko00480	Glutathione metabolism	GSTA4	1	109	15	2518	0.486082
ko03410	Base excision repair	ENSOARG00000019740	1	109	15	2518	0.486082
ko00250	Alanine, aspartate and glutamate metabolism	ADSL	1	109	15	2518	0.486082
ko05231	Choline metabolism in cancer	RAF1;RHEB	2	109	38	2518	0.495488
ko01200	Carbon metabolism	ENO1;GAPDH;PSAT1	3	109	61	2518	0.4971
ko04144	Endocytosis	ARFGEF1;ENSOARG00000018768;GIT2;KDR	4	109	85	2518	0.507056
ko03440	Homologous recombination	NBN	1	109	16	2518	0.508462
ko05219	Bladder cancer	RAF1	1	109	16	2518	0.508462
ko04723	Retrograde endocannabinoid signaling	GNG4;NAPEPLD	2	109	39	2518	0.509459
ko00980	Metabolism of xenobiotics by cytochrome P450	GSTA4	1	109	17	2518	0.529876
ko05223	Non-small cell lung cancer	RAF1	1	109	18	2518	0.550365
ko05221	Acute myeloid leukemia	RAF1	1	109	18	2518	0.550365
ko00380	Tryptophan metabolism	HADH	1	109	18	2518	0.550365
ko00020	Citrate cycle (TCA cycle)	ACLY	1	109	18	2518	0.550365
ko04130	SNARE interactions in vesicular transport	GOSR1	1	109	18	2518	0.550365
ko05166	HTLV-I infection	BAX;CDC27;ENSOARG00000002962;MYBL1	4	109	90	2518	0.553104
ko05213	Endometrial cancer	RAF1	1	109	19	2518	0.56997
ko00310	Lysine degradation	HADH	1	109	19	2518	0.56997
ko00590	Arachidonic acid metabolism	LTA4H	1	109	19	2518	0.56997
ko04730	Long-term depression	RAF1	1	109	19	2518	0.56997
ko00982	Drug metabolism - cytochrome P450	GSTA4	1	109	20	2518	0.588726
ko04110	Cell cycle	CDC27;YWHAQ;YWHAZ	3	109	70	2518	0.591756
ko04390	Hippo signaling pathway	YWHAQ;YWHAZ	2	109	46	2518	0.600016
ko04015	Rap1 signaling pathway	KDR;PRKD3;RAF1	3	109	71	2518	0.601555
ko05214	Glioma	RAF1	1	109	21	2518	0.606672
ko05160	Hepatitis C	EIF2AK4;RAF1	2	109	47	2518	0.611892
ko04610	Complement and coagulation cascades	F2	1	109	22	2518	0.623842
ko05203	Viral carcinogenesis	BAX;YWHAQ;YWHAZ	3	109	74	2518	0.63003
ko04071	Sphingolipid signaling pathway	BAX;RAF1	2	109	49	2518	0.634842
ko04919	Thyroid hormone signaling pathway	RAF1;RHEB	2	109	49	2518	0.634842
ko00561	Glycerolipid metabolism	GPAM	1	109	23	2518	0.640269
ko05212	Pancreatic cancer	RAF1	1	109	23	2518	0.640269
ko04062	Chemokine signaling pathway	GNG4;RAF1	2	109	50	2518	0.645919
ko04713	Circadian entrainment	GNG4	1	109	24	2518	0.655984
ko05034	Alcoholism	GNG4;RAF1	2	109	52	2518	0.667282
ko05230	Central carbon metabolism in cancer	RAF1	1	109	25	2518	0.67102
ko03420	Nucleotide excision repair	DDB2	1	109	25	2518	0.67102
ko04664	Fc epsilon RI signaling pathway	RAF1	1	109	25	2518	0.67102
ko04622	RIG-I-like receptor signaling pathway	DHX58	1	109	25	2518	0.67102
ko03040	Spliceosome	NCBP1;SNRPA;THOC1	3	109	79	2518	0.674345
ko04540	Gap junction	RAF1	1	109	26	2518	0.685403
ko05014	Amyotrophic lateral sclerosis (ALS)	BAX	1	109	26	2518	0.685403
ko04350	TGF-beta signaling pathway	ACVR2A	1	109	26	2518	0.685403
ko04921	Oxytocin signaling pathway	PRKAA2;RAF1	2	109	54	2518	0.687606
ko04142	Lysosome	LAMP2;M6PR	2	109	54	2518	0.687606
ko05218	Melanoma	RAF1	1	109	27	2518	0.699164
ko04962	Vasopressin-regulated water reabsorption	ENSOARG00000018768	1	109	27	2518	0.699164
ko04260	Cardiac muscle contraction	TPM1	1	109	28	2518	0.712328
ko04662	B cell receptor signaling pathway	RAF1	1	109	28	2518	0.712328
ko04970	Salivary secretion	TRPV6	1	109	28	2518	0.712328
ko04920	Adipocytokine signaling pathway	PRKAA2	1	109	28	2518	0.712328
ko04068	FoxO signaling pathway	PRKAA2;RAF1	2	109	57	2518	0.71619
ko03320	PPAR signaling pathway	SCP2	1	109	29	2518	0.724921
ko04666	Fc gamma R-mediated phagocytosis	RAF1	1	109	29	2518	0.724921
ko05414	Dilated cardiomyopathy (DCM)	TPM1	1	109	29	2518	0.724921
ko05220	Chronic myeloid leukemia	RAF1	1	109	29	2518	0.724921
ko04917	Prolactin signaling pathway	RAF1	1	109	30	2518	0.736967
ko04727	GABAergic synapse	GNG4	1	109	31	2518	0.748491
ko04012	ErbB signaling pathway	RAF1	1	109	32	2518	0.759514
ko04916	Melanogenesis	RAF1	1	109	32	2518	0.759514
ko04650	Natural killer cell mediated cytotoxicity	RAF1	1	109	33	2518	0.770058
ko05032	Morphine addiction	GNG4	1	109	33	2518	0.770058
ko04210	Apoptosis	BAX	1	109	33	2518	0.770058
ko05168	Herpes simplex infection	EIF2AK4;NXF1	2	109	64	2518	0.774492
ko04725	Cholinergic synapse	GNG4	1	109	34	2518	0.780144
ko04912	GnRH signaling pathway	RAF1	1	109	34	2518	0.780144
ko05215	Prostate cancer	RAF1	1	109	35	2518	0.789791
ko04060	Cytokine-cytokine receptor interaction	ACVR2A;KDR	2	109	68	2518	0.802939
ko04080	Neuroactive ligand-receptor interaction	F2;NMB	2	109	69	2518	0.80954
ko04660	T cell receptor signaling pathway	RAF1	1	109	39	2518	0.824362
ko04724	Glutamatergic synapse	GNG4	1	109	40	2518	0.832085
ko04915	Estrogen signaling pathway	RAF1	1	109	41	2518	0.839471
ko04810	Regulation of actin cytoskeleton	F2;RAF1	2	109	74	2518	0.839699
ko04024	cAMP signaling pathway	HCN2;RAF1	2	109	75	2518	0.845192
ko05205	Proteoglycans in cancer	KDR;RAF1	2	109	75	2518	0.845192
ko05200	Pathways in cancer	ARNT;BAX;GNG4;RAF1	4	109	135	2518	0.847715
ko04510	Focal adhesion	KDR;RAF1	2	109	76	2518	0.850515
ko05146	Amoebiasis	ENSOARG00000018768	1	109	43	2518	0.853291
ko05162	Measles	EIF2AK4	1	109	44	2518	0.859752
ko04380	Osteoclast differentiation	SQSTM1	1	109	45	2518	0.865931
ko04360	Axon guidance	RND1	1	109	45	2518	0.865931
ko04922	Glucagon signaling pathway	PRKAA2	1	109	47	2518	0.877491
ko04270	Vascular smooth muscle contraction	RAF1	1	109	49	2518	0.888063
ko03018	RNA degradation	ENO1	1	109	51	2518	0.89773
ko04728	Dopaminergic synapse	GNG4	1	109	55	2518	0.914651
ko04261	Adrenergic signaling in cardiomyocytes	TPM1	1	109	56	2518	0.918429
ko04022	cGMP - PKG signaling pathway	RAF1	1	109	59	2518	0.928794
ko05202	Transcriptional misregulation in cancers	ENSOARG00000012862	1	109	62	2518	0.937853
