# Supplementary material for: Identification and Functional Analysis of Transcriptome Profiles, Long Non-Coding RNAs, Single-Nucleotide Polymorphisms, and Alternative Splicing from the Oocyte to the Preimplantation Stage of Sheep by Single-Cell RNA Sequencing
Source: Genes (Basel). 2023 May 25;14(6):1145. doi: 10.3390/genes14061145 (PMC10298692; doi:10.3390/genes14061145)
Supplement: Supplementary file 1 [file genes-14-01145-s001.zip › Table S1-c.xlsx]

## Sheet: DEG 2-cell vs. 4-cell
gene_id	gene_name	transcript_id	GO	KEGG	KO_ENTRY	EC	Description	FPKM.ZZJ4C_1	FPKM.ZZJ4C_2	FPKM.ZZJ4C_3	FPKM.ZZJ2C_1	FPKM.ZZJ2C_2	FPKM.ZZJ2C_3	fc	log2(fc)	pval	qval	regulation	significant
ENSOARG00000000174	LRIT2	ENSOART00000000180	NA	NA	NA	NA	leucine rich repeat, Ig-like and transmembrane domains 2 [Source:HGNC Symbol;Acc:HGNC:23443]	0	0.015962	0	0	0	0	1.00486	0.00699535	0.489725	0.722267	up	no
ENSOARG00000000196	ENSOARG00000000196	ENSOART00000000206	GO:0019358(nicotinate nucleotide salvage);GO:0009435(NAD biosynthetic process);GO:0016763(transferase activity, transferring pentosyl groups);GO:0004516(nicotinate phosphoribosyltransferase activity);GO:0004514(nicotinate-nucleotide diphosphorylase (carboxylating) activity)	NA	NA	NA	NA	0.116966	0	0	0.045535	0.10542	0	1.00596	0.00857108	0.877725	0.936878	up	no
ENSOARG00000000225	ENSOARG00000000225	ENSOART00000000232	NA	NA	NA	NA	NA	0.078994	0	0	0	0	0	1.03396	0.0481785	0.234848	0.722267	up	no
ENSOARG00000000330	ENSOARG00000000330	ENSOART00000000345	GO:0001533(cornified envelope);GO:0030216(keratinocyte differentiation)	NA	NA	NA	NA	0	0.373887	0	0	0	0	1.10215	0.140316	0.489725	0.722267	up	no
ENSOARG00000000396	ENSOARG00000000396	ENSOART00000000419	GO:0016021(integral component of membrane);GO:0016020(membrane)	NA	NA	NA	NA	0	0	0	0.028502	0	0	0.987891	-0.0175755	0.254421	0.722267	down	no
ENSOARG00000000436	ENSOARG00000000436	ENSOART00000000462	NA	NA	NA	NA	NA	0	0	0	0.018648	0	0	0.992023	-0.0115548	0.254421	0.722267	down	no
ENSOARG00000000538	TLR1	ENSOART00000000573	GO:0045121(membrane raft);GO:0035354(Toll-like receptor 1-Toll-like receptor 2 protein complex);GO:0016021(integral component of membrane);GO:0016020(membrane);GO:0005794(Golgi apparatus);GO:0071727(cellular response to triacyl bacterial lipopeptide);GO:0050707(regulation of cytokine secretion);GO:0045410(positive regulation of interleukin-6 biosynthetic process);GO:0045087(innate immune response…	04620(Toll-like receptor signaling pathway);05152(Tuberculosis)	NA	NA	toll-like receptor 1 [Source:RefSeq peptide;Acc:NP_001128532]	0.402341	0.049549	0.01512	0.015968	0.065909	0	1.15652	0.209796	0.167436	0.722267	up	no
ENSOARG00000000606	ENSOARG00000000606	ENSOART00000000650	GO:0005634(nucleus);GO:1902732(positive regulation of chondrocyte proliferation);GO:1902730(positive regulation of proteoglycan biosynthetic process);GO:0042246(tissue regeneration);GO:0035988(chondrocyte proliferation);GO:0032332(positive regulation of chondrocyte differentiation);GO:0010628(positive regulation of gene expression);GO:0002062(chondrocyte differentiation)	NA	NA	NA	NA	0	0.171647	0	0.018929	0	0	1.0412	0.0582487	0.556871	0.747094	up	no
ENSOARG00000000841	ENSOARG00000000841	ENSOART00000000897	NA	NA	NA	NA	NA	0	0	0	0	0	0.03223	0.989473	-0.0152674	0.461188	0.722267	down	no
ENSOARG00000000936	LMOD2	ENSOART00000001002	GO:0031430(M band);GO:0030017(sarcomere);GO:0030016(myofibril);GO:0005884(actin filament);GO:0051694(pointed-end actin filament capping);GO:0045214(sarcomere organization);GO:0045010(actin nucleation);GO:0030838(positive regulation of actin filament polymerization);GO:0030041(actin filament polymerization);GO:0005523(tropomyosin binding);GO:0003779(actin binding)	NA	NA	NA	leiomodin 2 [Source:HGNC Symbol;Acc:HGNC:6648]	0	0	0	0.062175	0	0	0.974192	-0.0377226	0.254421	0.722267	down	no
ENSOARG00000001547	ENSOARG00000001547	ENSOART00000001657	GO:0016032(viral process);GO:0006508(proteolysis);GO:0008270(zinc ion binding);GO:0004190(aspartic-type endopeptidase activity);GO:0003676(nucleic acid binding)	NA	NA	NA	NA	0	0	0.0161603	0	0	0	1.00487	0.00700388	0.513309	0.722267	up	no
ENSOARG00000001645	ENSOARG00000001645	ENSOART00000001769	GO:0016021(integral component of membrane);GO:0016020(membrane);GO:0005525(GTP binding)	NA	NA	NA	NA	0	0	0	0.032742	0	0	0.986131	-0.0201484	0.254421	0.722267	down	no
ENSOARG00000001649	LYNX1	ENSOART00000001775	GO:0070062(extracellular exosome);GO:0016021(integral component of membrane);GO:0016020(membrane);GO:0005886(plasma membrane);GO:2000272(negative regulation of receptor activity);GO:0007271(synaptic transmission, cholinergic);GO:0030550(acetylcholine receptor inhibitor activity);GO:0008200(ion channel inhibitor activity)	NA	NA	NA	Ly6/neurotoxin 1 [Source:HGNC Symbol;Acc:HGNC:29604]	0	0.538723	0	0	0	0	1.14106	0.190369	0.489725	0.722267	up	no
ENSOARG00000001655	ENSOARG00000001655	ENSOART00000001782	GO:0030529(intracellular ribonucleoprotein complex);GO:0022627(cytosolic small ribosomal subunit);GO:0005840(ribosome);GO:0005737(cytoplasm);GO:0005634(nucleus);GO:0005622(intracellular);GO:0030154(cell differentiation);GO:0006412(translation);GO:0003735(structural constituent of ribosome)	NA	NA	NA	NA	0	0.022411	0	0.006248	0.033376	0	0.996446	-0.00513639	0.814539	0.903084	down	no
ENSOARG00000001800	NKAIN1	ENSOART00000001936	GO:0016021(integral component of membrane);GO:0016020(membrane);GO:0005886(plasma membrane);GO:0051117(ATPase binding)	NA	NA	NA	Sodium/potassium transporting ATPase interacting 1 [Source:HGNC Symbol;Acc:HGNC:25743]	0	0	0.004389	0	0	0	1.00112	0.00160843	0.513309	0.722267	up	no
ENSOARG00000001807	ENSOARG00000001807	ENSOART00000001941	NA	NA	NA	NA	NA	0	0	0.148818	0	0	0	1.03595	0.0509529	0.513309	0.722267	up	no
ENSOARG00000001842	OTOL1	ENSOART00000001980	GO:0005581(collagen trimer);GO:0005576(extracellular region)	NA	NA	NA	otolin 1 [Source:HGNC Symbol;Acc:HGNC:34071]	0	0.000707	0	0	0	0	1.00022	0.000312199	0.489725	0.722267	up	no
ENSOARG00000001924	ENSOARG00000001924	ENSOART00000002067	GO:0035335(peptidyl-tyrosine dephosphorylation);GO:0016311(dephosphorylation);GO:0006470(protein dephosphorylation);GO:0016791(phosphatase activity);GO:0008138(protein tyrosine/serine/threonine phosphatase activity);GO:0004725(protein tyrosine phosphatase activity)	NA	NA	NA	NA	0	0.289511	0	0	0	0	1.08096	0.112318	0.489725	0.722267	up	no
ENSOARG00000001958	IFNG	ENSOART00000002109	GO:0009897(external side of plasma membrane);GO:0005622(intracellular);GO:0005615(extracellular space);GO:0005576(extracellular region);GO:2000309(positive regulation of tumor necrosis factor (ligand) superfamily member 11 production);GO:1903543(positive regulation of exosomal secretion);GO:0097191(extrinsic apoptotic signaling pathway);GO:0090004(positive regulation of establishment of protein l…	03050(Proteasome);04060(Cytokine-cytokine receptor interaction);04066(HIF-1 signaling pathway);04140(Regulation of autophagy);04350(TGF-beta signaling pathway);04380(Osteoclast differentiation);04612(Antigen processing and presentation);04630(Jak-STAT signaling pathway);04650(Natural killer cell mediated cytotoxicity);04660(T cell receptor signaling pathway);04940(Type I diabetes mellitus);05132(…	NA	NA	interferon gamma [Source:HGNC Symbol;Acc:HGNC:5438]	0	0	0.068999	0	0	0	1.01713	0.0245054	0.513309	0.722267	up	no
ENSOARG00000001969	BAC5	ENSOART00000002118	GO:0005576(extracellular region);GO:0006952(defense response)	NA	NA	NA	cathelicidin-2 precursor [Source:RefSeq peptide;Acc:NP_001009787]	0	0	0	0	0.286416	0	0.943028	-0.0846278	0.504219	0.722267	down	no
ENSOARG00000001973	TP53I11	ENSOART00000002122	GO:0016021(integral component of membrane);GO:0016020(membrane)	NA	NA	NA	tumor protein p53 inducible protein 11 [Source:HGNC Symbol;Acc:HGNC:16842]	0	0	0.168976	0	0	0	1.04055	0.0573415	0.513309	0.722267	up	no
ENSOARG00000002289	REN	ENSOART00000002478	GO:0005622(intracellular);GO:0005615(extracellular space);GO:0048469(cell maturation);GO:0043408(regulation of MAPK cascade);GO:0042756(drinking behavior);GO:0010033(response to organic substance);GO:0009755(hormone-mediated signaling pathway);GO:0008584(male gonad development);GO:0006508(proteolysis);GO:0002018(renin-angiotensin regulation of aldosterone production);GO:0002016(regulation of bloo…	04614(Renin-angiotensin system)	NA	NA	renin precursor [Source:RefSeq peptide;Acc:NP_001009299]	0	0.041176	0.161824	0	0	0	1.05184	0.0729121	0.320139	0.722267	up	no
ENSOARG00000002326	WSCD1	ENSOART00000002518	GO:0008146(sulfotransferase activity)	NA	NA	NA	WSC domain containing 1 [Source:HGNC Symbol;Acc:HGNC:29060]	0	0.27954	0.084443	0	0	0	1.10088	0.138662	0.314779	0.722267	up	no
ENSOARG00000002395	SLC14A1	ENSOART00000002598	GO:0043231(intracellular membrane-bounded organelle);GO:0016021(integral component of membrane);GO:0016020(membrane);GO:0005887(integral component of plasma membrane);GO:0005886(plasma membrane);GO:0005730(nucleolus);GO:0071918(urea transmembrane transport);GO:0015840(urea transport);GO:0006833(water transport);GO:0015265(urea channel activity);GO:0015204(urea transmembrane transporter activity);…	NA	NA	NA	solute carrier family 14 member 1 (Kidd blood group) [Source:HGNC Symbol;Acc:HGNC:10918]	0	0	0.188756	0	0	0	1.045	0.063504	0.513309	0.722267	up	no
ENSOARG00000002456	ENSOARG00000002456	ENSOART00000002656	GO:0016021(integral component of membrane);GO:0016020(membrane);GO:0007186(G-protein coupled receptor signaling pathway);GO:0007165(signal transduction);GO:0004930(G-protein coupled receptor activity);GO:0004871(signal transducer activity);GO:0001594(trace-amine receptor activity)	04080(Neuroactive ligand-receptor interaction)	NA	NA	NA	0	0.024259	0	0	0	0	1.00737	0.0105882	0.489725	0.722267	up	no
ENSOARG00000002473	ENSOARG00000002473	ENSOART00000002678	GO:0016021(integral component of membrane);GO:0016020(membrane);GO:0007186(G-protein coupled receptor signaling pathway);GO:0007165(signal transduction);GO:0004930(G-protein coupled receptor activity);GO:0004871(signal transducer activity);GO:0001594(trace-amine receptor activity)	04080(Neuroactive ligand-receptor interaction)	NA	NA	NA	0	0	0.020363	0	0	0	1.00514	0.00740363	0.513309	0.722267	up	no
ENSOARG00000002552	ENSOARG00000002552	ENSOART00000002767	NA	NA	NA	NA	NA	0	0	0.027358	0	0	0	1.00689	0.00991284	0.513309	0.722267	up	no
ENSOARG00000002555	LGALS12	ENSOART00000002773	GO:0005739(mitochondrion);GO:0005634(nucleus);GO:0097193(intrinsic apoptotic signaling pathway);GO:0050994(regulation of lipid catabolic process);GO:0045598(regulation of fat cell differentiation);GO:0030395(lactose binding);GO:0030246(carbohydrate binding)	NA	NA	NA	galectin 12 [Source:HGNC Symbol;Acc:HGNC:15788]	0	0.095618	0	0	0	0	1.02836	0.040339	0.489725	0.722267	up	no
ENSOARG00000002582	ENSOARG00000002582	ENSOART00000002798	GO:0006471(protein ADP-ribosylation);GO:0016757(transferase activity, transferring glycosyl groups);GO:0016740(transferase activity);GO:0003956(NAD(P)+-protein-arginine ADP-ribosyltransferase activity)	NA	NA	NA	NA	0	0.046805	0.155604	0	0.156877	0	1.01703	0.0243574	0.839733	0.917474	up	no
ENSOARG00000002700	ENSOARG00000002700	ENSOART00000002926	GO:0016021(integral component of membrane);GO:0016020(membrane)	NA	NA	NA	NA	0	0	0	0.000519	0	0	0.999775	-0.000324493	0.254421	0.722267	down	no
ENSOARG00000002873	ENSOARG00000002873	ENSOART00000003107	NA	NA	NA	NA	NA	0	0	0	0	0.05795	0	0.986965	-0.0189285	0.504219	0.722267	down	no
ENSOARG00000002915	SNCB	ENSOART00000003155	GO:0045202(synapse);GO:0016234(inclusion body);GO:0005739(mitochondrion);GO:0005737(cytoplasm);GO:0050808(synapse organization);GO:0043524(negative regulation of neuron apoptotic process);GO:0042417(dopamine metabolic process);GO:0007268(chemical synaptic transmission);GO:0005509(calcium ion binding)	NA	NA	NA	synuclein beta [Source:HGNC Symbol;Acc:HGNC:11140]	0	0.030874	0	0.596547	0	0	0.824075	-0.279152	0.269192	0.722267	down	no
ENSOARG00000003075	ENSOARG00000003075	ENSOART00000003333	NA	NA	NA	NA	NA	0	0	0	0.016191	0	0	0.993062	-0.0100446	0.254421	0.722267	down	no
ENSOARG00000003106	ENSOARG00000003106	ENSOART00000003366	NA	NA	NA	NA	NA	0	0.12901	0.019937	0	0	0	1.04308	0.0608513	0.39886	0.722267	up	no
ENSOARG00000003125	ENSOARG00000003125	ENSOART00000003388	GO:0016021(integral component of membrane);GO:0016020(membrane);GO:0007186(G-protein coupled receptor signaling pathway);GO:0016503(pheromone receptor activity)	NA	NA	NA	NA	0	0.324634	0	0	0	0	1.08989	0.124189	0.489725	0.722267	up	no
ENSOARG00000003155	ENSOARG00000003155	ENSOART00000003420	GO:0016021(integral component of membrane);GO:0016020(membrane)	NA	NA	NA	NA	0	0	0	0.048147	0	0	0.979822	-0.0294082	0.254421	0.722267	down	no
ENSOARG00000003254	ENSOARG00000003254	ENSOART00000003529	NA	NA	NA	NA	NA	0	0.199682	0	0	0	0.332328	0.960811	-0.0576755	0.784789	0.886341	down	no
ENSOARG00000003281	ENSOARG00000003281	ENSOART00000003558	GO:0030529(intracellular ribonucleoprotein complex);GO:0005840(ribosome);GO:0005622(intracellular);GO:0006412(translation);GO:0003735(structural constituent of ribosome)	NA	NA	NA	NA	0	0	0	0.098864	0	0.01758	0.954391	-0.0673474	0.160934	0.722267	down	no
ENSOARG00000003309	ENSOARG00000003309	ENSOART00000003588	NA	NA	NA	NA	NA	0.01318	0.27627	0.125655	0.072095	0.211794	0	1.0363	0.0514435	0.752968	0.86826	up	no
ENSOARG00000003324	LYZL4	ENSOART00000003605	GO:0005634(nucleus);GO:0003796(lysozyme activity)	NA	NA	NA	lysozyme-like protein 4 precursor [Source:RefSeq peptide;Acc:NP_001232936]	0	0.310342	0	0	0	0	1.08628	0.119397	0.489725	0.722267	up	no
ENSOARG00000003517	STAB1	ENSOART00000003841	GO:0005887(integral component of plasma membrane);GO:0042742(defense response to bacterium);GO:0016525(negative regulation of angiogenesis);GO:0007267(cell-cell signaling);GO:0007155(cell adhesion);GO:0006898(receptor-mediated endocytosis);GO:0030169(low-density lipoprotein particle binding);GO:0005540(hyaluronic acid binding);GO:0005044(scavenger receptor activity);GO:0005041(low-density lipopro…	NA	NA	NA	stabilin 1 [Source:HGNC Symbol;Acc:HGNC:18628]	0	0.08943	0.00389	0	0	0	1.02759	0.0392629	0.464	0.722267	up	no
ENSOARG00000003671	ENSOARG00000003671	ENSOART00000003998	GO:0006508(proteolysis);GO:0016787(hydrolase activity);GO:0008233(peptidase activity);GO:0004190(aspartic-type endopeptidase activity)	04974(Protein digestion and absorption)	NA	NA	NA	0.063796	0	0	0	0	0	1.02754	0.0391894	0.234848	0.722267	up	no
ENSOARG00000003679	ENSOARG00000003679	ENSOART00000003992	NA	NA	NA	NA	NA	0	0	0	0	0	0.028801	0.990572	-0.0136659	0.461188	0.722267	down	no
ENSOARG00000003773	ENSOARG00000003773	ENSOART00000004097	GO:0016021(integral component of membrane);GO:0016020(membrane);GO:0005891(voltage-gated calcium channel complex);GO:0070588(calcium ion transmembrane transport);GO:0070509(calcium ion import);GO:0055085(transmembrane transport);GO:0006811(ion transport);GO:0008332(low voltage-gated calcium channel activity);GO:0005245(voltage-gated calcium channel activity);GO:0005216(ion channel activity)	NA	NA	NA	NA	0	0	0.009907	0	0	0	1.00251	0.00362066	0.513309	0.722267	up	no
ENSOARG00000003837	TMEM151A	ENSOART00000004164	NA	NA	NA	NA	transmembrane protein 151A [Source:HGNC Symbol;Acc:HGNC:28497]	0	0	0	0.159705	0	0	0.937791	-0.0926611	0.254421	0.722267	down	no
ENSOARG00000003895	MYCT1	ENSOART00000004233	GO:0005654(nucleoplasm);GO:0016020(membrane);GO:0016021(integral component of membrane);GO:0043231(intracellular membrane-bounded organelle)	NA	NA	NA	myc target 1 [Source:HGNC Symbol;Acc:HGNC:23172]	0	0	0	0.195699	0	0	0.925448	-0.111776	0.254421	0.722267	down	no
ENSOARG00000003974	ENSOARG00000003974	ENSOART00000004320	NA	NA	NA	NA	NA	0	0	0	0	0.081187	0	0.981984	-0.0262289	0.504219	0.722267	down	no
ENSOARG00000004015	CD248	ENSOART00000004365	GO:0005509(calcium ion binding);GO:0050840(extracellular matrix binding);GO:0008284(positive regulation of cell proliferation);GO:0016477(cell migration);GO:0048535(lymph node development);GO:0060033(anatomical structure regression);GO:2000353(positive regulation of endothelial cell apoptotic process);GO:0005737(cytoplasm);GO:0016020(membrane);GO:0016021(integral component of membrane);GO:0070062…	NA	NA	NA	CD248 molecule [Source:HGNC Symbol;Acc:HGNC:18219]	0	0	0.019524	0	0.046056	0	0.994451	-0.00802803	0.776426	0.881596	down	no
ENSOARG00000004061	ENSOARG00000004061	ENSOART00000004411	NA	NA	NA	NA	NA	0	0.013129	0	0	0	0	1.004	0.00576185	0.489725	0.722267	up	no
ENSOARG00000004132	ENSOARG00000004132	ENSOART00000004493	GO:0004672(protein kinase activity);GO:0005524(ATP binding);GO:0006468(protein phosphorylation)	NA	NA	NA	NA	0.1063	0.051714	0.043884	0.017584	0	0	1.06523	0.091161	0.05218	0.722267	up	no
ENSOARG00000004151	ENSOARG00000004151	ENSOART00000004515	GO:0004869(cysteine-type endopeptidase inhibitor activity);GO:0006952(defense response);GO:0010951(negative regulation of endopeptidase activity);GO:0016525(negative regulation of angiogenesis);GO:1901491(negative regulation of lymphangiogenesis);GO:0005576(extracellular region);GO:0005615(extracellular space);GO:0031410(cytoplasmic vesicle)	NA	NA	NA	NA	0	0.063269	0	0	0	0	1.01896	0.0270998	0.489725	0.722267	up	no
ENSOARG00000004253	ENSOARG00000004253	ENSOART00000004633	GO:0005125(cytokine activity);GO:0008009(chemokine activity);GO:0006935(chemotaxis);GO:0006955(immune response);GO:0035690(cellular response to drug);GO:0060326(cell chemotaxis);GO:0005576(extracellular region);GO:0005615(extracellular space)	04060(Cytokine-cytokine receptor interaction);04062(Chemokine signaling pathway);04064(NF-kappa B signaling pathway);04620(Toll-like receptor signaling pathway);04623(Cytosolic DNA-sensing pathway);05132(Salmonella infection)	NA	NA	NA	0	0	0.180159	0	0	0	1.04307	0.0608383	0.513309	0.722267	up	no
ENSOARG00000004288	RBP5	ENSOART00000004670	GO:0005215(transporter activity);GO:0008289(lipid binding);GO:0016918(retinal binding);GO:0006810(transport);GO:0070062(extracellular exosome)	NA	NA	NA	retinol binding protein 5 [Source:HGNC Symbol;Acc:HGNC:15847]	0	0	0.063208	0	0	0	1.01573	0.0225104	0.513309	0.722267	up	no
ENSOARG00000004336	ENSOARG00000004336	ENSOART00000004718	GO:0006334(nucleosome assembly);GO:0005634(nucleus)	NA	NA	NA	NA	0	0	0	0.009347	0	0	0.995975	-0.00581836	0.254421	0.722267	down	no
ENSOARG00000004344	PRPS1	ENSOART00000004727	GO:0000287(magnesium ion binding);GO:0004749(ribose phosphate diphosphokinase activity);GO:0005524(ATP binding);GO:0042802(identical protein binding);GO:0042803(protein homodimerization activity);GO:0006144(purine nucleobase metabolic process);GO:0006164(purine nucleotide biosynthetic process);GO:0007399(nervous system development);GO:0009116(nucleoside metabolic process);GO:0009165(nucleotide bi…	NA	NA	NA	phosphoribosyl pyrophosphate synthetase 1 [Source:HGNC Symbol;Acc:HGNC:9462]	0	0	0.523868	0	0	0	1.1132	0.154714	0.513309	0.722267	up	no
ENSOARG00000004356	CARD11	ENSOART00000004748	GO:0050700(CARD domain binding);GO:0001819(positive regulation of cytokine production);GO:0002377(immunoglobulin production);GO:0007165(signal transduction);GO:0030183(B cell differentiation);GO:0030890(positive regulation of B cell proliferation);GO:0031295(T cell costimulation);GO:0042100(B cell proliferation);GO:0042102(positive regulation of T cell proliferation);GO:0042110(T cell activation)…	NA	NA	NA	caspase recruitment domain family member 11 [Source:HGNC Symbol;Acc:HGNC:16393]	0	0	0.004241	0	0	0	1.00108	0.00155431	0.513309	0.722267	up	no
ENSOARG00000004363	ENSOARG00000004363	ENSOART00000004743	NA	NA	NA	NA	NA	0	0	0	0	0	0.02977	0.990261	-0.014119	0.461188	0.722267	down	no
ENSOARG00000004479	ENSOARG00000004479	ENSOART00000004871	GO:0004190(aspartic-type endopeptidase activity);GO:0006508(proteolysis)	NA	NA	NA	NA	0	0.018409	0.013502	0.032834	0.007419	0	0.993296	-0.00970403	0.49706	0.722267	down	no
ENSOARG00000004486	ENSOARG00000004486	ENSOART00000004881	GO:0005198(structural molecule activity);GO:0045095(keratin filament)	NA	NA	NA	NA	0	0.092275	0	0	0	0	1.02739	0.038989	0.489725	0.722267	up	no
ENSOARG00000004552	GPSM1	ENSOART00000004955	GO:0005092(GDP-dissociation inhibitor activity);GO:0030695(GTPase regulator activity);GO:0008277(regulation of G-protein coupled receptor protein signaling pathway);GO:0050790(regulation of catalytic activity);GO:0005654(nucleoplasm);GO:0005794(Golgi apparatus)	NA	NA	NA	G-protein signaling modulator 1 [Source:HGNC Symbol;Acc:HGNC:17858]	0	0.25108	0	0.014808	0	0	1.06419	0.0897598	0.52553	0.728858	up	no
ENSOARG00000004610	SLC1A6	ENSOART00000005016	GO:0005313(L-glutamate transmembrane transporter activity);GO:0015293(symporter activity);GO:0006810(transport);GO:0015813(L-glutamate transport);GO:0042391(regulation of membrane potential);GO:0055085(transmembrane transport);GO:0089711(L-glutamate transmembrane transport);GO:0005794(Golgi apparatus);GO:0016020(membrane);GO:0016021(integral component of membrane);GO:0045111(intermediate filament…	04724(Glutamatergic synapse)	NA	NA	solute carrier family 1 member 6 [Source:HGNC Symbol;Acc:HGNC:10944]	0	0.123896	0	0	0	0	1.03641	0.0515956	0.489725	0.722267	up	no
ENSOARG00000004620	ENSOARG00000004620	ENSOART00000005026	GO:0005509(calcium ion binding);GO:0051082(unfolded protein binding);GO:0006457(protein folding);GO:0005783(endoplasmic reticulum)	NA	NA	NA	NA	0	0	0.029341	0	0	0	1.00739	0.0106211	0.513309	0.722267	up	no
ENSOARG00000004682	AP3S1	ENSOART00000005093	GO:0008565(protein transporter activity);GO:0006810(transport);GO:0006886(intracellular protein transport);GO:0008089(anterograde axonal transport);GO:0015031(protein transport);GO:0016192(vesicle-mediated transport);GO:0048490(anterograde synaptic vesicle transport);GO:0016020(membrane);GO:0030117(membrane coat);GO:0030123(AP-3 adaptor complex);GO:0043231(intracellular membrane-bounded organelle)	NA	NA	NA	adaptor related protein complex 3 sigma 1 subunit [Source:HGNC Symbol;Acc:HGNC:2013]	0	0.062704	0.026721	0	0	0	1.02566	0.0365501	0.26963	0.722267	up	no
ENSOARG00000004705	ENSOARG00000004705	ENSOART00000005116	GO:0003735(structural constituent of ribosome);GO:0006412(translation);GO:0005840(ribosome)	NA	NA	NA	NA	0	0	0	0.037873	0.0344	0	0.976294	-0.0346123	0.18679	0.722267	down	no
ENSOARG00000004755	ENSOARG00000004755	ENSOART00000005174	NA	NA	NA	NA	NA	0	0.014205	0.01096	0.0136	0	0	1.00124	0.00178618	0.753584	0.868629	up	no
ENSOARG00000004774	ENSOARG00000004774	ENSOART00000005196	GO:0008009(chemokine activity);GO:0006955(immune response);GO:0060326(cell chemotaxis);GO:0005576(extracellular region);GO:0016020(membrane);GO:0016021(integral component of membrane)	NA	NA	NA	NA	0	0	0	0	0	0.356452	0.903293	-0.146734	0.461188	0.722267	down	no
ENSOARG00000004829	ENSOARG00000004829	ENSOART00000005263	NA	NA	NA	NA	NA	0	0	0	0.583279	0	0	0.819397	-0.287365	0.254421	0.722267	down	no
ENSOARG00000004875	ENSOARG00000004875	ENSOART00000005321	GO:0004888(transmembrane signaling receptor activity);GO:0004930(G-protein coupled receptor activity);GO:0005509(calcium ion binding);GO:0007166(cell surface receptor signaling pathway);GO:0007186(G-protein coupled receptor signaling pathway);GO:0016020(membrane);GO:0016021(integral component of membrane)	NA	NA	NA	NA	0	0.013777	0	0	0	0	1.0042	0.00604429	0.489725	0.722267	up	no
ENSOARG00000005005	NPAS4	ENSOART00000005452	GO:0098794(postsynapse);GO:0005667(transcription factor complex);GO:0005634(nucleus);GO:1904862(inhibitory synapse assembly);GO:0071386(cellular response to corticosterone stimulus);GO:0060080(inhibitory postsynaptic potential);GO:0060079(excitatory postsynaptic potential);GO:0048167(regulation of synaptic plasticity);GO:0045944(positive regulation of transcription from RNA polymerase II promoter…	NA	NA	NA	neuronal PAS domain-containing protein 4 [Source:RefSeq peptide;Acc:NP_001274392]	0	0	0.00401486	0	0.00406911	0	1.00008	0.000110569	0.975711	0.987467	up	no
ENSOARG00000005008	C1orf186	ENSOART00000005450	GO:0005886(plasma membrane);GO:0016020(membrane);GO:0016021(integral component of membrane)	NA	NA	NA	chromosome 1 open reading frame 186 [Source:HGNC Symbol;Acc:HGNC:25341]	0	0.232932	0	0	0	0	1.06621	0.0924979	0.489725	0.722267	up	no
ENSOARG00000005084	MMP3	ENSOART00000005543	GO:0004175(endopeptidase activity);GO:0004222(metalloendopeptidase activity);GO:0005509(calcium ion binding);GO:0008233(peptidase activity);GO:0008237(metallopeptidase activity);GO:0008270(zinc ion binding);GO:0016787(hydrolase activity);GO:0046872(metal ion binding);GO:0006508(proteolysis);GO:0010727(negative regulation of hydrogen peroxide metabolic process);GO:0032461(positive regulation of pr…	04668(TNF signaling pathway);05202(Transcriptional misregulation in cancers);05323(Rheumatoid arthritis)	NA	NA	matrix metallopeptidase 3 [Source:HGNC Symbol;Acc:HGNC:7173]	0	0	0	0.185392	0	0	0.928928	-0.106362	0.254421	0.722267	down	no
ENSOARG00000005105	RBPJL	ENSOART00000005562	GO:0000977(RNA polymerase II regulatory region sequence-specific DNA binding);GO:0000978(RNA polymerase II core promoter proximal region sequence-specific DNA binding);GO:0000982(transcription factor activity, RNA polymerase II core promoter proximal region sequence-specific binding);GO:0001228(transcriptional activator activity, RNA polymerase II transcription regulatory region sequence-specific…	NA	NA	NA	recombination signal binding protein for immunoglobulin kappa J region like [Source:HGNC Symbol;Acc:HGNC:13761]	0	0	0	0	0.11583	0	0.974797	-0.0368263	0.504219	0.722267	down	no
ENSOARG00000005114	ENSOARG00000005114	ENSOART00000005569	GO:0005198(structural molecule activity);GO:0019058(viral life cycle);GO:0019028(viral capsid)	NA	NA	NA	NA	0	0	0.053111	0	0	0	1.01326	0.0190058	0.513309	0.722267	up	no
ENSOARG00000005253	ENSOARG00000005253	ENSOART00000005734	GO:0003824(catalytic activity);GO:0004553(hydrolase activity, hydrolyzing O-glycosyl compounds);GO:0004559(alpha-mannosidase activity);GO:0008270(zinc ion binding);GO:0015923(mannosidase activity);GO:0016787(hydrolase activity);GO:0016798(hydrolase activity, acting on glycosyl bonds);GO:0030246(carbohydrate binding);GO:0046872(metal ion binding);GO:0005975(carbohydrate metabolic process);GO:00060…	NA	NA	NA	NA	0	0	0	0.007246	0	0	0.996875	-0.00451523	0.254421	0.722267	down	no
ENSOARG00000005444	CEL	ENSOART00000005941	GO:0016787(hydrolase activity);GO:0016788(hydrolase activity, acting on ester bonds);GO:0006629(lipid metabolic process);GO:0046514(ceramide catabolic process)	00100(Steroid biosynthesis);00561(Glycerolipid metabolism);04972(Pancreatic secretion);04975(Fat digestion and absorption)	NA	NA	carboxyl ester lipase [Source:HGNC Symbol;Acc:HGNC:1848]	0	0	0.040028	0	0	0	1.01004	0.0144146	0.513309	0.722267	up	no
ENSOARG00000005461	KBTBD12	ENSOART00000005949	NA	NA	NA	NA	kelch repeat and BTB domain containing 12 [Source:HGNC Symbol;Acc:HGNC:25731]	0	0.010431	0	0	0	0	1.00318	0.00458391	0.489725	0.722267	up	no
ENSOARG00000005555	FOXR2	ENSOART00000006054	GO:0003677(DNA binding);GO:0003700(transcription factor activity, sequence-specific DNA binding);GO:0043565(sequence-specific DNA binding);GO:0006351(transcription, DNA-templated);GO:0006355(regulation of transcription, DNA-templated);GO:0005634(nucleus)	NA	NA	NA	forkhead box R2 [Source:HGNC Symbol;Acc:HGNC:30469]	0	0	0	0.199217	0	0	0.92427	-0.113614	0.254421	0.722267	down	no
ENSOARG00000005675	ENSOARG00000005675	ENSOART00000006180	GO:0003677(DNA binding);GO:0003700(transcription factor activity, sequence-specific DNA binding);GO:0006355(regulation of transcription, DNA-templated);GO:0006366(transcription from RNA polymerase II promoter);GO:0007275(multicellular organism development);GO:0007601(visual perception);GO:0043010(camera-type eye development);GO:0005634(nucleus)	NA	NA	NA	NA	0	0.025618	0	0	0	0	1.00778	0.0111739	0.489725	0.722267	up	no
ENSOARG00000005745	C1QTNF12	ENSOART00000006257	GO:0005179(hormone activity);GO:0010906(regulation of glucose metabolic process);GO:0035774(positive regulation of insulin secretion involved in cellular response to glucose stimulus);GO:0045721(negative regulation of gluconeogenesis);GO:0046324(regulation of glucose import);GO:0046326(positive regulation of glucose import);GO:0046628(positive regulation of insulin receptor signaling pathway);GO:…	NA	NA	NA	C1q and tumor necrosis factor related protein 12 [Source:HGNC Symbol;Acc:HGNC:32308]	0	0.050402	0	0	0	0	1.01517	0.0217216	0.489725	0.722267	up	no
ENSOARG00000005754	MEOX1	ENSOART00000006265	GO:0000978(RNA polymerase II core promoter proximal region sequence-specific DNA binding);GO:0001046(core promoter sequence-specific DNA binding);GO:0001077(transcriptional activator activity, RNA polymerase II core promoter proximal region sequence-specific binding);GO:0003677(DNA binding);GO:0003682(chromatin binding);GO:0003700(transcription factor activity, sequence-specific DNA binding);GO:0…	NA	NA	NA	mesenchyme homeobox 1 [Source:HGNC Symbol;Acc:HGNC:7013]	0	0.133653	0	0	0	0.021795	1.03171	0.0450368	0.574235	0.758615	up	no
ENSOARG00000005766	GPR146	ENSOART00000006275	GO:0004930(G-protein coupled receptor activity);GO:0007186(G-protein coupled receptor signaling pathway);GO:0016020(membrane);GO:0016021(integral component of membrane)	NA	NA	NA	G protein-coupled receptor 146 [Source:HGNC Symbol;Acc:HGNC:21718]	0	0.06851	0	0	0	0	1.0205	0.0292719	0.489725	0.722267	up	no
ENSOARG00000005897	ENSOARG00000005897	ENSOART00000006416	GO:0005158(insulin receptor binding)	NA	NA	NA	NA	0.007636	0.008217	0	0.150138	0	0	0.946684	-0.0790452	0.304744	0.722267	down	no
ENSOARG00000005914	ENSOARG00000005914	ENSOART00000006433	GO:0004867(serine-type endopeptidase inhibitor activity);GO:0010951(negative regulation of endopeptidase activity)	NA	NA	NA	NA	0	0	0.334576	0	0	0	1.07624	0.106	0.513309	0.722267	up	no
ENSOARG00000005948	ENSOARG00000005948	ENSOART00000006468	GO:0004175(endopeptidase activity);GO:0004298(threonine-type endopeptidase activity);GO:0008233(peptidase activity);GO:0016787(hydrolase activity);GO:0006508(proteolysis);GO:0051603(proteolysis involved in cellular protein catabolic process);GO:0000502(proteasome complex);GO:0005634(nucleus);GO:0005737(cytoplasm);GO:0005839(proteasome core complex)	NA	NA	NA	NA	0.131486	0.362939	0.061926	0.097397	0.029963	0.034065	1.11185	0.152962	0.327369	0.722267	up	no
ENSOARG00000005970	ENSOARG00000005970	ENSOART00000006489	GO:0004867(serine-type endopeptidase inhibitor activity);GO:0010951(negative regulation of endopeptidase activity)	NA	NA	NA	NA	0	0	0.053555	0	0	0	1.01337	0.0191606	0.513309	0.722267	up	no
ENSOARG00000006007	NGFR	ENSOART00000006528	GO:0005516(calmodulin binding);GO:0015026(coreceptor activity);GO:0031625(ubiquitin protein ligase binding);GO:0006919(activation of cysteine-type endopeptidase activity involved in apoptotic process);GO:0007165(signal transduction);GO:0007266(Rho protein signal transduction);GO:1900182(positive regulation of protein localization to nucleus);GO:1902895(positive regulation of pri-miRNA transcripti…	NA	NA	NA	nerve growth factor receptor [Source:HGNC Symbol;Acc:HGNC:7809]	0	0	0	0.009987	0	0	0.995702	-0.00621478	0.254421	0.722267	down	no
ENSOARG00000006083	PODN	ENSOART00000006615	GO:0005518(collagen binding);GO:0008285(negative regulation of cell proliferation);GO:0030336(negative regulation of cell migration);GO:0005615(extracellular space);GO:0005737(cytoplasm)	NA	NA	NA	podocan [Source:HGNC Symbol;Acc:HGNC:23174]	0	0.015703	0	0	0	0	1.00478	0.00688272	0.489725	0.722267	up	no
ENSOARG00000006116	ENSOARG00000006116	ENSOART00000006646	NA	NA	NA	NA	NA	0	0	0	0	0.004158	0	0.999034	-0.00139424	0.504219	0.722267	down	no
ENSOARG00000006169	ENSOARG00000006169	ENSOART00000006709	GO:0000398(mRNA splicing, via spliceosome);GO:0005681(spliceosomal complex);GO:0030529(intracellular ribonucleoprotein complex)	NA	NA	NA	NA	0.066702	0.055327	0	0	0	0	1.04587	0.064706	0.106433	0.722267	up	no
ENSOARG00000006191	POU3F4	ENSOART00000006731	GO:0000977(RNA polymerase II regulatory region sequence-specific DNA binding);GO:0003677(DNA binding);GO:0003700(transcription factor activity, sequence-specific DNA binding);GO:0043565(sequence-specific DNA binding);GO:0006351(transcription, DNA-templated);GO:0006355(regulation of transcription, DNA-templated);GO:0006357(regulation of transcription from RNA polymerase II promoter);GO:0007420(bra…	NA	NA	NA	POU class 3 homeobox 4 [Source:HGNC Symbol;Acc:HGNC:9217]	0	0	0	0	0.118196	0	0.974316	-0.0375381	0.504219	0.722267	down	no
ENSOARG00000006273	ENSOARG00000006273	ENSOART00000006821	GO:0016020(membrane);GO:0016021(integral component of membrane)	NA	NA	NA	NA	0	0	0.111382	0	0	0	1.02725	0.0387855	0.513309	0.722267	up	no
ENSOARG00000006342	TTR	ENSOART00000006897	GO:0070062(extracellular exosome);GO:0005615(extracellular space);GO:0005576(extracellular region);GO:0070327(thyroid hormone transport);GO:0042572(retinol metabolic process);GO:0006810(transport);GO:0070324(thyroid hormone binding);GO:0042802(identical protein binding);GO:0005179(hormone activity)	NA	NA	NA	transthyretin [Source:HGNC Symbol;Acc:HGNC:12405]	0	0.058805	0	0	0	0	1.01765	0.0252414	0.489725	0.722267	up	no
ENSOARG00000006419	ENSOARG00000006419	ENSOART00000006976	GO:0005215(transporter activity);GO:0005550(pheromone binding);GO:0036094(small molecule binding);GO:0006810(transport);GO:0005576(extracellular region)	NA	NA	NA	NA	0	0.747016	0	0	0	0	1.18628	0.24645	0.489725	0.722267	up	no
ENSOARG00000006752	SPATA4	ENSOART00000007341	GO:0005737(cytoplasm)	NA	NA	NA	spermatogenesis associated 4 [Source:HGNC Symbol;Acc:HGNC:17333]	0	0	0.011287	0.011972	0.012276	0	0.99487	-0.00742027	0.465585	0.722267	down	no
ENSOARG00000006767	ENSOARG00000006767	ENSOART00000007353	NA	NA	NA	NA	NA	0	0	0	0	0.012345	0	0.997146	-0.00412266	0.504219	0.722267	down	no
ENSOARG00000006771	KLF15	ENSOART00000007361	GO:0003676(nucleic acid binding);GO:0003677(DNA binding);GO:0003700(transcription factor activity, sequence-specific DNA binding);GO:0044212(transcription regulatory region DNA binding);GO:0046872(metal ion binding);GO:0010001(glial cell differentiation);GO:0010468(regulation of gene expression);GO:0014898(cardiac muscle hypertrophy in response to stress);GO:0015758(glucose transport);GO:0045893(…	NA	NA	NA	Kruppel like factor 15 [Source:HGNC Symbol;Acc:HGNC:14536]	0	0	0.605471	0	0	0	1.12808	0.173873	0.513309	0.722267	up	no
ENSOARG00000006814	LDLRAD1	ENSOART00000007409	GO:0016020(membrane);GO:0016021(integral component of membrane)	NA	NA	NA	low density lipoprotein receptor class A domain containing 1 [Source:HGNC Symbol;Acc:HGNC:32069]	0	0	0.248576	0	0	0	1.05814	0.0815357	0.513309	0.722267	up	no
ENSOARG00000006839	ENSOARG00000006839	ENSOART00000007436	NA	NA	NA	NA	NA	0.01102	0.017737	0.00647	0	0.017753	0.026167	0.999124	-0.00126492	0.925024	0.961082	down	no
ENSOARG00000006864	FCAMR	ENSOART00000007461	GO:0001791(IgM binding);GO:0004888(transmembrane signaling receptor activity);GO:0019862(IgA binding);GO:0007165(signal transduction);GO:0016020(membrane);GO:0016021(integral component of membrane)	NA	NA	NA	Fc fragment of IgA and IgM receptor [Source:HGNC Symbol;Acc:HGNC:24692]	0	0.008271	0	0	0	0	1.00253	0.00363859	0.489725	0.722267	up	no

## Sheet: GO
GO_ID	GO_Term	GO_function	GO_class	S gene number	TS gene number	B gene number	TB gene number	pvalue
GO:0045596	negative regulation of cell differentiation	biological_process	8	7	87	30	11142	2.4374e-09
GO:0045892	negative regulation of transcription, DNA-templated	biological_process	12	9	87	259	11142	0.000181865
GO:0008284	positive regulation of cell proliferation	biological_process	5	7	87	204	11142	0.00105446
GO:0016581	NuRD complex	cellular_component	14	2	87	9	11142	0.0020939
GO:0043066	negative regulation of apoptotic process	biological_process	9	7	87	233	11142	0.00225937
GO:0003924	GTPase activity	molecular_function	9	5	87	119	11142	0.00235044
GO:0008299	isoprenoid biosynthetic process	biological_process	6	2	87	10	11142	0.00260412
GO:0031290	retinal ganglion cell axon guidance	biological_process	8	2	87	13	11142	0.00444562
GO:0032427	GBD domain binding	molecular_function	6	1	87	1	11142	0.00780829
GO:1990005	granular vesicle	cellular_component	11	1	87	1	11142	0.00780829
GO:0031386	protein tag	molecular_function	3	1	87	1	11142	0.00780829
GO:0042806	fucose binding	molecular_function	6	1	87	1	11142	0.00780829
GO:0008216	spermidine metabolic process	biological_process	9	1	87	1	11142	0.00780829
GO:0071629	ubiquitin-dependent catabolism of misfolded proteins by cytoplasm-associated proteasome	biological_process	11	1	87	1	11142	0.00780829
GO:0033178	proton-transporting two-sector ATPase complex, catalytic domain	cellular_component	6	1	87	1	11142	0.00780829
GO:0070336	flap-structured DNA binding	molecular_function	8	1	87	1	11142	0.00780829
GO:0060837	blood vessel endothelial cell differentiation	biological_process	9	1	87	1	11142	0.00780829
GO:0034038	deoxyhypusine synthase activity	molecular_function	6	1	87	1	11142	0.00780829
GO:0070370	cellular heat acclimation	biological_process	7	1	87	1	11142	0.00780829
GO:0005128	erythropoietin receptor binding	molecular_function	7	1	87	1	11142	0.00780829
GO:0034342	response to type III interferon	biological_process	6	1	87	1	11142	0.00780829
GO:0006591	ornithine metabolic process	biological_process	8	1	87	1	11142	0.00780829
GO:0005135	interleukin-3 receptor binding	molecular_function	7	1	87	1	11142	0.00780829
GO:0015847	putrescine transport	biological_process	9	1	87	1	11142	0.00780829
GO:0060180	female mating behavior	biological_process	7	1	87	1	11142	0.00780829
GO:0005996	monosaccharide metabolic process	biological_process	7	1	87	1	11142	0.00780829
GO:0036219	GTP diphosphatase activity	molecular_function	9	1	87	1	11142	0.00780829
GO:0008612	peptidyl-lysine modification to peptidyl-hypusine	biological_process	6	1	87	1	11142	0.00780829
GO:0033184	positive regulation of histone ubiquitination	biological_process	11	1	87	1	11142	0.00780829
GO:0098629	trans-Golgi network membrane organization	biological_process	6	1	87	1	11142	0.00780829
GO:0010847	regulation of chromatin assembly	biological_process	12	1	87	1	11142	0.00780829
GO:1903673	mitotic cleavage furrow formation	biological_process	9	1	87	1	11142	0.00780829
GO:0004337	geranyltranstransferase activity	molecular_function	7	1	87	1	11142	0.00780829
GO:0060193	positive regulation of lipase activity	biological_process	7	1	87	1	11142	0.00780829
GO:0047693	ATP diphosphatase activity	molecular_function	9	1	87	1	11142	0.00780829
GO:0015489	putrescine transmembrane transporter activity	molecular_function	7	1	87	1	11142	0.00780829
GO:0005525	GTP binding	molecular_function	9	6	87	236	11142	0.0102784
GO:0007017	microtubule-based process	biological_process	5	2	87	23	11142	0.0137091
GO:0007091	metaphase/anaphase transition of mitotic cell cycle	biological_process	12	1	87	2	11142	0.0155563
GO:0051099	positive regulation of binding	biological_process	6	1	87	2	11142	0.0155563
GO:0034648	histone demethylase activity (H3-dimethyl-K4 specific	molecular_function	7	1	87	2	11142	0.0155563
GO:0045654	positive regulation of megakaryocyte differentiation	biological_process	10	1	87	2	11142	0.0155563
GO:0000778	condensed nuclear chromosome kinetochore	cellular_component	14	1	87	2	11142	0.0155563
GO:0051156	glucose 6-phosphate metabolic process	biological_process	7	1	87	2	11142	0.0155563
GO:0061635	regulation of protein complex stability	biological_process	5	1	87	2	11142	0.0155563
GO:0008413	8-oxo-7,8-dihydroguanosine triphosphate pyrophosphatase activity	molecular_function	9	1	87	2	11142	0.0155563
GO:0045637	regulation of myeloid cell differentiation	biological_process	8	1	87	2	11142	0.0155563
GO:0060474	positive regulation of flagellated sperm motility involved in capacitation	biological_process	11	1	87	2	11142	0.0155563
GO:0010725	regulation of primitive erythrocyte differentiation	biological_process	8	1	87	2	11142	0.0155563
GO:0004340	glucokinase activity	molecular_function	9	1	87	2	11142	0.0155563
GO:1902269	positive regulation of polyamine transmembrane transport	biological_process	8	1	87	2	11142	0.0155563
GO:1990391	DNA repair complex	cellular_component	5	1	87	2	11142	0.0155563
GO:0016881	acid-amino acid ligase activity	molecular_function	6	1	87	2	11142	0.0155563
GO:0035539	8-oxo-7,8-dihydrodeoxyguanosine triphosphate pyrophosphatase activity	molecular_function	9	1	87	2	11142	0.0155563
GO:0006195	purine nucleotide catabolic process	biological_process	10	1	87	2	11142	0.0155563
GO:0046061	dATP catabolic process	biological_process	12	1	87	2	11142	0.0155563
GO:0005674	transcription factor TFIIF complex	cellular_component	10	1	87	2	11142	0.0155563
GO:0042978	ornithine decarboxylase activator activity	molecular_function	5	1	87	2	11142	0.0155563
GO:0006720	isoprenoid metabolic process	biological_process	6	1	87	2	11142	0.0155563
GO:0042255	ribosome assembly	biological_process	6	1	87	2	11142	0.0155563
GO:0032044	DSIF complex	cellular_component	14	1	87	2	11142	0.0155563
GO:0032785	negative regulation of DNA-templated transcription, elongation	biological_process	11	1	87	2	11142	0.0155563
GO:0017108	5'-flap endonuclease activity	molecular_function	10	1	87	2	11142	0.0155563
GO:0001885	endothelial cell development	biological_process	9	1	87	2	11142	0.0155563
GO:0097498	endothelial tube lumen extension	biological_process	10	1	87	2	11142	0.0155563
GO:0004311	farnesyltranstransferase activity	molecular_function	7	1	87	2	11142	0.0155563
GO:0004421	hydroxymethylglutaryl-CoA synthase activity	molecular_function	7	1	87	2	11142	0.0155563
GO:0048029	monosaccharide binding	molecular_function	5	1	87	2	11142	0.0155563
GO:0061752	telomeric repeat-containing RNA binding	NA	NA	1	87	2	11142	0.0155563
GO:0044753	amphisome	cellular_component	11	1	87	2	11142	0.0155563
GO:0005200	structural constituent of cytoskeleton	molecular_function	4	2	87	27	11142	0.0186403
GO:0045171	intercellular bridge	cellular_component	5	2	87	29	11142	0.0213456
GO:0035914	skeletal muscle cell differentiation	biological_process	7	2	87	30	11142	0.0227558
GO:0034316	negative regulation of Arp2/3 complex-mediated actin nucleation	biological_process	15	1	87	3	11142	0.0232445
GO:0043486	histone exchange	biological_process	10	1	87	3	11142	0.0232445
GO:1901525	negative regulation of macromitophagy	biological_process	10	1	87	3	11142	0.0232445
GO:2000301	negative regulation of synaptic vesicle exocytosis	biological_process	11	1	87	3	11142	0.0232445
GO:0021524	visceral motor neuron differentiation	biological_process	9	1	87	3	11142	0.0232445
GO:0003841	1-acylglycerol-3-phosphate O-acyltransferase activity	molecular_function	9	1	87	3	11142	0.0232445
GO:0019227	neuronal action potential propagation	biological_process	7	1	87	3	11142	0.0232445
GO:0060252	positive regulation of glial cell proliferation	biological_process	11	1	87	3	11142	0.0232445
GO:0016857	racemase and epimerase activity, acting on carbohydrates and derivatives	molecular_function	6	1	87	3	11142	0.0232445
GO:0045619	regulation of lymphocyte differentiation	biological_process	9	1	87	3	11142	0.0232445
GO:2000648	positive regulation of stem cell proliferation	biological_process	6	1	87	3	11142	0.0232445
GO:0008553	hydrogen-exporting ATPase activity, phosphorylative mechanism	molecular_function	15	1	87	3	11142	0.0232445
GO:1901888	regulation of cell junction assembly	biological_process	7	1	87	3	11142	0.0232445
GO:0032451	demethylase activity	molecular_function	4	1	87	3	11142	0.0232445
GO:0042262	DNA protection	biological_process	9	1	87	3	11142	0.0232445
GO:0006203	dGTP catabolic process	biological_process	12	1	87	3	11142	0.0232445
GO:0004449	isocitrate dehydrogenase (NAD+) activity	molecular_function	8	1	87	3	11142	0.0232445
GO:0032453	histone demethylase activity (H3-K4 specific	molecular_function	6	1	87	3	11142	0.0232445
GO:0046886	positive regulation of hormone biosynthetic process	biological_process	7	1	87	3	11142	0.0232445
GO:0006004	fucose metabolic process	biological_process	9	1	87	3	11142	0.0232445
GO:1902766	skeletal muscle satellite cell migration	biological_process	8	1	87	3	11142	0.0232445
GO:0009838	abscission	biological_process	6	1	87	3	11142	0.0232445
GO:0050792	regulation of viral process	biological_process	6	1	87	3	11142	0.0232445
GO:0045162	clustering of voltage-gated sodium channels	biological_process	13	1	87	3	11142	0.0232445
GO:0045665	negative regulation of neuron differentiation	biological_process	11	2	87	31	11142	0.0242034
GO:0042147	retrograde transport, endosome to Golgi	biological_process	7	2	87	32	11142	0.0256879

## Sheet: KEGG
pathway_id	pathway_name	Genes	S gene number	TS gene number	B gene number	TB gene number	pvalue
ko00900	Terpenoid backbone biosynthesis	GGPS1;HMGCS1	2	20	16	2715	0.00581677
ko04145	Phagosome	ATP6V1E1;ENSOARG00000020032;TUBA4A	3	20	63	2715	0.0102438
ko04540	Gap junction	ENSOARG00000020032;TUBA4A	2	20	29	2715	0.0185842
ko00524	Butirosin and neomycin biosynthesis	HK1	1	20	5	2715	0.0363201
ko00072	Synthesis and degradation of ketone bodies	HMGCS1	1	20	6	2715	0.0434321
ko04966	Collecting duct acid secretion	ATP6V1E1	1	20	8	2715	0.0575069
ko00650	Butanoate metabolism	HMGCS1	1	20	12	2715	0.0850683
ko04930	Type II diabetes mellitus	HK1	1	20	14	2715	0.0985602
ko04110	Cell cycle	BUB1B;YWHAZ	2	20	73	2715	0.0992655
ko00052	Galactose metabolism	HK1	1	20	16	2715	0.111863
ko04973	Carbohydrate digestion and absorption	HK1	1	20	17	2715	0.118444
ko00051	Fructose and mannose metabolism	HK1	1	20	18	2715	0.124979
ko05033	Nicotine addiction	GABRG1	1	20	18	2715	0.124979
ko00600	Sphingolipid metabolism	PLPP1	1	20	19	2715	0.131468
ko04024	cAMP signaling pathway	ENSOARG00000000935;RAP1A	2	20	87	2715	0.133009
ko04721	Synaptic vesicle cycle	ATP6V1E1	1	20	20	2715	0.137911
ko00500	Starch and sucrose metabolism	HK1	1	20	22	2715	0.150661
ko04144	Endocytosis	CHMP4C;RNF41	2	20	98	2715	0.161179
ko04975	Fat digestion and absorption	PLPP1	1	20	24	2715	0.163232
ko02010	ABC transporters	ENSOARG00000000935	1	20	24	2715	0.163232
ko03460	Fanconi anemia pathway	FAN1	1	20	24	2715	0.163232
ko00561	Glycerolipid metabolism	PLPP1	1	20	26	2715	0.175626
ko05230	Central carbon metabolism in cancer	HK1	1	20	27	2715	0.181758
ko00280	Valine, leucine and isoleucine degradation	HMGCS1	1	20	28	2715	0.187846
ko00565	Ether lipid metabolism	PLPP1	1	20	28	2715	0.187846
ko05211	Renal cell carcinoma	RAP1A	1	20	29	2715	0.193891
ko04720	Long-term potentiation	RAP1A	1	20	29	2715	0.193891
ko04612	Antigen processing and presentation	TAPBP	1	20	30	2715	0.199893
ko04666	Fc gamma R-mediated phagocytosis	PLPP1	1	20	31	2715	0.205853
ko00330	Arginine and proline metabolism	AZIN2	1	20	32	2715	0.211771
ko00520	Amino sugar and nucleotide sugar metabolism	HK1	1	20	32	2715	0.211771
ko05323	Rheumatoid arthritis	ATP6V1E1	1	20	32	2715	0.211771
ko04976	Bile secretion	ENSOARG00000000935	1	20	33	2715	0.217647
ko04727	GABAergic synapse	GABRG1	1	20	33	2715	0.217647
ko05032	Morphine addiction	GABRG1	1	20	36	2715	0.235025
ko00010	Glycolysis / Gluconeogenesis	HK1	1	20	40	2715	0.257627
ko04723	Retrograde endocannabinoid signaling	GABRG1	1	20	41	2715	0.263177
ko04066	HIF-1 signaling pathway	HK1	1	20	42	2715	0.268688
ko00564	Glycerophospholipid metabolism	PLPP1	1	20	44	2715	0.279593
ko04380	Osteoclast differentiation	SQSTM1	1	20	45	2715	0.284987
ko05231	Choline metabolism in cancer	PLPP1	1	20	45	2715	0.284987
ko04670	Leukocyte transendothelial migration	RAP1A	1	20	46	2715	0.290343
ko04972	Pancreatic secretion	RAP1A	1	20	46	2715	0.290343
ko03015	mRNA surveillance pathway	CSTF1	1	20	49	2715	0.306183
ko04722	Neurotrophin signaling pathway	RAP1A	1	20	51	2715	0.316556
ko04114	Oocyte meiosis	YWHAZ	1	20	53	2715	0.326781
ko04390	Hippo signaling pathway	YWHAZ	1	20	56	2715	0.341847
ko04611	Platelet activation	RAP1A	1	20	58	2715	0.351712
ko04910	Insulin signaling pathway	HK1	1	20	59	2715	0.356592
ko04062	Chemokine signaling pathway	RAP1A	1	20	60	2715	0.361437
ko00190	Oxidative phosphorylation	ATP6V1E1	1	20	62	2715	0.371023
ko05202	Transcriptional misregulation in cancers	TFE3	1	20	67	2715	0.394394
ko01200	Carbon metabolism	HK1	1	20	69	2715	0.403509
ko05161	Hepatitis B	YWHAZ	1	20	70	2715	0.408018
ko05203	Viral carcinogenesis	YWHAZ	1	20	79	2715	0.447164
ko04015	Rap1 signaling pathway	RAP1A	1	20	80	2715	0.451359
ko04080	Neuroactive ligand-receptor interaction	GABRG1	1	20	84	2715	0.467836
ko04014	Ras signaling pathway	RAP1A	1	20	86	2715	0.475898
ko04510	Focal adhesion	RAP1A	1	20	88	2715	0.483843
ko05169	Epstein-Barr virus infection	YWHAZ	1	20	94	2715	0.506998
ko04010	MAPK signaling pathway	RAP1A	1	20	98	2715	0.521883
ko05166	HTLV-I infection	BUB1B	1	20	101	2715	0.532765
ko04151	PI3K-Akt signaling pathway	YWHAZ	1	20	142	2715	0.659816
