# Supplementary material for: Identification and Functional Analysis of Transcriptome Profiles, Long Non-Coding RNAs, Single-Nucleotide Polymorphisms, and Alternative Splicing from the Oocyte to the Preimplantation Stage of Sheep by Single-Cell RNA Sequencing
Source: Genes (Basel). 2023 May 25;14(6):1145. doi: 10.3390/genes14061145 (PMC10298692; doi:10.3390/genes14061145)
Supplement: Supplementary file 1 [file genes-14-01145-s001.zip › Table S1-d.xlsx]

## Sheet: DEG4-cell vs. 8-cell
gene_id	gene_name	transcript_id	GO	KEGG	KO_ENTRY	EC	Description	FPKM.ZZJ8C_1	FPKM.ZZJ8C_2	FPKM.ZZJ8C_3	FPKM.ZZJ4C_1	FPKM.ZZJ4C_2	FPKM.ZZJ4C_3	fc	log2(fc)	pval	qval	regulation	significant
ENSOARG00000000112	HSPB9	ENSOART00000000116	GO:0005737(cytoplasm);GO:0005634(nucleus)	NA	NA	NA	heat shock protein family B (small) member 9 [Source:HGNC Symbol;Acc:HGNC:30589]	0.477174	0	0	0	0	0	1.19277	0.254314	0.280609	0.757103	up	no
ENSOARG00000000148	ENSOARG00000000148	ENSOART00000000151	GO:0005737(cytoplasm);GO:0042325(regulation of phosphorylation)	NA	NA	NA	NA	0	0.040548	0	0	0	0	1.01016	0.0145874	0.5509	0.757103	up	no
ENSOARG00000000174	LRIT2	ENSOART00000000180	NA	NA	NA	NA	leucine rich repeat, Ig-like and transmembrane domains 2 [Source:HGNC Symbol;Acc:HGNC:23443]	0	0	0	0	0.015962	0	0.995467	-0.00655434	0.522219	0.757103	down	no
ENSOARG00000000196	ENSOARG00000000196	ENSOART00000000206	GO:0019358(nicotinate nucleotide salvage);GO:0009435(NAD biosynthetic process);GO:0016763(transferase activity, transferring pentosyl groups);GO:0004516(nicotinate phosphoribosyltransferase activity);GO:0004514(nicotinate-nucleotide diphosphorylase (carboxylating) activity)	NA	NA	NA	NA	0.046351	0	0	0.116966	0	0	0.964229	-0.0525521	0.435387	0.757103	down	no
ENSOARG00000000225	ENSOARG00000000225	ENSOART00000000232	NA	NA	NA	NA	NA	0	0	0	0.078994	0	0	0.961647	-0.0564208	0.119357	0.757103	down	no
ENSOARG00000000330	ENSOARG00000000330	ENSOART00000000345	GO:0001533(cornified envelope);GO:0030216(keratinocyte differentiation)	NA	NA	NA	NA	0	0	0	0	0.373887	0	0.912901	-0.13147	0.522219	0.757103	down	no
ENSOARG00000000368	ENSOARG00000000368	ENSOART00000000384	NA	NA	NA	NA	NA	0	0.002255	0	0	0	0	1.00057	0.000826655	0.5509	0.757103	up	no
ENSOARG00000000538	TLR1	ENSOART00000000573	GO:0045121(membrane raft);GO:0035354(Toll-like receptor 1-Toll-like receptor 2 protein complex);GO:0016021(integral component of membrane);GO:0016020(membrane);GO:0005794(Golgi apparatus);GO:0071727(cellular response to triacyl bacterial lipopeptide);GO:0050707(regulation of cytokine secretion);GO:0045410(positive regulation of interleukin-6 biosynthetic process);GO:0045087(innate immune response…	04620(Toll-like receptor signaling pathway);05152(Tuberculosis)	NA	NA	toll-like receptor 1 [Source:RefSeq peptide;Acc:NP_001128532]	0	0	0	0.402341	0.049549	0.01512	0.826306	-0.275253	0.0723517	0.757103	down	no
ENSOARG00000000548	PLP1	ENSOART00000000585	GO:0043209(myelin sheath);GO:0016021(integral component of membrane);GO:0016020(membrane);GO:0005886(plasma membrane);GO:0061564(axon development);GO:0048469(cell maturation);GO:0042759(long-chain fatty acid biosynthetic process);GO:0042552(myelination);GO:0022010(central nervous system myelination);GO:0021762(substantia nigra development);GO:0014002(astrocyte development);GO:0010628(positive reg…	NA	NA	NA	proteolipid protein 1 [Source:HGNC Symbol;Acc:HGNC:9086]	0	0	0.0122	0	0	0	1.00357	0.00513938	0.515429	0.757103	up	no
ENSOARG00000000606	ENSOARG00000000606	ENSOART00000000650	GO:0005634(nucleus);GO:1902732(positive regulation of chondrocyte proliferation);GO:1902730(positive regulation of proteoglycan biosynthetic process);GO:0042246(tissue regeneration);GO:0035988(chondrocyte proliferation);GO:0032332(positive regulation of chondrocyte differentiation);GO:0010628(positive regulation of gene expression);GO:0002062(chondrocyte differentiation)	NA	NA	NA	NA	0	0	0	0	0.171647	0	0.955571	-0.0655645	0.522219	0.757103	down	no
ENSOARG00000000739	ENSOARG00000000739	ENSOART00000000788	GO:0016021(integral component of membrane);GO:0016020(membrane);GO:0006836(neurotransmitter transport);GO:0005328(neurotransmitter:sodium symporter activity)	NA	NA	NA	NA	0	0.240746	0	0	0	0	1.05641	0.0791668	0.5509	0.757103	up	no
ENSOARG00000000936	LMOD2	ENSOART00000001002	GO:0031430(M band);GO:0030017(sarcomere);GO:0030016(myofibril);GO:0005884(actin filament);GO:0051694(pointed-end actin filament capping);GO:0045214(sarcomere organization);GO:0045010(actin nucleation);GO:0030838(positive regulation of actin filament polymerization);GO:0030041(actin filament polymerization);GO:0005523(tropomyosin binding);GO:0003779(actin binding)	NA	NA	NA	leiomodin 2 [Source:HGNC Symbol;Acc:HGNC:6648]	0	0	0.057457	0	0	0	1.01655	0.0236778	0.515429	0.757103	up	no
ENSOARG00000001101	GNG11	ENSOART00000001177	GO:0016020(membrane);GO:0005886(plasma membrane);GO:0005834(heterotrimeric G-protein complex);GO:0007186(G-protein coupled receptor signaling pathway);GO:0007165(signal transduction);GO:0004871(signal transducer activity)	04014(Ras signaling pathway);04062(Chemokine signaling pathway);04151(PI3K-Akt signaling pathway);04713(Circadian entrainment);04723(Retrograde endocannabinoid signaling);04724(Glutamatergic synapse);04725(Cholinergic synapse);04726(Serotonergic synapse);04727(GABAergic synapse);04728(Dopaminergic synapse);05032(Morphine addiction);05034(Alcoholism);05200(Pathways in cancer)	NA	NA	guanine nucleotide-binding protein G(I)/G(S)/G(O) subunit gamma-11 [Source:RefSeq peptide;Acc:NP_001132917]	0	0	0.114187	0	0	0	1.03227	0.045826	0.515429	0.757103	up	no
ENSOARG00000001255	ENSOARG00000001255	ENSOART00000001341	GO:0016021(integral component of membrane);GO:0016020(membrane);GO:0008152(metabolic process);GO:0005975(carbohydrate metabolic process);GO:0016798(hydrolase activity, acting on glycosyl bonds);GO:0016787(hydrolase activity);GO:0004415(hyalurononglucosaminidase activity);GO:0003824(catalytic activity)	00531(Glycosaminoglycan degradation)	NA	NA	NA	0	0	0.113628	0	0	0	1.03212	0.0456134	0.515429	0.757103	up	no
ENSOARG00000001436	TMEM190	ENSOART00000001539	GO:0016021(integral component of membrane);GO:0016020(membrane);GO:0005634(nucleus);GO:0002079(inner acrosomal membrane);GO:0002244(hematopoietic progenitor cell differentiation);GO:0043621(protein self-association)	NA	NA	NA	transmembrane protein 190 [Source:HGNC Symbol;Acc:HGNC:29632]	0.069642	0	0	0	0	0	1.03089	0.0438865	0.280609	0.757103	up	no
ENSOARG00000001547	ENSOARG00000001547	ENSOART00000001657	GO:0016032(viral process);GO:0006508(proteolysis);GO:0008270(zinc ion binding);GO:0004190(aspartic-type endopeptidase activity);GO:0003676(nucleic acid binding)	NA	NA	NA	NA	0	0	0	0	0	0.0161603	0.996217	-0.00546757	0.583036	0.757103	down	no
ENSOARG00000001649	LYNX1	ENSOART00000001775	GO:0070062(extracellular exosome);GO:0016021(integral component of membrane);GO:0016020(membrane);GO:0005886(plasma membrane);GO:2000272(negative regulation of receptor activity);GO:0007271(synaptic transmission, cholinergic);GO:0030550(acetylcholine receptor inhibitor activity);GO:0008200(ion channel inhibitor activity)	NA	NA	NA	Ly6/neurotoxin 1 [Source:HGNC Symbol;Acc:HGNC:29604]	0	0	0	0	0.538723	0	0.883703	-0.178367	0.522219	0.757103	down	no
ENSOARG00000001655	ENSOARG00000001655	ENSOART00000001782	GO:0030529(intracellular ribonucleoprotein complex);GO:0022627(cytosolic small ribosomal subunit);GO:0005840(ribosome);GO:0005737(cytoplasm);GO:0005634(nucleus);GO:0005622(intracellular);GO:0030154(cell differentiation);GO:0006412(translation);GO:0003735(structural constituent of ribosome)	NA	NA	NA	NA	0	0	0	0	0.022411	0	0.993662	-0.00917328	0.522219	0.757103	down	no
ENSOARG00000001800	NKAIN1	ENSOART00000001936	GO:0016021(integral component of membrane);GO:0016020(membrane);GO:0005886(plasma membrane);GO:0051117(ATPase binding)	NA	NA	NA	Sodium/potassium transporting ATPase interacting 1 [Source:HGNC Symbol;Acc:HGNC:25743]	0	0	0	0	0	0.004389	0.99913	-0.00125562	0.583036	0.757103	down	no
ENSOARG00000001807	ENSOARG00000001807	ENSOART00000001941	NA	NA	NA	NA	NA	0	0	0	0	0	0.148818	0.972806	-0.0397763	0.583036	0.757103	down	no
ENSOARG00000001842	OTOL1	ENSOART00000001980	GO:0005581(collagen trimer);GO:0005576(extracellular region)	NA	NA	NA	otolin 1 [Source:HGNC Symbol;Acc:HGNC:34071]	0	0	0	0	0.000707	0	0.999797	-0.000292517	0.522219	0.757103	down	no
ENSOARG00000001924	ENSOARG00000001924	ENSOART00000002067	GO:0035335(peptidyl-tyrosine dephosphorylation);GO:0016311(dephosphorylation);GO:0006470(protein dephosphorylation);GO:0016791(phosphatase activity);GO:0008138(protein tyrosine/serine/threonine phosphatase activity);GO:0004725(protein tyrosine phosphatase activity)	NA	NA	NA	NA	0	0	0.807145	0	0.289511	0	1.10616	0.145561	0.72447	0.8427	up	no
ENSOARG00000001958	IFNG	ENSOART00000002109	GO:0009897(external side of plasma membrane);GO:0005622(intracellular);GO:0005615(extracellular space);GO:0005576(extracellular region);GO:2000309(positive regulation of tumor necrosis factor (ligand) superfamily member 11 production);GO:1903543(positive regulation of exosomal secretion);GO:0097191(extrinsic apoptotic signaling pathway);GO:0090004(positive regulation of establishment of protein l…	03050(Proteasome);04060(Cytokine-cytokine receptor interaction);04066(HIF-1 signaling pathway);04140(Regulation of autophagy);04350(TGF-beta signaling pathway);04380(Osteoclast differentiation);04612(Antigen processing and presentation);04630(Jak-STAT signaling pathway);04650(Natural killer cell mediated cytotoxicity);04660(T cell receptor signaling pathway);04940(Type I diabetes mellitus);05132(…	NA	NA	interferon gamma [Source:HGNC Symbol;Acc:HGNC:5438]	0	0	0	0	0	0.068999	0.986828	-0.0191301	0.583036	0.757103	down	no
ENSOARG00000001973	TP53I11	ENSOART00000002122	GO:0016021(integral component of membrane);GO:0016020(membrane)	NA	NA	NA	tumor protein p53 inducible protein 11 [Source:HGNC Symbol;Acc:HGNC:16842]	0	0	0	0	0	0.168976	0.969449	-0.0447635	0.583036	0.757103	down	no
ENSOARG00000002289	REN	ENSOART00000002478	GO:0005622(intracellular);GO:0005615(extracellular space);GO:0048469(cell maturation);GO:0043408(regulation of MAPK cascade);GO:0042756(drinking behavior);GO:0010033(response to organic substance);GO:0009755(hormone-mediated signaling pathway);GO:0008584(male gonad development);GO:0006508(proteolysis);GO:0002018(renin-angiotensin regulation of aldosterone production);GO:0002016(regulation of bloo…	04614(Renin-angiotensin system)	NA	NA	renin precursor [Source:RefSeq peptide;Acc:NP_001009299]	0	0	0	0	0.041176	0.161824	0.95946	-0.0597048	0.345253	0.757103	down	no
ENSOARG00000002326	WSCD1	ENSOART00000002518	GO:0008146(sulfotransferase activity)	NA	NA	NA	WSC domain containing 1 [Source:HGNC Symbol;Acc:HGNC:29060]	0.267082	0	0	0	0.27954	0.084443	1.02033	0.0290415	0.842518	0.913914	up	no
ENSOARG00000002395	SLC14A1	ENSOART00000002598	GO:0043231(intracellular membrane-bounded organelle);GO:0016021(integral component of membrane);GO:0016020(membrane);GO:0005887(integral component of plasma membrane);GO:0005886(plasma membrane);GO:0005730(nucleolus);GO:0071918(urea transmembrane transport);GO:0015840(urea transport);GO:0006833(water transport);GO:0015265(urea channel activity);GO:0015204(urea transmembrane transporter activity);…	NA	NA	NA	solute carrier family 14 member 1 (Kidd blood group) [Source:HGNC Symbol;Acc:HGNC:10918]	0	0	0	0	0	0.188756	0.966221	-0.0495743	0.583036	0.757103	down	no
ENSOARG00000002456	ENSOARG00000002456	ENSOART00000002656	GO:0016021(integral component of membrane);GO:0016020(membrane);GO:0007186(G-protein coupled receptor signaling pathway);GO:0007165(signal transduction);GO:0004930(G-protein coupled receptor activity);GO:0004871(signal transducer activity);GO:0001594(trace-amine receptor activity)	04080(Neuroactive ligand-receptor interaction)	NA	NA	NA	0	0	0	0	0.024259	0	0.993147	-0.00992071	0.522219	0.757103	down	no
ENSOARG00000002473	ENSOARG00000002473	ENSOART00000002678	GO:0016021(integral component of membrane);GO:0016020(membrane);GO:0007186(G-protein coupled receptor signaling pathway);GO:0007165(signal transduction);GO:0004930(G-protein coupled receptor activity);GO:0004871(signal transducer activity);GO:0001594(trace-amine receptor activity)	04080(Neuroactive ligand-receptor interaction)	NA	NA	NA	0	0	0	0	0	0.020363	0.996002	-0.00577963	0.583036	0.757103	down	no
ENSOARG00000002552	ENSOARG00000002552	ENSOART00000002767	NA	NA	NA	NA	NA	0	0	0	0	0	0.027358	0.99465	-0.00773844	0.583036	0.757103	down	no
ENSOARG00000002555	LGALS12	ENSOART00000002773	GO:0005739(mitochondrion);GO:0005634(nucleus);GO:0097193(intrinsic apoptotic signaling pathway);GO:0050994(regulation of lipid catabolic process);GO:0045598(regulation of fat cell differentiation);GO:0030395(lactose binding);GO:0030246(carbohydrate binding)	NA	NA	NA	galectin 12 [Source:HGNC Symbol;Acc:HGNC:15788]	0	0	0	0	0.095618	0	0.974142	-0.0377959	0.522219	0.757103	down	no
ENSOARG00000002582	ENSOARG00000002582	ENSOART00000002798	GO:0006471(protein ADP-ribosylation);GO:0016757(transferase activity, transferring glycosyl groups);GO:0016740(transferase activity);GO:0003956(NAD(P)+-protein-arginine ADP-ribosyltransferase activity)	NA	NA	NA	NA	0	0	0	0	0.046805	0.155604	0.959	-0.0603974	0.307108	0.757103	down	no
ENSOARG00000002915	SNCB	ENSOART00000003155	GO:0045202(synapse);GO:0016234(inclusion body);GO:0005739(mitochondrion);GO:0005737(cytoplasm);GO:0050808(synapse organization);GO:0043524(negative regulation of neuron apoptotic process);GO:0042417(dopamine metabolic process);GO:0007268(chemical synaptic transmission);GO:0005509(calcium ion binding)	NA	NA	NA	synuclein beta [Source:HGNC Symbol;Acc:HGNC:11140]	0	0	0	0	0.030874	0	0.991315	-0.0125852	0.522219	0.757103	down	no
ENSOARG00000003106	ENSOARG00000003106	ENSOART00000003366	NA	NA	NA	NA	NA	0	0	0	0	0.12901	0.019937	0.962006	-0.0558818	0.436275	0.757103	down	no
ENSOARG00000003125	ENSOARG00000003125	ENSOART00000003388	GO:0016021(integral component of membrane);GO:0016020(membrane);GO:0007186(G-protein coupled receptor signaling pathway);GO:0016503(pheromone receptor activity)	NA	NA	NA	NA	0	0	0	0	0.324634	0	0.922513	-0.116359	0.522219	0.757103	down	no
ENSOARG00000003155	ENSOARG00000003155	ENSOART00000003420	GO:0016021(integral component of membrane);GO:0016020(membrane)	NA	NA	NA	NA	0	0.0267	0	0	0	0	1.00673	0.00967039	0.5509	0.757103	up	no
ENSOARG00000003254	ENSOARG00000003254	ENSOART00000003529	NA	NA	NA	NA	NA	0	0	0	0	0.199682	0	0.949111	-0.0753514	0.522219	0.757103	down	no
ENSOARG00000003309	ENSOARG00000003309	ENSOART00000003588	NA	NA	NA	NA	NA	0.001882	0	0	0.01318	0.27627	0.125655	0.905387	-0.143393	0.23593	0.757103	down	no
ENSOARG00000003324	LYZL4	ENSOART00000003605	GO:0005634(nucleus);GO:0003796(lysozyme activity)	NA	NA	NA	lysozyme-like protein 4 precursor [Source:RefSeq peptide;Acc:NP_001232936]	0	0	0	0	0.310342	0	0.925388	-0.11187	0.522219	0.757103	down	no
ENSOARG00000003517	STAB1	ENSOART00000003841	GO:0005887(integral component of plasma membrane);GO:0042742(defense response to bacterium);GO:0016525(negative regulation of angiogenesis);GO:0007267(cell-cell signaling);GO:0007155(cell adhesion);GO:0006898(receptor-mediated endocytosis);GO:0030169(low-density lipoprotein particle binding);GO:0005540(hyaluronic acid binding);GO:0005044(scavenger receptor activity);GO:0005041(low-density lipopro…	NA	NA	NA	stabilin 1 [Source:HGNC Symbol;Acc:HGNC:18628]	0	0	0.013859	0	0.08943	0.00389	0.978924	-0.0307313	0.572306	0.757103	down	no
ENSOARG00000003671	ENSOARG00000003671	ENSOART00000003998	GO:0006508(proteolysis);GO:0016787(hydrolase activity);GO:0008233(peptidase activity);GO:0004190(aspartic-type endopeptidase activity)	04974(Protein digestion and absorption)	NA	NA	NA	0	0	0	0.063796	0	0	0.968689	-0.0458938	0.119357	0.757103	down	no
ENSOARG00000003679	ENSOARG00000003679	ENSOART00000003992	NA	NA	NA	NA	NA	0.01788	0	0	0	0	0	1.00804	0.0115525	0.280609	0.757103	up	no
ENSOARG00000003773	ENSOARG00000003773	ENSOART00000004097	GO:0016021(integral component of membrane);GO:0016020(membrane);GO:0005891(voltage-gated calcium channel complex);GO:0070588(calcium ion transmembrane transport);GO:0070509(calcium ion import);GO:0055085(transmembrane transport);GO:0006811(ion transport);GO:0008332(low voltage-gated calcium channel activity);GO:0005245(voltage-gated calcium channel activity);GO:0005216(ion channel activity)	NA	NA	NA	NA	0	0	0	0	0	0.009907	0.998043	-0.00282646	0.583036	0.757103	down	no
ENSOARG00000004015	CD248	ENSOART00000004365	GO:0005509(calcium ion binding);GO:0050840(extracellular matrix binding);GO:0008284(positive regulation of cell proliferation);GO:0016477(cell migration);GO:0048535(lymph node development);GO:0060033(anatomical structure regression);GO:2000353(positive regulation of endothelial cell apoptotic process);GO:0005737(cytoplasm);GO:0016020(membrane);GO:0016021(integral component of membrane);GO:0070062…	NA	NA	NA	CD248 molecule [Source:HGNC Symbol;Acc:HGNC:18219]	0	0	0	0	0	0.019524	0.996165	-0.00554379	0.583036	0.757103	down	no
ENSOARG00000004061	ENSOARG00000004061	ENSOART00000004411	NA	NA	NA	NA	NA	0	0	0	0	0.013129	0	0.996265	-0.0053986	0.522219	0.757103	down	no
ENSOARG00000004132	ENSOARG00000004132	ENSOART00000004493	GO:0004672(protein kinase activity);GO:0005524(ATP binding);GO:0006468(protein phosphorylation)	NA	NA	NA	NA	0.114431	0	0	0.1063	0.051714	0.043884	0.974326	-0.0375237	0.632558	0.785942	down	no
ENSOARG00000004151	ENSOARG00000004151	ENSOART00000004515	GO:0004869(cysteine-type endopeptidase inhibitor activity);GO:0006952(defense response);GO:0010951(negative regulation of endopeptidase activity);GO:0016525(negative regulation of angiogenesis);GO:1901491(negative regulation of lymphangiogenesis);GO:0005576(extracellular region);GO:0005615(extracellular space);GO:0031410(cytoplasmic vesicle)	NA	NA	NA	NA	0	0	0	0	0.063269	0	0.982554	-0.0253914	0.522219	0.757103	down	no
ENSOARG00000004253	ENSOARG00000004253	ENSOART00000004633	GO:0005125(cytokine activity);GO:0008009(chemokine activity);GO:0006935(chemotaxis);GO:0006955(immune response);GO:0035690(cellular response to drug);GO:0060326(cell chemotaxis);GO:0005576(extracellular region);GO:0005615(extracellular space)	04060(Cytokine-cytokine receptor interaction);04062(Chemokine signaling pathway);04064(NF-kappa B signaling pathway);04620(Toll-like receptor signaling pathway);04623(Cytosolic DNA-sensing pathway);05132(Salmonella infection)	NA	NA	NA	0	0	0	0	0	0.180159	0.967616	-0.0474933	0.583036	0.757103	down	no
ENSOARG00000004288	RBP5	ENSOART00000004670	GO:0005215(transporter activity);GO:0008289(lipid binding);GO:0016918(retinal binding);GO:0006810(transport);GO:0070062(extracellular exosome)	NA	NA	NA	retinol binding protein 5 [Source:HGNC Symbol;Acc:HGNC:15847]	0	0	0	0	0	0.063208	0.987893	-0.0175727	0.583036	0.757103	down	no
ENSOARG00000004303	ENSOARG00000004303	ENSOART00000004683	GO:0005267(potassium channel activity);GO:0071805(potassium ion transmembrane transport);GO:0016021(integral component of membrane)	NA	NA	NA	NA	0	0	0.038752	0	0	0	1.01123	0.0161138	0.515429	0.757103	up	no
ENSOARG00000004344	PRPS1	ENSOART00000004727	GO:0000287(magnesium ion binding);GO:0004749(ribose phosphate diphosphokinase activity);GO:0005524(ATP binding);GO:0042802(identical protein binding);GO:0042803(protein homodimerization activity);GO:0006144(purine nucleobase metabolic process);GO:0006164(purine nucleotide biosynthetic process);GO:0007399(nervous system development);GO:0009116(nucleoside metabolic process);GO:0009165(nucleotide bi…	NA	NA	NA	phosphoribosyl pyrophosphate synthetase 1 [Source:HGNC Symbol;Acc:HGNC:9462]	0	0	0	0	0	0.523868	0.919692	-0.120777	0.583036	0.757103	down	no
ENSOARG00000004356	CARD11	ENSOART00000004748	GO:0050700(CARD domain binding);GO:0001819(positive regulation of cytokine production);GO:0002377(immunoglobulin production);GO:0007165(signal transduction);GO:0030183(B cell differentiation);GO:0030890(positive regulation of B cell proliferation);GO:0031295(T cell costimulation);GO:0042100(B cell proliferation);GO:0042102(positive regulation of T cell proliferation);GO:0042110(T cell activation)…	NA	NA	NA	caspase recruitment domain family member 11 [Source:HGNC Symbol;Acc:HGNC:16393]	0	0.003301	0	0	0	0.004241	0.999997	-3.89198e-06	0.999057	0.999482	down	no
ENSOARG00000004479	ENSOARG00000004479	ENSOART00000004871	GO:0004190(aspartic-type endopeptidase activity);GO:0006508(proteolysis)	NA	NA	NA	NA	0	0	0.013253	0	0.018409	0.013502	0.995977	-0.00581523	0.632518	0.785931	down	no
ENSOARG00000004486	ENSOARG00000004486	ENSOART00000004881	GO:0005198(structural molecule activity);GO:0045095(keratin filament)	NA	NA	NA	NA	0	0	0	0	0.092275	0	0.974997	-0.036531	0.522219	0.757103	down	no
ENSOARG00000004514	ENSOARG00000004514	ENSOART00000004909	GO:0003735(structural constituent of ribosome);GO:0006412(translation);GO:0005840(ribosome);GO:0030529(intracellular ribonucleoprotein complex)	NA	NA	NA	NA	0	0.047764	0	0	0	0	1.01194	0.0171237	0.5509	0.757103	up	no
ENSOARG00000004552	GPSM1	ENSOART00000004955	GO:0005092(GDP-dissociation inhibitor activity);GO:0030695(GTPase regulator activity);GO:0008277(regulation of G-protein coupled receptor protein signaling pathway);GO:0050790(regulation of catalytic activity);GO:0005654(nucleoplasm);GO:0005794(Golgi apparatus)	NA	NA	NA	G-protein signaling modulator 1 [Source:HGNC Symbol;Acc:HGNC:17858]	0.067664	0	0	0	0.25108	0	0.965913	-0.0500345	0.722228	0.841378	down	no
ENSOARG00000004610	SLC1A6	ENSOART00000005016	GO:0005313(L-glutamate transmembrane transporter activity);GO:0015293(symporter activity);GO:0006810(transport);GO:0015813(L-glutamate transport);GO:0042391(regulation of membrane potential);GO:0055085(transmembrane transport);GO:0089711(L-glutamate transmembrane transport);GO:0005794(Golgi apparatus);GO:0016020(membrane);GO:0016021(integral component of membrane);GO:0045111(intermediate filament…	04724(Glutamatergic synapse)	NA	NA	solute carrier family 1 member 6 [Source:HGNC Symbol;Acc:HGNC:10944]	0	0	0	0	0.123896	0	0.967046	-0.0483429	0.522219	0.757103	down	no
ENSOARG00000004620	ENSOARG00000004620	ENSOART00000005026	GO:0005509(calcium ion binding);GO:0051082(unfolded protein binding);GO:0006457(protein folding);GO:0005783(endoplasmic reticulum)	NA	NA	NA	NA	0	0	0	0	0	0.029341	0.994269	-0.00829131	0.583036	0.757103	down	no
ENSOARG00000004650	SCOC	ENSOART00000005056	GO:0016239(positive regulation of macroautophagy);GO:0061635(regulation of protein complex stability);GO:0005654(nucleoplasm);GO:0005768(endosome);GO:0005794(Golgi apparatus);GO:0005802(trans-Golgi network)	NA	NA	NA	short coiled-coil protein [Source:HGNC Symbol;Acc:HGNC:20335]	0.028012	0	0	0	0	0	1.01256	0.0180091	0.280609	0.757103	up	no
ENSOARG00000004682	AP3S1	ENSOART00000005093	GO:0008565(protein transporter activity);GO:0006810(transport);GO:0006886(intracellular protein transport);GO:0008089(anterograde axonal transport);GO:0015031(protein transport);GO:0016192(vesicle-mediated transport);GO:0048490(anterograde synaptic vesicle transport);GO:0016020(membrane);GO:0030117(membrane coat);GO:0030123(AP-3 adaptor complex);GO:0043231(intracellular membrane-bounded organelle)	NA	NA	NA	adaptor related protein complex 3 sigma 1 subunit [Source:HGNC Symbol;Acc:HGNC:2013]	0.003486	0	0	0	0.062704	0.026721	0.979106	-0.0304635	0.316371	0.757103	down	no
ENSOARG00000004755	ENSOARG00000004755	ENSOART00000005174	NA	NA	NA	NA	NA	0.009381	0.022612	0.011186	0	0.014205	0.01096	1.00699	0.0100443	0.389889	0.757103	up	no
ENSOARG00000004875	ENSOARG00000004875	ENSOART00000005321	GO:0004888(transmembrane signaling receptor activity);GO:0004930(G-protein coupled receptor activity);GO:0005509(calcium ion binding);GO:0007166(cell surface receptor signaling pathway);GO:0007186(G-protein coupled receptor signaling pathway);GO:0016020(membrane);GO:0016021(integral component of membrane)	NA	NA	NA	NA	0	0	0	0	0.013777	0	0.996082	-0.00566324	0.522219	0.757103	down	no
ENSOARG00000005005	NPAS4	ENSOART00000005452	GO:0098794(postsynapse);GO:0005667(transcription factor complex);GO:0005634(nucleus);GO:1904862(inhibitory synapse assembly);GO:0071386(cellular response to corticosterone stimulus);GO:0060080(inhibitory postsynaptic potential);GO:0060079(excitatory postsynaptic potential);GO:0048167(regulation of synaptic plasticity);GO:0045944(positive regulation of transcription from RNA polymerase II promoter…	NA	NA	NA	neuronal PAS domain-containing protein 4 [Source:RefSeq peptide;Acc:NP_001274392]	0	0	0	0	0	0.00401486	0.999178	-0.00118596	0.583036	0.757103	down	no
ENSOARG00000005008	C1orf186	ENSOART00000005450	GO:0005886(plasma membrane);GO:0016020(membrane);GO:0016021(integral component of membrane)	NA	NA	NA	chromosome 1 open reading frame 186 [Source:HGNC Symbol;Acc:HGNC:25341]	0	0	0	0	0.232932	0	0.941696	-0.0866665	0.522219	0.757103	down	no
ENSOARG00000005114	ENSOARG00000005114	ENSOART00000005569	GO:0005198(structural molecule activity);GO:0019058(viral life cycle);GO:0019028(viral capsid)	NA	NA	NA	NA	0	0	0.160018	0	0	0.053111	1.03388	0.0480738	0.637494	0.788838	up	no
ENSOARG00000005444	CEL	ENSOART00000005941	GO:0016787(hydrolase activity);GO:0016788(hydrolase activity, acting on ester bonds);GO:0006629(lipid metabolic process);GO:0046514(ceramide catabolic process)	00100(Steroid biosynthesis);00561(Glycerolipid metabolism);04972(Pancreatic secretion);04975(Fat digestion and absorption)	NA	NA	carboxyl ester lipase [Source:HGNC Symbol;Acc:HGNC:1848]	0	0	0	0	0	0.040028	0.992231	-0.0112527	0.583036	0.757103	down	no
ENSOARG00000005461	KBTBD12	ENSOART00000005949	NA	NA	NA	NA	kelch repeat and BTB domain containing 12 [Source:HGNC Symbol;Acc:HGNC:25731]	0	0	0	0	0.010431	0	0.997027	-0.00429493	0.522219	0.757103	down	no
ENSOARG00000005675	ENSOARG00000005675	ENSOART00000006180	GO:0003677(DNA binding);GO:0003700(transcription factor activity, sequence-specific DNA binding);GO:0006355(regulation of transcription, DNA-templated);GO:0006366(transcription from RNA polymerase II promoter);GO:0007275(multicellular organism development);GO:0007601(visual perception);GO:0043010(camera-type eye development);GO:0005634(nucleus)	NA	NA	NA	NA	0	0	0	0	0.025618	0	0.992769	-0.0104695	0.522219	0.757103	down	no
ENSOARG00000005706	USP27X	ENSOART00000006214	GO:0004843(thiol-dependent ubiquitin-specific protease activity);GO:0008233(peptidase activity);GO:0008234(cysteine-type peptidase activity);GO:0008270(zinc ion binding);GO:0016787(hydrolase activity);GO:0036459(thiol-dependent ubiquitinyl hydrolase activity);GO:0046872(metal ion binding);GO:0061578(Lys63-specific deubiquitinase activity);GO:1990380(Lys48-specific deubiquitinase activity);GO:0006…	NA	NA	NA	ubiquitin specific peptidase 27, X-linked [Source:HGNC Symbol;Acc:HGNC:13486]	0	0.831298	0	0	0	0	1.16639	0.222045	0.5509	0.757103	up	no
ENSOARG00000005745	C1QTNF12	ENSOART00000006257	GO:0005179(hormone activity);GO:0010906(regulation of glucose metabolic process);GO:0035774(positive regulation of insulin secretion involved in cellular response to glucose stimulus);GO:0045721(negative regulation of gluconeogenesis);GO:0046324(regulation of glucose import);GO:0046326(positive regulation of glucose import);GO:0046628(positive regulation of insulin receptor signaling pathway);GO:…	NA	NA	NA	C1q and tumor necrosis factor related protein 12 [Source:HGNC Symbol;Acc:HGNC:32308]	0	0	0	0	0.050402	0	0.985992	-0.0203522	0.522219	0.757103	down	no
ENSOARG00000005754	MEOX1	ENSOART00000006265	GO:0000978(RNA polymerase II core promoter proximal region sequence-specific DNA binding);GO:0001046(core promoter sequence-specific DNA binding);GO:0001077(transcriptional activator activity, RNA polymerase II core promoter proximal region sequence-specific binding);GO:0003677(DNA binding);GO:0003682(chromatin binding);GO:0003700(transcription factor activity, sequence-specific DNA binding);GO:0…	NA	NA	NA	mesenchyme homeobox 1 [Source:HGNC Symbol;Acc:HGNC:7013]	0	0	0	0	0.133653	0	0.964651	-0.0519205	0.522219	0.757103	down	no
ENSOARG00000005766	GPR146	ENSOART00000006275	GO:0004930(G-protein coupled receptor activity);GO:0007186(G-protein coupled receptor signaling pathway);GO:0016020(membrane);GO:0016021(integral component of membrane)	NA	NA	NA	G protein-coupled receptor 146 [Source:HGNC Symbol;Acc:HGNC:21718]	0	0	0	0	0.06851	0	0.981169	-0.0274265	0.522219	0.757103	down	no
ENSOARG00000005897	ENSOARG00000005897	ENSOART00000006416	GO:0005158(insulin receptor binding)	NA	NA	NA	NA	0	0.00524	0	0.007636	0.008217	0	0.995081	-0.00711408	0.18462	0.757103	down	no
ENSOARG00000005914	ENSOARG00000005914	ENSOART00000006433	GO:0004867(serine-type endopeptidase inhibitor activity);GO:0010951(negative regulation of endopeptidase activity)	NA	NA	NA	NA	0	0	0	0	0	0.334576	0.944257	-0.0827485	0.583036	0.757103	down	no
ENSOARG00000005948	ENSOARG00000005948	ENSOART00000006468	GO:0004175(endopeptidase activity);GO:0004298(threonine-type endopeptidase activity);GO:0008233(peptidase activity);GO:0016787(hydrolase activity);GO:0006508(proteolysis);GO:0051603(proteolysis involved in cellular protein catabolic process);GO:0000502(proteasome complex);GO:0005634(nucleus);GO:0005737(cytoplasm);GO:0005839(proteasome core complex)	NA	NA	NA	NA	0.105742	0.140372	0.156889	0.131486	0.362939	0.061926	0.958227	-0.0615606	0.675431	0.81204	down	no
ENSOARG00000005970	ENSOARG00000005970	ENSOART00000006489	GO:0004867(serine-type endopeptidase inhibitor activity);GO:0010951(negative regulation of endopeptidase activity)	NA	NA	NA	NA	0	0	0	0	0	0.053555	0.989686	-0.0149577	0.583036	0.757103	down	no
ENSOARG00000006083	PODN	ENSOART00000006615	GO:0005518(collagen binding);GO:0008285(negative regulation of cell proliferation);GO:0030336(negative regulation of cell migration);GO:0005615(extracellular space);GO:0005737(cytoplasm)	NA	NA	NA	podocan [Source:HGNC Symbol;Acc:HGNC:23174]	0	0	0	0	0.015703	0	0.99554	-0.00644881	0.522219	0.757103	down	no
ENSOARG00000006116	ENSOARG00000006116	ENSOART00000006646	NA	NA	NA	NA	NA	0	0.027214	0	0	0	0	1.00685	0.00985408	0.5509	0.757103	up	no
ENSOARG00000006169	ENSOARG00000006169	ENSOART00000006709	GO:0000398(mRNA splicing, via spliceosome);GO:0005681(spliceosomal complex);GO:0030529(intracellular ribonucleoprotein complex)	NA	NA	NA	NA	0.036538	0	0.048019	0.066702	0.055327	0	0.981503	-0.0269352	0.541046	0.757103	down	no
ENSOARG00000006273	ENSOARG00000006273	ENSOART00000006821	GO:0016020(membrane);GO:0016021(integral component of membrane)	NA	NA	NA	NA	0	0	0	0	0	0.111382	0.979232	-0.0302778	0.583036	0.757103	down	no
ENSOARG00000006342	TTR	ENSOART00000006897	GO:0070062(extracellular exosome);GO:0005615(extracellular space);GO:0005576(extracellular region);GO:0070327(thyroid hormone transport);GO:0042572(retinol metabolic process);GO:0006810(transport);GO:0070324(thyroid hormone binding);GO:0042802(identical protein binding);GO:0005179(hormone activity)	NA	NA	NA	transthyretin [Source:HGNC Symbol;Acc:HGNC:12405]	0	0	0	0	0.058805	0	0.983741	-0.0236501	0.522219	0.757103	down	no
ENSOARG00000006419	ENSOARG00000006419	ENSOART00000006976	GO:0005215(transporter activity);GO:0005550(pheromone binding);GO:0036094(small molecule binding);GO:0006810(transport);GO:0005576(extracellular region)	NA	NA	NA	NA	0	0	0	0	0.747016	0	0.852095	-0.230913	0.522219	0.757103	down	no
ENSOARG00000006714	P2RY6	ENSOART00000007297	GO:0004930(G-protein coupled receptor activity);GO:0045028(G-protein coupled purinergic nucleotide receptor activity);GO:0045029(UDP-activated nucleotide receptor activity);GO:0007186(G-protein coupled receptor signaling pathway);GO:0030321(transepithelial chloride transport);GO:0035589(G-protein coupled purinergic nucleotide receptor signaling pathway);GO:0071380(cellular response to prostagland…	NA	NA	NA	pyrimidinergic receptor P2Y6 [Source:HGNC Symbol;Acc:HGNC:8543]	0	0.046986	0	0	0	0	1.01175	0.0168511	0.5509	0.757103	up	no
ENSOARG00000006752	SPATA4	ENSOART00000007341	GO:0005737(cytoplasm)	NA	NA	NA	spermatogenesis associated 4 [Source:HGNC Symbol;Acc:HGNC:17333]	0	0	0	0	0	0.011287	0.997772	-0.00321797	0.583036	0.757103	down	no
ENSOARG00000006764	ENSOARG00000006764	ENSOART00000007351	GO:0005198(structural molecule activity);GO:0019058(viral life cycle);GO:0019028(viral capsid)	NA	NA	NA	NA	0	0.099183	0.064695	0	0	0	1.04339	0.0612751	0.234192	0.757103	up	no
ENSOARG00000006767	ENSOARG00000006767	ENSOART00000007353	NA	NA	NA	NA	NA	0.008879	0	0	0	0	0	1.004	0.0057624	0.280609	0.757103	up	no
ENSOARG00000006771	KLF15	ENSOART00000007361	GO:0003676(nucleic acid binding);GO:0003677(DNA binding);GO:0003700(transcription factor activity, sequence-specific DNA binding);GO:0044212(transcription regulatory region DNA binding);GO:0046872(metal ion binding);GO:0010001(glial cell differentiation);GO:0010468(regulation of gene expression);GO:0014898(cardiac muscle hypertrophy in response to stress);GO:0015758(glucose transport);GO:0045893(…	NA	NA	NA	Kruppel like factor 15 [Source:HGNC Symbol;Acc:HGNC:14536]	0	0	0	0	0	0.605471	0.910207	-0.135734	0.583036	0.757103	down	no
ENSOARG00000006814	LDLRAD1	ENSOART00000007409	GO:0016020(membrane);GO:0016021(integral component of membrane)	NA	NA	NA	low density lipoprotein receptor class A domain containing 1 [Source:HGNC Symbol;Acc:HGNC:32069]	0	0	0	0	0	0.248576	0.95684	-0.0636507	0.583036	0.757103	down	no
ENSOARG00000006839	ENSOARG00000006839	ENSOART00000007436	NA	NA	NA	NA	NA	0.008592	0.02114	0	0.01102	0.017737	0.00647	0.997228	-0.00400455	0.757371	0.86288	down	no
ENSOARG00000006864	FCAMR	ENSOART00000007461	GO:0001791(IgM binding);GO:0004888(transmembrane signaling receptor activity);GO:0019862(IgA binding);GO:0007165(signal transduction);GO:0016020(membrane);GO:0016021(integral component of membrane)	NA	NA	NA	Fc fragment of IgA and IgM receptor [Source:HGNC Symbol;Acc:HGNC:24692]	0	0	0	0	0.008271	0	0.99764	-0.00340921	0.522219	0.757103	down	no
ENSOARG00000006904	ENSOARG00000006904	ENSOART00000007499	GO:0004871(signal transducer activity);GO:0004930(G-protein coupled receptor activity);GO:0004984(olfactory receptor activity);GO:0007165(signal transduction);GO:0007186(G-protein coupled receptor signaling pathway);GO:0007608(sensory perception of smell);GO:0050896(response to stimulus);GO:0050911(detection of chemical stimulus involved in sensory perception of smell);GO:0005886(plasma membrane)…	04740(Olfactory transduction)	NA	NA	NA	0	0.163493	0	0	0	0	1.03927	0.0555737	0.5509	0.757103	up	no
ENSOARG00000007143	ENSOARG00000007143	ENSOART00000007766	NA	NA	NA	NA	NA	0.01432	0	0	0	0	0	1.00645	0.00926856	0.280609	0.757103	up	no
ENSOARG00000007217	ACRBP	ENSOART00000007847	GO:0001669(acrosomal vesicle);GO:0005634(nucleus);GO:0016020(membrane);GO:0016021(integral component of membrane);GO:0031410(cytoplasmic vesicle)	NA	NA	NA	acrosin binding protein [Source:HGNC Symbol;Acc:HGNC:17195]	0	0	0.042557	0	0	0	1.01232	0.0176635	0.515429	0.757103	up	no
ENSOARG00000007229	CD74	ENSOART00000007866	GO:0001540(beta-amyloid binding);GO:0004896(cytokine receptor activity);GO:0019955(cytokine binding);GO:0023026(MHC class II protein complex binding);GO:0035718(macrophage migration inhibitory factor binding);GO:0042289(MHC class II protein binding);GO:0042658(MHC class II protein binding, via antigen binding groove);GO:0044183(protein binding involved in protein folding);GO:0050998(nitric-oxide …	04612(Antigen processing and presentation);05152(Tuberculosis);05168(Herpes simplex infection)	NA	NA	CD74 molecule [Source:HGNC Symbol;Acc:HGNC:1697]	0	0	0	0	0.204188	0	0.948091	-0.076903	0.522219	0.757103	down	no
ENSOARG00000007325	ENSOARG00000007325	ENSOART00000007968	GO:0004871(signal transducer activity);GO:0004930(G-protein coupled receptor activity);GO:0004984(olfactory receptor activity);GO:0007165(signal transduction);GO:0007186(G-protein coupled receptor signaling pathway);GO:0007608(sensory perception of smell);GO:0050896(response to stimulus);GO:0050911(detection of chemical stimulus involved in sensory perception of smell);GO:0005886(plasma membrane)…	04740(Olfactory transduction)	NA	NA	NA	0	0	0	0	0	0.170147	0.969256	-0.0450506	0.583036	0.757103	down	no
ENSOARG00000007442	ENSOARG00000007442	ENSOART00000008101	NA	NA	NA	NA	NA	0	0.094444	0.222968	0	0.362615	0.049226	0.983905	-0.0234089	0.912868	0.953719	down	no
ENSOARG00000007470	TMIE	ENSOART00000008133	GO:0007605(sensory perception of sound);GO:0042472(inner ear morphogenesis);GO:0016020(membrane);GO:0016021(integral component of membrane)	NA	NA	NA	transmembrane inner ear [Source:HGNC Symbol;Acc:HGNC:30800]	0	0	0	0	0.104941	0	0.971777	-0.0413029	0.522219	0.757103	down	no
ENSOARG00000007518	ENSOARG00000007518	ENSOART00000008183	GO:0003824(catalytic activity);GO:0016829(lyase activity);GO:0016831(carboxy-lyase activity);GO:0030170(pyridoxal phosphate binding);GO:0019752(carboxylic acid metabolic process)	NA	NA	NA	NA	0.024479	0.273293	0.082175	0.023512	0	0.193564	1.04966	0.0699276	0.673972	0.811093	up	no
ENSOARG00000007526	GNRHR	ENSOART00000008195	GO:0016021(integral component of membrane);GO:0016020(membrane);GO:0005886(plasma membrane);GO:0097211(cellular response to gonadotropin-releasing hormone);GO:0007186(G-protein coupled receptor signaling pathway);GO:0007165(signal transduction);GO:0016500(protein-hormone receptor activity);GO:0004968(gonadotropin-releasing hormone receptor activity);GO:0004930(G-protein coupled receptor activity)…	04080(Neuroactive ligand-receptor interaction);04912(GnRH signaling pathway)	NA	NA	gonadotropin releasing hormone receptor [Source:HGNC Symbol;Acc:HGNC:4421]	0	0	0.24422	0	0	0	1.0663	0.0926094	0.515429	0.757103	up	no

## Sheet: GO
GO_ID	GO_Term	GO_function	GO_class	S gene number	TS gene number	B gene number	TB gene number	pvalue
GO:1990023	mitotic spindle midzone	cellular_component	11	3	191	7	11139	0.000165115
GO:0005634	nucleus	cellular_component	9	64	191	2505	11139	0.000286486
GO:0005655	nucleolar ribonuclease P complex	cellular_component	10	2	191	2	11139	0.000292505
GO:0061047	positive regulation of branching involved in lung morphogenesis	biological_process	10	2	191	2	11139	0.000292505
GO:0005913	cell-cell adherens junction	cellular_component	5	5	191	35	11139	0.000300642
GO:0051276	chromosome organization	biological_process	5	4	191	22	11139	0.000481046
GO:0000070	mitotic sister chromatid segregation	biological_process	8	3	191	10	11139	0.000544957
GO:0032453	histone demethylase activity (H3-K4 specific	molecular_function	6	2	191	3	11139	0.000867588
GO:0015630	microtubule cytoskeleton	cellular_component	10	7	191	91	11139	0.000938348
GO:0000922	spindle pole	cellular_component	10	5	191	49	11139	0.00145493
GO:0045143	homologous chromosome segregation	biological_process	7	2	191	4	11139	0.00171557
GO:0034720	histone H3-K4 demethylation	biological_process	12	2	191	4	11139	0.00171557
GO:0043576	regulation of respiratory gaseous exchange	biological_process	6	2	191	4	11139	0.00171557
GO:0008278	cohesin complex	cellular_component	11	2	191	4	11139	0.00171557
GO:0048660	regulation of smooth muscle cell proliferation	biological_process	6	2	191	4	11139	0.00171557
GO:0005654	nucleoplasm	cellular_component	11	34	191	1199	11139	0.00215418
GO:0000785	chromatin	cellular_component	11	5	191	55	11139	0.00244356
GO:0005813	centrosome	cellular_component	9	12	191	271	11139	0.00245797
GO:0045603	positive regulation of endothelial cell differentiation	biological_process	10	2	191	5	11139	0.00282702
GO:0060765	regulation of androgen receptor signaling pathway	biological_process	10	2	191	5	11139	0.00282702
GO:0000808	origin recognition complex	cellular_component	11	2	191	5	11139	0.00282702
GO:0048617	embryonic foregut morphogenesis	biological_process	8	2	191	5	11139	0.00282702
GO:0016600	flotillin complex	cellular_component	8	2	191	5	11139	0.00282702
GO:0007067	mitotic nuclear division	biological_process	7	4	191	36	11139	0.00321314
GO:0006260	DNA replication	biological_process	9	5	191	60	11139	0.00358133
GO:0007492	endoderm development	biological_process	6	3	191	19	11139	0.00392771
GO:0048643	positive regulation of skeletal muscle tissue development	biological_process	12	2	191	6	11139	0.00419276
GO:0071168	protein localization to chromatin	biological_process	9	2	191	6	11139	0.00419276
GO:0070201	regulation of establishment of protein localization	biological_process	7	2	191	6	11139	0.00419276
GO:0033234	negative regulation of protein sumoylation	biological_process	12	2	191	6	11139	0.00419276
GO:0090316	positive regulation of intracellular protein transport	biological_process	8	2	191	6	11139	0.00419276
GO:0007398	ectoderm development	biological_process	6	2	191	6	11139	0.00419276
GO:0010997	anaphase-promoting complex binding	molecular_function	6	2	191	6	11139	0.00419276
GO:0051573	negative regulation of histone H3-K9 methylation	biological_process	11	2	191	6	11139	0.00419276
GO:0045778	positive regulation of ossification	biological_process	7	2	191	6	11139	0.00419276
GO:0005664	nuclear origin of replication recognition complex	cellular_component	13	2	191	6	11139	0.00419276
GO:0004540	ribonuclease activity	molecular_function	7	2	191	6	11139	0.00419276
GO:1903204	negative regulation of oxidative stress-induced neuron death	biological_process	9	2	191	6	11139	0.00419276
GO:0051297	centrosome organization	biological_process	8	3	191	20	11139	0.00456308
GO:1903146	regulation of mitophagy	biological_process	8	3	191	20	11139	0.00456308
GO:0000776	kinetochore	cellular_component	9	5	191	64	11139	0.00473254
GO:0000122	negative regulation of transcription from RNA polymerase II promoter	biological_process	12	14	191	377	11139	0.0054363
GO:0002089	lens morphogenesis in camera-type eye	biological_process	12	2	191	7	11139	0.00580381
GO:0060440	trachea formation	biological_process	10	2	191	7	11139	0.00580381
GO:0000904	cell morphogenesis involved in differentiation	biological_process	8	2	191	7	11139	0.00580381
GO:0030071	regulation of mitotic metaphase/anaphase transition	biological_process	13	2	191	7	11139	0.00580381
GO:1904668	positive regulation of ubiquitin protein ligase activity	NA	NA	2	191	7	11139	0.00580381
GO:1901998	toxin transport	biological_process	6	3	191	22	11139	0.00601122
GO:0005758	mitochondrial intermembrane space	cellular_component	12	3	191	23	11139	0.00682672
GO:0051145	smooth muscle cell differentiation	biological_process	8	2	191	8	11139	0.00765147
GO:0022617	extracellular matrix disassembly	biological_process	6	2	191	8	11139	0.00765147
GO:0034501	protein localization to kinetochore	biological_process	9	2	191	8	11139	0.00765147
GO:0070986	left/right axis specification	biological_process	9	2	191	8	11139	0.00765147
GO:0035562	negative regulation of chromatin binding	biological_process	7	2	191	8	11139	0.00765147
GO:0007094	mitotic spindle assembly checkpoint	biological_process	15	2	191	9	11139	0.00972722
GO:0034453	microtubule anchoring	biological_process	7	2	191	9	11139	0.00972722
GO:2001237	negative regulation of extrinsic apoptotic signaling pathway	biological_process	10	3	191	27	11139	0.0107244
GO:0071363	cellular response to growth factor stimulus	biological_process	7	3	191	27	11139	0.0107244
GO:0032147	activation of protein kinase activity	biological_process	12	3	191	27	11139	0.0107244
GO:0008033	tRNA processing	biological_process	11	3	191	28	11139	0.0118622
GO:0098609	cell-cell adhesion	biological_process	5	2	191	10	11139	0.0120228
GO:0060441	epithelial tube branching involved in lung morphogenesis	biological_process	8	2	191	10	11139	0.0120228
GO:0098641	cadherin binding involved in cell-cell adhesion	molecular_function	7	2	191	11	11139	0.0145301
GO:0007064	mitotic sister chromatid cohesion	biological_process	9	2	191	11	11139	0.0145301
GO:0009408	response to heat	biological_process	5	2	191	11	11139	0.0145301
GO:0050681	androgen receptor binding	molecular_function	9	2	191	11	11139	0.0145301
GO:0001944	vasculature development	biological_process	7	2	191	11	11139	0.0145301
GO:0032331	negative regulation of chondrocyte differentiation	biological_process	9	2	191	11	11139	0.0145301
GO:0010608	posttranscriptional regulation of gene expression	biological_process	8	2	191	11	11139	0.0145301
GO:0009948	anterior/posterior axis specification	biological_process	9	2	191	11	11139	0.0145301
GO:0035098	ESC/E(Z) complex	cellular_component	9	2	191	11	11139	0.0145301
GO:0071013	catalytic step 2 spliceosome	cellular_component	9	4	191	57	11139	0.0163231
GO:0070369	beta-catenin-TCF7L2 complex	cellular_component	12	1	191	1	11139	0.017147
GO:0034441	plasma lipoprotein particle oxidation	biological_process	9	1	191	1	11139	0.017147
GO:0097692	histone H3-K4 monomethylation	NA	NA	1	191	1	11139	0.017147
GO:0060816	random inactivation of X chromosome	biological_process	11	1	191	1	11139	0.017147
GO:0018323	enzyme active site formation via L-cysteine sulfinic acid	biological_process	10	1	191	1	11139	0.017147
GO:0044334	canonical Wnt signaling pathway involved in positive regulation of epithelial to mesenchymal transition	biological_process	10	1	191	1	11139	0.017147
GO:2000007	negative regulation of metanephric comma-shaped body morphogenesis	biological_process	15	1	191	1	11139	0.017147
GO:0009438	methylglyoxal metabolic process	biological_process	6	1	191	1	11139	0.017147
GO:1902605	heterotrimeric G-protein complex assembly	biological_process	8	1	191	1	11139	0.017147
GO:0034499	late endosome to Golgi transport	biological_process	8	1	191	1	11139	0.017147
GO:0034038	deoxyhypusine synthase activity	molecular_function	6	1	191	1	11139	0.017147
GO:0070370	cellular heat acclimation	biological_process	7	1	191	1	11139	0.017147
GO:0036528	peptidyl-lysine deglycation	NA	NA	1	191	1	11139	0.017147
GO:0061151	BMP signaling pathway involved in renal system segmentation	biological_process	14	1	191	1	11139	0.017147
GO:0072101	specification of ureteric bud anterior/posterior symmetry by BMP signaling pathway	biological_process	14	1	191	1	11139	0.017147
GO:0060916	mesenchymal cell proliferation involved in lung development	biological_process	9	1	191	1	11139	0.017147
GO:0061459	L-arginine transmembrane transporter activity	molecular_function	11	1	191	1	11139	0.017147
GO:1903352	L-ornithine transmembrane transport	biological_process	9	1	191	1	11139	0.017147
GO:0045340	mercury ion binding	molecular_function	8	1	191	1	11139	0.017147
GO:0001984	vasodilation of artery involved in baroreceptor response to increased systemic arterial blood pressure	biological_process	10	1	191	1	11139	0.017147
GO:0060438	trachea development	biological_process	8	1	191	1	11139	0.017147
GO:0060623	regulation of chromosome condensation	biological_process	12	1	191	1	11139	0.017147
GO:0000386	second spliceosomal transesterification activity	molecular_function	4	1	191	1	11139	0.017147
GO:2000137	negative regulation of cell proliferation involved in heart morphogenesis	biological_process	6	1	191	1	11139	0.017147
GO:0001840	neural plate development	biological_process	9	1	191	1	11139	0.017147
GO:0007509	mesoderm migration involved in gastrulation	biological_process	10	1	191	1	11139	0.017147
GO:0045986	negative regulation of smooth muscle contraction	biological_process	10	1	191	1	11139	0.017147

## Sheet: KEGG
pathway_id	pathway_name	Genes	S gene number	TS gene number	B gene number	TB gene number	pvalue
ko04110	Cell cycle	BUB1B;CDC20;ENSOARG00000000570;ESPL1;MCM6;ORC6;PLK1;SMC3	8	48	72	2717	2.64879e-05
ko00280	Valine, leucine and isoleucine degradation	ACAA1;DLD;HMGCS1;IVD	4	48	29	2717	0.00147314
ko04114	Oocyte meiosis	CDC20;ESPL1;PLK1;SMC3	4	48	52	2717	0.0124733
ko00520	Amino sugar and nucleotide sugar metabolism	ENSOARG00000004700;GNPNAT1;UGDH	3	48	30	2717	0.0150385
ko04068	FoxO signaling pathway	ENSOARG00000000570;FBXO32;PLK1;SGK1	4	48	57	2717	0.0170659
ko03008	Ribosome biogenesis in eukaryotes	POP4;POP5;RIOK1	3	48	44	2717	0.04132
ko03040	Spliceosome	SF3B1;SF3B2;SNRNP40;SNRPC	4	48	75	2717	0.0417014
ko00071	Fatty acid degradation	ACAA1;ENSOARG00000015735	2	48	24	2717	0.0659255
ko03013	RNA transport	PHAX;POP4;POP5;RPP21	4	48	94	2717	0.0821879
ko04920	Adipocytokine signaling pathway	ENSOARG00000015735;NPY	2	48	28	2717	0.0863905
ko01212	Fatty acid metabolism	ACAA1;ENSOARG00000015735	2	48	29	2717	0.0917748
ko00604	Glycosphingolipid biosynthesis - ganglio series	ENSOARG00000004700	1	48	6	2717	0.101516
ko00072	Synthesis and degradation of ketone bodies	HMGCS1	1	48	6	2717	0.101516
ko00603	Glycosphingolipid biosynthesis - globo series	ENSOARG00000004700	1	48	6	2717	0.101516
ko00053	Ascorbate and aldarate metabolism	UGDH	1	48	7	2717	0.117424
ko03320	PPAR signaling pathway	ACAA1;ENSOARG00000015735	2	48	35	2717	0.125947
ko00061	Fatty acid biosynthesis	ENSOARG00000015735	1	48	8	2717	0.133056
ko00511	Other glycan degradation	ENSOARG00000004700	1	48	8	2717	0.133056
ko00531	Glycosaminoglycan degradation	ENSOARG00000004700	1	48	10	2717	0.163512
ko00040	Pentose and glucuronate interconversions	UGDH	1	48	10	2717	0.163512
ko00650	Butanoate metabolism	HMGCS1	1	48	11	2717	0.178344
ko00592	alpha-Linolenic acid metabolism	ACAA1	1	48	13	2717	0.207241
ko01040	Biosynthesis of unsaturated fatty acids	ACAA1	1	48	13	2717	0.207241
ko04146	Peroxisome	ACAA1;ENSOARG00000015735	2	48	49	2717	0.214009
ko00230	Purine metabolism	PNPT1;POLR2D;PRPS2	3	48	92	2717	0.220512
ko05206	MicroRNAs in cancer	DNMT1;ENSOARG00000000570	2	48	51	2717	0.227125
ko05169	Epstein-Barr virus infection	ENSOARG00000000570;POLR2D;PSMD4	3	48	94	2717	0.229921
ko04960	Aldosterone-regulated sodium reabsorption	SGK1	1	48	15	2717	0.235141
ko04270	Vascular smooth muscle contraction	CALCA;PRKCH	2	48	54	2717	0.24691
ko00240	Pyrimidine metabolism	PNPT1;POLR2D	2	48	54	2717	0.24691
ko00030	Pentose phosphate pathway	PRPS2	1	48	16	2717	0.248729
ko00630	Glyoxylate and dicarboxylate metabolism	DLD	1	48	16	2717	0.248729
ko00900	Terpenoid backbone biosynthesis	HMGCS1	1	48	16	2717	0.248729
ko05217	Basal cell carcinoma	BMP4	1	48	16	2717	0.248729
ko03410	Base excision repair	NEIL2	1	48	17	2717	0.26208
ko05219	Bladder cancer	ENSOARG00000000570	1	48	18	2717	0.275198
ko04923	Regulation of lipolysis in adipocyte	NPY	1	48	19	2717	0.288089
ko04340	Hedgehog signaling pathway	BMP4	1	48	19	2717	0.288089
ko05016	Huntington's disease	ENSOARG00000007463;POLR2D;TGM2	3	48	108	2717	0.297557
ko00500	Starch and sucrose metabolism	UGDH	1	48	20	2717	0.300754
ko05012	Parkinson's disease	ENSOARG00000007463;PARK7	2	48	63	2717	0.306487
ko00020	Citrate cycle (TCA cycle)	DLD	1	48	21	2717	0.313199
ko05214	Glioma	ENSOARG00000000570	1	48	21	2717	0.313199
ko03020	RNA polymerase	POLR2D	1	48	22	2717	0.325427
ko03022	Basal transcription factors	TAF5	1	48	23	2717	0.337442
ko04120	Ubiquitin mediated proteolysis	CDC20;ENSOARG00000000570	2	48	69	2717	0.345856
ko01200	Carbon metabolism	DLD;PRPS2	2	48	69	2717	0.345856
ko03030	DNA replication	MCM6	1	48	25	2717	0.360846
ko05230	Central carbon metabolism in cancer	SIRT3	1	48	26	2717	0.372242
ko00270	Cysteine and methionine metabolism	DNMT1	1	48	26	2717	0.372242
ko00260	Glycine, serine and threonine metabolism	DLD	1	48	26	2717	0.372242
ko04150	mTOR signaling pathway	STRADA	1	48	27	2717	0.38344
ko00620	Pyruvate metabolism	DLD	1	48	27	2717	0.38344
ko00565	Ether lipid metabolism	PLA2G7	1	48	29	2717	0.405251
ko05218	Melanoma	ENSOARG00000000570	1	48	30	2717	0.415872
ko04260	Cardiac muscle contraction	ENSOARG00000007463	1	48	30	2717	0.415872
ko05203	Viral carcinogenesis	CDC20;ENSOARG00000000570	2	48	81	2717	0.422287
ko05220	Chronic myeloid leukemia	ENSOARG00000000570	1	48	32	2717	0.436558
ko04750	Inflammatory mediator regulation of TRP channels	PRKCH	1	48	34	2717	0.456527
ko04350	TGF-beta signaling pathway	BMP4	1	48	34	2717	0.456527
ko03050	Proteasome	PSMD4	1	48	35	2717	0.46625
ko05215	Prostate cancer	ENSOARG00000000570	1	48	36	2717	0.475803
ko00010	Glycolysis / Gluconeogenesis	DLD	1	48	38	2717	0.494409
ko04060	Cytokine-cytokine receptor interaction	BMP4;IL17RB	2	48	95	2717	0.505608
ko05166	HTLV-I infection	BUB1B;CDC20	2	48	99	2717	0.528016
ko04144	Endocytosis	ENSOARG00000000570;SH3KBP1	2	48	103	2717	0.549757
ko04914	Progesterone-mediated oocyte maturation	PLK1	1	48	45	2717	0.554575
ko04115	p53 signaling pathway	ENSOARG00000000570	1	48	45	2717	0.554575
ko01230	Biosynthesis of amino acids	PRPS2	1	48	47	2717	0.570438
ko04550	Signaling pathways regulating pluripotency of stem cells	BMP4	1	48	48	2717	0.57816
ko04919	Thyroid hormone signaling pathway	ENSOARG00000000570	1	48	50	2717	0.593199
ko04530	Tight junction	PRKCH	1	48	51	2717	0.600521
ko05034	Alcoholism	NPY	1	48	53	2717	0.614779
ko03018	RNA degradation	PNPT1	1	48	53	2717	0.614779
ko04390	Hippo signaling pathway	BMP4	1	48	58	2717	0.648279
ko04910	Insulin signaling pathway	FLOT1	1	48	59	2717	0.654629
ko04142	Lysosome	ENSOARG00000004700	1	48	61	2717	0.666992
ko00190	Oxidative phosphorylation	ENSOARG00000007463	1	48	62	2717	0.673011
ko04152	AMPK signaling pathway	STRADA	1	48	62	2717	0.673011
ko05202	Transcriptional misregulation in cancers	ENSOARG00000000570	1	48	66	2717	0.696036
ko05168	Herpes simplex infection	TAF5	1	48	67	2717	0.70154
ko04151	PI3K-Akt signaling pathway	ENSOARG00000000570;SGK1	2	48	138	2717	0.710373
ko04932	Non-alcoholic fatty liver disease (NAFLD)	ENSOARG00000007463	1	48	73	2717	0.732571
ko04080	Neuroactive ligand-receptor interaction	NPY	1	48	75	2717	0.742194
ko05200	Pathways in cancer	BMP4;ENSOARG00000000570	2	48	151	2717	0.756886
ko04024	cAMP signaling pathway	NPY	1	48	80	2717	0.764794
ko03010	Ribosome	RPL28	1	48	80	2717	0.764794
ko05010	Alzheimer's disease	ENSOARG00000007463	1	48	82	2717	0.773281
ko05205	Proteoglycans in cancer	ENSOARG00000000570	1	48	84	2717	0.781467
