# Supplementary material for: Identification and Functional Analysis of Transcriptome Profiles, Long Non-Coding RNAs, Single-Nucleotide Polymorphisms, and Alternative Splicing from the Oocyte to the Preimplantation Stage of Sheep by Single-Cell RNA Sequencing
Source: Genes (Basel). 2023 May 25;14(6):1145. doi: 10.3390/genes14061145 (PMC10298692; doi:10.3390/genes14061145)
Supplement: Supplementary file 1 [file genes-14-01145-s001.zip › Table S1-e.xlsx]

## Sheet: DEG 8-cell vs. 16-cell
gene_id	gene_name	transcript_id	GO	KEGG	KO_ENTRY	EC	Description	FPKM.ZZJ16C_1	FPKM.ZZJ16C_2	FPKM.ZZJ16C_3	FPKM.ZZJ8C_1	FPKM.ZZJ8C_2	FPKM.ZZJ8C_3	fc	log2(fc)	pval	qval	regulation	significant
ENSOARG00000000112	HSPB9	ENSOART00000000116	GO:0005737(cytoplasm);GO:0005634(nucleus)	NA	NA	NA	heat shock protein family B (small) member 9 [Source:HGNC Symbol;Acc:HGNC:30589]	0	0	0	0.477174	0	0	0.890895	-0.166673	0.474508	0.596899	down	no
ENSOARG00000000148	ENSOARG00000000148	ENSOART00000000151	GO:0005737(cytoplasm);GO:0042325(regulation of phosphorylation)	NA	NA	NA	NA	0	0	0.049912	0	0.040548	0	1.00056	0.000810837	0.981802	0.987791	up	no
ENSOARG00000000196	ENSOARG00000000196	ENSOART00000000206	GO:0019358(nicotinate nucleotide salvage);GO:0009435(NAD biosynthetic process);GO:0016763(transferase activity, transferring pentosyl groups);GO:0004516(nicotinate phosphoribosyltransferase activity);GO:0004514(nicotinate-nucleotide diphosphorylase (carboxylating) activity)	NA	NA	NA	NA	0.063028	0	0	0.046351	0	0	1.00304	0.00438246	0.921574	0.946031	up	no
ENSOARG00000000309	PRSS21	ENSOART00000000327	GO:0016020(membrane);GO:0006508(proteolysis);GO:0016787(hydrolase activity);GO:0008236(serine-type peptidase activity);GO:0008233(peptidase activity);GO:0004252(serine-type endopeptidase activity)	NA	NA	NA	protease, serine 21 [Source:HGNC Symbol;Acc:HGNC:9485]	0	0.028734	0	0	0	0	1.01217	0.0174473	0.0782168	0.460479	up	no
ENSOARG00000000368	ENSOARG00000000368	ENSOART00000000384	NA	NA	NA	NA	NA	0	0	0	0	0.002255	0	0.999193	-0.00116413	0.413066	0.596899	down	no
ENSOARG00000000547	ENSOARG00000000547	ENSOART00000000582	NA	NA	NA	NA	NA	0	0.001373	0	0	0	0	1.00059	0.000845029	0.0782168	0.460479	up	no
ENSOARG00000000548	PLP1	ENSOART00000000585	GO:0043209(myelin sheath);GO:0016021(integral component of membrane);GO:0016020(membrane);GO:0005886(plasma membrane);GO:0061564(axon development);GO:0048469(cell maturation);GO:0042759(long-chain fatty acid biosynthetic process);GO:0042552(myelination);GO:0022010(central nervous system myelination);GO:0021762(substantia nigra development);GO:0014002(astrocyte development);GO:0010628(positive reg…	NA	NA	NA	proteolipid protein 1 [Source:HGNC Symbol;Acc:HGNC:9086]	0	0	0.150132	0	0	0.0122	1.03906	0.0552769	0.51641	0.630324	up	no
ENSOARG00000000739	ENSOARG00000000739	ENSOART00000000788	GO:0016021(integral component of membrane);GO:0016020(membrane);GO:0006836(neurotransmitter transport);GO:0005328(neurotransmitter:sodium symporter activity)	NA	NA	NA	NA	0	0	0	0	0.240746	0	0.925634	-0.111486	0.413066	0.596899	down	no
ENSOARG00000000936	LMOD2	ENSOART00000001002	GO:0031430(M band);GO:0030017(sarcomere);GO:0030016(myofibril);GO:0005884(actin filament);GO:0051694(pointed-end actin filament capping);GO:0045214(sarcomere organization);GO:0045010(actin nucleation);GO:0030838(positive regulation of actin filament polymerization);GO:0030041(actin filament polymerization);GO:0005523(tropomyosin binding);GO:0003779(actin binding)	NA	NA	NA	leiomodin 2 [Source:HGNC Symbol;Acc:HGNC:6648]	0	0	0	0	0	0.057457	0.980876	-0.0278577	0.43725	0.596899	down	no
ENSOARG00000001056	ENSOARG00000001056	ENSOART00000001129	GO:0016021(integral component of membrane);GO:0016020(membrane);GO:0006508(proteolysis);GO:0046872(metal ion binding);GO:0008237(metallopeptidase activity);GO:0004222(metalloendopeptidase activity)	NA	NA	NA	NA	0	0.029133	0	0	0	0	1.01233	0.0176862	0.0782168	0.460479	up	no
ENSOARG00000001101	GNG11	ENSOART00000001177	GO:0016020(membrane);GO:0005886(plasma membrane);GO:0005834(heterotrimeric G-protein complex);GO:0007186(G-protein coupled receptor signaling pathway);GO:0007165(signal transduction);GO:0004871(signal transducer activity)	04014(Ras signaling pathway);04062(Chemokine signaling pathway);04151(PI3K-Akt signaling pathway);04713(Circadian entrainment);04723(Retrograde endocannabinoid signaling);04724(Glutamatergic synapse);04725(Cholinergic synapse);04726(Serotonergic synapse);04727(GABAergic synapse);04728(Dopaminergic synapse);05032(Morphine addiction);05034(Alcoholism);05200(Pathways in cancer)	NA	NA	guanine nucleotide-binding protein G(I)/G(S)/G(O) subunit gamma-11 [Source:RefSeq peptide;Acc:NP_001132917]	0	0	0	0	0	0.114187	0.963318	-0.0539158	0.43725	0.596899	down	no
ENSOARG00000001120	ENSOARG00000001120	ENSOART00000001196	NA	NA	NA	NA	NA	0	0.43725	0	0	0	0	1.16748	0.223401	0.0782168	0.460479	up	no
ENSOARG00000001190	RBP3	ENSOART00000001268	GO:1903561(extracellular vesicle);GO:0005615(extracellular space);GO:0007601(visual perception);GO:0006508(proteolysis);GO:0008236(serine-type peptidase activity);GO:0005501(retinoid binding)	NA	NA	NA	retinol binding protein 3 [Source:HGNC Symbol;Acc:HGNC:9921]	0.016666	0	0	0	0	0	1.00446	0.00641971	0.441941	0.596899	up	no
ENSOARG00000001255	ENSOARG00000001255	ENSOART00000001341	GO:0016021(integral component of membrane);GO:0016020(membrane);GO:0008152(metabolic process);GO:0005975(carbohydrate metabolic process);GO:0016798(hydrolase activity, acting on glycosyl bonds);GO:0016787(hydrolase activity);GO:0004415(hyalurononglucosaminidase activity);GO:0003824(catalytic activity)	00531(Glycosaminoglycan degradation)	NA	NA	NA	0	0	0	0	0	0.113628	0.963485	-0.0536656	0.43725	0.596899	down	no
ENSOARG00000001348	LY6L	ENSOART00000001445	NA	NA	NA	NA	lymphocyte antigen 6 family member L [Source:HGNC Symbol;Acc:HGNC:52284]	0.03367	0	0	0	0	0	1.00896	0.0128621	0.441941	0.596899	up	no
ENSOARG00000001436	TMEM190	ENSOART00000001539	GO:0016021(integral component of membrane);GO:0016020(membrane);GO:0005634(nucleus);GO:0002079(inner acrosomal membrane);GO:0002244(hematopoietic progenitor cell differentiation);GO:0043621(protein self-association)	NA	NA	NA	transmembrane protein 190 [Source:HGNC Symbol;Acc:HGNC:29632]	0	0	0	0.069642	0	0	0.980261	-0.0287625	0.474508	0.596899	down	no
ENSOARG00000001579	ENSOARG00000001579	ENSOART00000001696	GO:0016021(integral component of membrane);GO:0016020(membrane);GO:0005525(GTP binding)	NA	NA	NA	NA	0	0.069894	0	0	0	0	1.02926	0.0416089	0.0782168	0.460479	up	no
ENSOARG00000001606	PCDH12	ENSOART00000001725	GO:0016021(integral component of membrane);GO:0016020(membrane);GO:0005911(cell-cell junction);GO:0005886(plasma membrane);GO:0007156(homophilic cell adhesion via plasma membrane adhesion molecules);GO:0007155(cell adhesion);GO:0005509(calcium ion binding);GO:0070062(extracellular exosome);GO:0060711(labyrinthine layer development);GO:0016339(calcium-dependent cell-cell adhesion via plasma membra…	NA	NA	NA	protocadherin 12 [Source:HGNC Symbol;Acc:HGNC:8657]	0	0.004335	0	0	0	0	1.00185	0.00266409	0.0782168	0.460479	up	no
ENSOARG00000001643	ENSOARG00000001643	ENSOART00000001768	NA	NA	NA	NA	NA	0	0.047501	0	0	0	0	1.02001	0.0285816	0.0782168	0.460479	up	no
ENSOARG00000001655	ENSOARG00000001655	ENSOART00000001782	GO:0030529(intracellular ribonucleoprotein complex);GO:0022627(cytosolic small ribosomal subunit);GO:0005840(ribosome);GO:0005737(cytoplasm);GO:0005634(nucleus);GO:0005622(intracellular);GO:0030154(cell differentiation);GO:0006412(translation);GO:0003735(structural constituent of ribosome)	NA	NA	NA	NA	0	0.200495	0.032541	0	0	0	1.0917	0.126582	0.0368982	0.460479	up	no
ENSOARG00000001698	ENSOARG00000001698	ENSOART00000001827	GO:0005622(intracellular);GO:0006511(ubiquitin-dependent protein catabolic process);GO:0006508(proteolysis);GO:0036459(thiol-dependent ubiquitinyl hydrolase activity);GO:0016787(hydrolase activity);GO:0008234(cysteine-type peptidase activity);GO:0008233(peptidase activity);GO:0004843(thiol-dependent ubiquitin-specific protease activity)	NA	NA	NA	NA	0	0	0.001247	0	0	0	1.00038	0.000546358	0.475093	0.596899	up	no
ENSOARG00000001800	NKAIN1	ENSOART00000001936	GO:0016021(integral component of membrane);GO:0016020(membrane);GO:0005886(plasma membrane);GO:0051117(ATPase binding)	NA	NA	NA	Sodium/potassium transporting ATPase interacting 1 [Source:HGNC Symbol;Acc:HGNC:25743]	0	0.137931	0	0	0	0	1.05671	0.0795795	0.0782168	0.460479	up	no
ENSOARG00000001924	ENSOARG00000001924	ENSOART00000002067	GO:0035335(peptidyl-tyrosine dephosphorylation);GO:0016311(dephosphorylation);GO:0006470(protein dephosphorylation);GO:0016791(phosphatase activity);GO:0008138(protein tyrosine/serine/threonine phosphatase activity);GO:0004725(protein tyrosine phosphatase activity)	NA	NA	NA	NA	0	0.377987	0	0	0	0.807145	0.934584	-0.0976042	0.802411	0.859358	down	no
ENSOARG00000001958	IFNG	ENSOART00000002109	GO:0009897(external side of plasma membrane);GO:0005622(intracellular);GO:0005615(extracellular space);GO:0005576(extracellular region);GO:2000309(positive regulation of tumor necrosis factor (ligand) superfamily member 11 production);GO:1903543(positive regulation of exosomal secretion);GO:0097191(extrinsic apoptotic signaling pathway);GO:0090004(positive regulation of establishment of protein l…	03050(Proteasome);04060(Cytokine-cytokine receptor interaction);04066(HIF-1 signaling pathway);04140(Regulation of autophagy);04350(TGF-beta signaling pathway);04380(Osteoclast differentiation);04612(Antigen processing and presentation);04630(Jak-STAT signaling pathway);04650(Natural killer cell mediated cytotoxicity);04660(T cell receptor signaling pathway);04940(Type I diabetes mellitus);05132(…	NA	NA	interferon gamma [Source:HGNC Symbol;Acc:HGNC:5438]	0	0.004622	0	0	0	0	1.00197	0.00284006	0.0782168	0.460479	up	no
ENSOARG00000002209	ENSOARG00000002209	ENSOART00000002384	GO:0005737(cytoplasm);GO:0005634(nucleus);GO:0005622(intracellular);GO:0006810(transport);GO:0006406(mRNA export from nucleus);GO:0003729(mRNA binding);GO:0003723(RNA binding);GO:0003676(nucleic acid binding);GO:0000166(nucleotide binding)	NA	NA	NA	NA	0	0.233288	0	0	0	0	1.09671	0.13318	0.0782168	0.460479	up	no
ENSOARG00000002326	WSCD1	ENSOART00000002518	GO:0008146(sulfotransferase activity)	NA	NA	NA	WSC domain containing 1 [Source:HGNC Symbol;Acc:HGNC:29060]	0	0	0	0.267082	0	0	0.932302	-0.101131	0.474508	0.596899	down	no
ENSOARG00000002347	HRASLS5	ENSOART00000002541	GO:0070292(N-acylphosphatidylethanolamine metabolic process);GO:0016410(N-acyltransferase activity)	NA	NA	NA	HRAS like suppressor family member 5 [Source:HGNC Symbol;Acc:HGNC:24978]	0	0.689493	0	0	0	0	1.25092	0.322987	0.0782168	0.460479	up	no
ENSOARG00000002471	ENSOARG00000002471	ENSOART00000002676	GO:0090502(RNA phosphodiester bond hydrolysis, endonucleolytic);GO:0015074(DNA integration);GO:0006278(RNA-dependent DNA biosynthetic process);GO:0008270(zinc ion binding);GO:0004523(RNA-DNA hybrid ribonuclease activity);GO:0003964(RNA-directed DNA polymerase activity);GO:0003676(nucleic acid binding)	NA	NA	NA	NA	0	0.03367	0	0	0	0	1.01424	0.0203954	0.0782168	0.460479	up	no
ENSOARG00000002873	ENSOARG00000002873	ENSOART00000003107	NA	NA	NA	NA	NA	0.118523	0.069432	0.003494	0	0	0	1.0617	0.0863763	0.200278	0.596899	up	no
ENSOARG00000002879	ENSOARG00000002879	ENSOART00000003118	GO:0005634(nucleus);GO:0006355(regulation of transcription, DNA-templated);GO:0043565(sequence-specific DNA binding);GO:0003700(transcription factor activity, sequence-specific DNA binding);GO:0003677(DNA binding)	NA	NA	NA	NA	0	0.04387	0	0	0	0	1.0185	0.026443	0.0782168	0.460479	up	no
ENSOARG00000003094	OPN1SW	ENSOART00000003355	GO:0016021(integral component of membrane);GO:0016020(membrane);GO:0001750(photoreceptor outer segment);GO:0050896(response to stimulus);GO:0018298(protein-chromophore linkage);GO:0007602(phototransduction);GO:0007601(visual perception);GO:0007186(G-protein coupled receptor signaling pathway);GO:0007165(signal transduction);GO:0009881(photoreceptor activity);GO:0004930(G-protein coupled receptor …	NA	NA	NA	opsin 1, short wave sensitive [Source:HGNC Symbol;Acc:HGNC:1012]	0	0.064761	0	0	0	0	1.02715	0.038647	0.0782168	0.460479	up	no
ENSOARG00000003155	ENSOARG00000003155	ENSOART00000003420	GO:0016021(integral component of membrane);GO:0016020(membrane)	NA	NA	NA	NA	0	0	0	0	0.0267	0	0.990605	-0.0136183	0.413066	0.596899	down	no
ENSOARG00000003309	ENSOARG00000003309	ENSOART00000003588	NA	NA	NA	NA	NA	0	0	0.112277	0.001882	0	0	1.03229	0.0458478	0.482902	0.603123	up	no
ENSOARG00000003324	LYZL4	ENSOART00000003605	GO:0005634(nucleus);GO:0003796(lysozyme activity)	NA	NA	NA	lysozyme-like protein 4 precursor [Source:RefSeq peptide;Acc:NP_001232936]	0	0	0.117703	0	0	0	1.03439	0.0487845	0.475093	0.596899	up	no
ENSOARG00000003408	ENSOARG00000003408	ENSOART00000003703	NA	NA	NA	NA	NA	0	0	0.043719	0	0	0	1.01309	0.0187598	0.475093	0.596899	up	no
ENSOARG00000003517	STAB1	ENSOART00000003841	GO:0005887(integral component of plasma membrane);GO:0042742(defense response to bacterium);GO:0016525(negative regulation of angiogenesis);GO:0007267(cell-cell signaling);GO:0007155(cell adhesion);GO:0006898(receptor-mediated endocytosis);GO:0030169(low-density lipoprotein particle binding);GO:0005540(hyaluronic acid binding);GO:0005044(scavenger receptor activity);GO:0005041(low-density lipopro…	NA	NA	NA	stabilin 1 [Source:HGNC Symbol;Acc:HGNC:18628]	0	0.016916	0.001996	0	0	0.013859	1.00301	0.00434211	0.671019	0.757889	up	no
ENSOARG00000003679	ENSOARG00000003679	ENSOART00000003992	NA	NA	NA	NA	NA	0	0	0	0.01788	0	0	0.994766	-0.00757129	0.474508	0.596899	down	no
ENSOARG00000003740	SUCNR1	ENSOART00000004064	GO:0016021(integral component of membrane);GO:0016020(membrane);GO:0007186(G-protein coupled receptor signaling pathway);GO:0007165(signal transduction);GO:0004930(G-protein coupled receptor activity);GO:0004871(signal transducer activity);GO:0070062(extracellular exosome)	04024(cAMP signaling pathway)	NA	NA	succinate receptor 1 [Source:HGNC Symbol;Acc:HGNC:4542]	0	0.062543	0	0	0	0	1.02624	0.0373627	0.0782168	0.460479	up	no
ENSOARG00000003940	ENSOARG00000003940	ENSOART00000004279	NA	NA	NA	NA	NA	0	1.03236	0	0	0	0	1.35358	0.436784	0.0782168	0.460479	up	no
ENSOARG00000004132	ENSOARG00000004132	ENSOART00000004493	GO:0004672(protein kinase activity);GO:0005524(ATP binding);GO:0006468(protein phosphorylation)	NA	NA	NA	NA	0.036673	0.018503	0	0.114431	0	0	0.985545	-0.0210068	0.751378	0.821139	down	no
ENSOARG00000004303	ENSOARG00000004303	ENSOART00000004683	GO:0005267(potassium channel activity);GO:0071805(potassium ion transmembrane transport);GO:0016021(integral component of membrane)	NA	NA	NA	NA	0	0	0	0	0	0.038752	0.986945	-0.0189584	0.43725	0.596899	down	no
ENSOARG00000004356	CARD11	ENSOART00000004748	GO:0050700(CARD domain binding);GO:0001819(positive regulation of cytokine production);GO:0002377(immunoglobulin production);GO:0007165(signal transduction);GO:0030183(B cell differentiation);GO:0030890(positive regulation of B cell proliferation);GO:0031295(T cell costimulation);GO:0042100(B cell proliferation);GO:0042102(positive regulation of T cell proliferation);GO:0042110(T cell activation)…	NA	NA	NA	caspase recruitment domain family member 11 [Source:HGNC Symbol;Acc:HGNC:16393]	0	0	0	0	0.003301	0	0.99882	-0.00170324	0.413066	0.596899	down	no
ENSOARG00000004479	ENSOARG00000004479	ENSOART00000004871	GO:0004190(aspartic-type endopeptidase activity);GO:0006508(proteolysis)	NA	NA	NA	NA	0.030148	0.032692	0	0	0	0.013253	1.01733	0.0247837	0.26682	0.596899	up	no
ENSOARG00000004514	ENSOARG00000004514	ENSOART00000004909	GO:0003735(structural constituent of ribosome);GO:0006412(translation);GO:0005840(ribosome);GO:0030529(intracellular ribonucleoprotein complex)	NA	NA	NA	NA	0	0	0	0	0.047764	0	0.983424	-0.0241143	0.413066	0.596899	down	no
ENSOARG00000004552	GPSM1	ENSOART00000004955	GO:0005092(GDP-dissociation inhibitor activity);GO:0030695(GTPase regulator activity);GO:0008277(regulation of G-protein coupled receptor protein signaling pathway);GO:0050790(regulation of catalytic activity);GO:0005654(nucleoplasm);GO:0005794(Golgi apparatus)	NA	NA	NA	G-protein signaling modulator 1 [Source:HGNC Symbol;Acc:HGNC:17858]	0	0	0	0.067664	0	0	0.980798	-0.0279717	0.474508	0.596899	down	no
ENSOARG00000004650	SCOC	ENSOART00000005056	GO:0016239(positive regulation of macroautophagy);GO:0061635(regulation of protein complex stability);GO:0005654(nucleoplasm);GO:0005768(endosome);GO:0005794(Golgi apparatus);GO:0005802(trans-Golgi network)	NA	NA	NA	short coiled-coil protein [Source:HGNC Symbol;Acc:HGNC:20335]	0	0	0	0.028012	0	0	0.991852	-0.0118029	0.474508	0.596899	down	no
ENSOARG00000004682	AP3S1	ENSOART00000005093	GO:0008565(protein transporter activity);GO:0006810(transport);GO:0006886(intracellular protein transport);GO:0008089(anterograde axonal transport);GO:0015031(protein transport);GO:0016192(vesicle-mediated transport);GO:0048490(anterograde synaptic vesicle transport);GO:0016020(membrane);GO:0030117(membrane coat);GO:0030123(AP-3 adaptor complex);GO:0043231(intracellular membrane-bounded organelle)	NA	NA	NA	adaptor related protein complex 3 sigma 1 subunit [Source:HGNC Symbol;Acc:HGNC:2013]	0	0	0	0.003486	0	0	0.99897	-0.00148671	0.474508	0.596899	down	no
ENSOARG00000004705	ENSOARG00000004705	ENSOART00000005116	GO:0003735(structural constituent of ribosome);GO:0006412(translation);GO:0005840(ribosome)	NA	NA	NA	NA	0.065457	0.131052	0	0	0	0	1.07212	0.100471	0.106505	0.548645	up	no
ENSOARG00000004755	ENSOARG00000004755	ENSOART00000005174	NA	NA	NA	NA	NA	0	0.014941	0	0.009381	0.022612	0.011186	0.991745	-0.0119584	0.283779	0.596899	down	no
ENSOARG00000004829	ENSOARG00000004829	ENSOART00000005263	NA	NA	NA	NA	NA	0	0.194221	0	0	0	0	1.07872	0.109316	0.0782168	0.460479	up	no
ENSOARG00000004880	ENSOARG00000004880	ENSOART00000005316	GO:0016020(membrane);GO:0016021(integral component of membrane)	NA	NA	NA	NA	0	0.994308	0	0	0	0	1.34271	0.425143	0.0782168	0.460479	up	no
ENSOARG00000004916	ENSOARG00000004916	ENSOART00000005350	NA	NA	NA	NA	NA	0	0.029803	0	0	0	0	1.01262	0.018087	0.0782168	0.460479	up	no
ENSOARG00000005114	ENSOARG00000005114	ENSOART00000005569	GO:0005198(structural molecule activity);GO:0019058(viral life cycle);GO:0019028(viral capsid)	NA	NA	NA	NA	0	0	0	0	0	0.160018	0.94999	-0.0740164	0.43725	0.596899	down	no
ENSOARG00000005272	ENSOARG00000005272	ENSOART00000005746	GO:0051015(actin filament binding)	NA	NA	NA	NA	0	0.518447	0	0	0	0	1.1952	0.257248	0.0782168	0.460479	up	no
ENSOARG00000005348	SUN5	ENSOART00000005830	GO:0007283(spermatogenesis);GO:0016020(membrane);GO:0016021(integral component of membrane)	NA	NA	NA	Sad1 and UNC84 domain containing 5 [Source:HGNC Symbol;Acc:HGNC:16252]	0	0.158801	0	0	0	0	1.06494	0.0907727	0.0782168	0.460479	up	no
ENSOARG00000005706	USP27X	ENSOART00000006214	GO:0004843(thiol-dependent ubiquitin-specific protease activity);GO:0008233(peptidase activity);GO:0008234(cysteine-type peptidase activity);GO:0008270(zinc ion binding);GO:0016787(hydrolase activity);GO:0036459(thiol-dependent ubiquitinyl hydrolase activity);GO:0046872(metal ion binding);GO:0061578(Lys63-specific deubiquitinase activity);GO:1990380(Lys48-specific deubiquitinase activity);GO:0006…	NA	NA	NA	ubiquitin specific peptidase 27, X-linked [Source:HGNC Symbol;Acc:HGNC:13486]	0	0.142911	0	0	0.831298	0	0.852384	-0.230424	0.555044	0.663201	down	no
ENSOARG00000005754	MEOX1	ENSOART00000006265	GO:0000978(RNA polymerase II core promoter proximal region sequence-specific DNA binding);GO:0001046(core promoter sequence-specific DNA binding);GO:0001077(transcriptional activator activity, RNA polymerase II core promoter proximal region sequence-specific binding);GO:0003677(DNA binding);GO:0003682(chromatin binding);GO:0003700(transcription factor activity, sequence-specific DNA binding);GO:0…	NA	NA	NA	mesenchyme homeobox 1 [Source:HGNC Symbol;Acc:HGNC:7013]	0	0.021742	0	0	0	0	1.00922	0.0132471	0.0782168	0.460479	up	no
ENSOARG00000005856	C6orf229	ENSOART00000006373	NA	NA	NA	NA	chromosome 6 open reading frame 229 [Source:HGNC Symbol;Acc:HGNC:49394]	0	0.553262	0	0	0	0	1.20682	0.271209	0.0782168	0.460479	up	no
ENSOARG00000005897	ENSOARG00000005897	ENSOART00000006416	GO:0005158(insulin receptor binding)	NA	NA	NA	NA	0	0	0	0	0.00524	0	0.998129	-0.0027011	0.413066	0.596899	down	no
ENSOARG00000005948	ENSOARG00000005948	ENSOART00000006468	GO:0004175(endopeptidase activity);GO:0004298(threonine-type endopeptidase activity);GO:0008233(peptidase activity);GO:0016787(hydrolase activity);GO:0006508(proteolysis);GO:0051603(proteolysis involved in cellular protein catabolic process);GO:0000502(proteasome complex);GO:0005634(nucleus);GO:0005737(cytoplasm);GO:0005839(proteasome core complex)	NA	NA	NA	NA	0.022342	0	0.066758	0.105742	0.140372	0.156889	0.903386	-0.146586	0.016008	0.460479	down	no
ENSOARG00000006007	NGFR	ENSOART00000006528	GO:0005516(calmodulin binding);GO:0015026(coreceptor activity);GO:0031625(ubiquitin protein ligase binding);GO:0006919(activation of cysteine-type endopeptidase activity involved in apoptotic process);GO:0007165(signal transduction);GO:0007266(Rho protein signal transduction);GO:1900182(positive regulation of protein localization to nucleus);GO:1902895(positive regulation of pri-miRNA transcripti…	NA	NA	NA	nerve growth factor receptor [Source:HGNC Symbol;Acc:HGNC:7809]	0.071429	0	0	0	0	0	1.01875	0.0267969	0.441941	0.596899	up	no
ENSOARG00000006116	ENSOARG00000006116	ENSOART00000006646	NA	NA	NA	NA	NA	0	0.063646	0	0	0.027214	0	1.01686	0.0241247	0.414755	0.596899	up	no
ENSOARG00000006169	ENSOARG00000006169	ENSOART00000006709	GO:0000398(mRNA splicing, via spliceosome);GO:0005681(spliceosomal complex);GO:0030529(intracellular ribonucleoprotein complex)	NA	NA	NA	NA	0.114254	0.111347	0.173766	0.036538	0	0.048019	1.10081	0.138562	0.0354105	0.460479	up	no
ENSOARG00000006564	ENSOARG00000006564	ENSOART00000007134	NA	NA	NA	NA	NA	0	0.034998	0	0	0	0	1.01479	0.0211861	0.0782168	0.460479	up	no
ENSOARG00000006602	ENSOARG00000006602	ENSOART00000007172	GO:0016020(membrane);GO:0016021(integral component of membrane)	NA	NA	NA	NA	0.404585	0	0	0	0	0	1.09578	0.131955	0.441941	0.596899	up	no
ENSOARG00000006691	ENSOARG00000006691	ENSOART00000007270	GO:0016020(membrane);GO:0016021(integral component of membrane)	NA	NA	NA	NA	0	0.010776	0	0	0	0	1.00459	0.00660127	0.0782168	0.460479	up	no
ENSOARG00000006714	P2RY6	ENSOART00000007297	GO:0004930(G-protein coupled receptor activity);GO:0045028(G-protein coupled purinergic nucleotide receptor activity);GO:0045029(UDP-activated nucleotide receptor activity);GO:0007186(G-protein coupled receptor signaling pathway);GO:0030321(transepithelial chloride transport);GO:0035589(G-protein coupled purinergic nucleotide receptor signaling pathway);GO:0071380(cellular response to prostagland…	NA	NA	NA	pyrimidinergic receptor P2Y6 [Source:HGNC Symbol;Acc:HGNC:8543]	0	0	0	0	0.046986	0	0.983686	-0.0237304	0.413066	0.596899	down	no
ENSOARG00000006764	ENSOARG00000006764	ENSOART00000007351	GO:0005198(structural molecule activity);GO:0019058(viral life cycle);GO:0019028(viral capsid)	NA	NA	NA	NA	0	0	0	0	0.099183	0.064695	0.94597	-0.080134	0.163384	0.596899	down	no
ENSOARG00000006767	ENSOARG00000006767	ENSOART00000007353	NA	NA	NA	NA	NA	0	0	0	0.008879	0	0	0.997386	-0.00377659	0.474508	0.596899	down	no
ENSOARG00000006839	ENSOARG00000006839	ENSOART00000007436	NA	NA	NA	NA	NA	0.005835	0.088429	0	0.008592	0.02114	0	1.0281	0.03998	0.205402	0.596899	up	no
ENSOARG00000006904	ENSOARG00000006904	ENSOART00000007499	GO:0004871(signal transducer activity);GO:0004930(G-protein coupled receptor activity);GO:0004984(olfactory receptor activity);GO:0007165(signal transduction);GO:0007186(G-protein coupled receptor signaling pathway);GO:0007608(sensory perception of smell);GO:0050896(response to stimulus);GO:0050911(detection of chemical stimulus involved in sensory perception of smell);GO:0005886(plasma membrane)…	04740(Olfactory transduction)	NA	NA	NA	0	0	0	0	0.163493	0	0.947198	-0.0782614	0.413066	0.596899	down	no
ENSOARG00000007078	LHX5	ENSOART00000007701	GO:0003677(DNA binding);GO:0008270(zinc ion binding);GO:0043565(sequence-specific DNA binding);GO:0046872(metal ion binding);GO:0006355(regulation of transcription, DNA-templated);GO:0007267(cell-cell signaling);GO:0021527(spinal cord association neuron differentiation);GO:0021549(cerebellum development);GO:0021702(cerebellar Purkinje cell differentiation);GO:0021766(hippocampus development);GO:0…	04550(Signaling pathways regulating pluripotency of stem cells)	NA	NA	LIM homeobox 5 [Source:HGNC Symbol;Acc:HGNC:14216]	0	0.027806	0	0	0	0	1.01178	0.0168915	0.0782168	0.460479	up	no
ENSOARG00000007143	ENSOARG00000007143	ENSOART00000007766	NA	NA	NA	NA	NA	0	0	0	0.01432	0	0	0.995798	-0.00607447	0.474508	0.596899	down	no
ENSOARG00000007217	ACRBP	ENSOART00000007847	GO:0001669(acrosomal vesicle);GO:0005634(nucleus);GO:0016020(membrane);GO:0016021(integral component of membrane);GO:0031410(cytoplasmic vesicle)	NA	NA	NA	acrosin binding protein [Source:HGNC Symbol;Acc:HGNC:17195]	0	0	0	0	0	0.042557	0.985699	-0.0207816	0.43725	0.596899	down	no
ENSOARG00000007231	ENSOARG00000007231	ENSOART00000007865	NA	NA	NA	NA	NA	0.018688	0	0	0	0	0	1.005	0.00719142	0.441941	0.596899	up	no
ENSOARG00000007441	ENSOARG00000007441	ENSOART00000008103	GO:0005198(structural molecule activity);GO:0019058(viral life cycle);GO:0019028(viral capsid)	NA	NA	NA	NA	0	0.0350981	0	0	0	0	1.01504	0.0215341	0.0782168	0.460479	up	no
ENSOARG00000007442	ENSOARG00000007442	ENSOART00000008101	NA	NA	NA	NA	NA	0	0	0	0	0.094444	0.222968	0.903121	-0.147009	0.218261	0.596899	down	no
ENSOARG00000007518	ENSOARG00000007518	ENSOART00000008183	GO:0003824(catalytic activity);GO:0016829(lyase activity);GO:0016831(carboxy-lyase activity);GO:0030170(pyridoxal phosphate binding);GO:0019752(carboxylic acid metabolic process)	NA	NA	NA	NA	0.135378	0.191046	0	0.024479	0.273293	0.082175	0.987881	-0.0175905	0.908207	0.936949	down	no
ENSOARG00000007526	GNRHR	ENSOART00000008195	GO:0016021(integral component of membrane);GO:0016020(membrane);GO:0005886(plasma membrane);GO:0097211(cellular response to gonadotropin-releasing hormone);GO:0007186(G-protein coupled receptor signaling pathway);GO:0007165(signal transduction);GO:0016500(protein-hormone receptor activity);GO:0004968(gonadotropin-releasing hormone receptor activity);GO:0004930(G-protein coupled receptor activity)…	04080(Neuroactive ligand-receptor interaction);04912(GnRH signaling pathway)	NA	NA	gonadotropin releasing hormone receptor [Source:HGNC Symbol;Acc:HGNC:4421]	0	0	0	0	0	0.24422	0.927258	-0.108958	0.43725	0.596899	down	no
ENSOARG00000007788	ERMN	ENSOART00000008474	GO:0003779(actin binding);GO:0051015(actin filament binding);GO:0001763(morphogenesis of a branching structure);GO:0007015(actin filament organization);GO:0008360(regulation of cell shape);GO:0031344(regulation of cell projection organization);GO:0005737(cytoplasm);GO:0005938(cell cortex);GO:0030175(filopodium);GO:0033269(internode region of axon);GO:0033270(paranode region of axon);GO:0043025(ne…	NA	NA	NA	ermin [Source:HGNC Symbol;Acc:HGNC:29208]	0	0	0	0	0	0.183393	0.943461	-0.0839645	0.43725	0.596899	down	no
ENSOARG00000007808	ENSOARG00000007808	ENSOART00000008501	GO:0008168(methyltransferase activity);GO:0032259(methylation)	NA	NA	NA	NA	0.016213	0	0	0	0	0	1.00434	0.00624661	0.441941	0.596899	up	no
ENSOARG00000007834	ENSOARG00000007834	ENSOART00000008528	GO:0016020(membrane);GO:0016021(integral component of membrane)	NA	NA	NA	NA	0	0	0	0.181576	0.157596	0	0.903178	-0.146917	0.191505	0.596899	down	no
ENSOARG00000008040	ENSOARG00000008040	ENSOART00000008753	NA	NA	NA	NA	NA	0.32706	0	0	0	0	0	1.07916	0.109904	0.441941	0.596899	up	no
ENSOARG00000008044	RPRM	ENSOART00000008757	GO:0007050(cell cycle arrest);GO:0007346(regulation of mitotic cell cycle);GO:0005737(cytoplasm);GO:0016020(membrane);GO:0016021(integral component of membrane)	NA	NA	NA	reprimo, TP53 dependent G2 arrest mediator candidate [Source:HGNC Symbol;Acc:HGNC:24201]	0	0.431318	0	0	0	0	1.16542	0.220854	0.0782168	0.460479	up	no
ENSOARG00000008096	NCS1	ENSOART00000008808	GO:0005509(calcium ion binding);GO:0005737(cytoplasm);GO:0005886(plasma membrane);GO:0030424(axon);GO:0030425(dendrite);GO:0043231(intracellular membrane-bounded organelle);GO:0070062(extracellular exosome)	NA	NA	NA	neuronal calcium sensor 1 [Source:HGNC Symbol;Acc:HGNC:3953]	0	0	0	0	0	0.51126	0.866991	-0.205912	0.43725	0.596899	down	no
ENSOARG00000008155	ENSOARG00000008155	ENSOART00000008872	GO:0003676(nucleic acid binding);GO:0004523(RNA-DNA hybrid ribonuclease activity);GO:0008270(zinc ion binding);GO:0015074(DNA integration);GO:0090502(RNA phosphodiester bond hydrolysis, endonucleolytic)	NA	NA	NA	NA	0	0.036443	0	0	0	0	1.0154	0.0220454	0.0782168	0.460479	up	no
ENSOARG00000008156	GALR2	ENSOART00000008874	GO:0004930(G-protein coupled receptor activity);GO:0004966(galanin receptor activity);GO:0017046(peptide hormone binding);GO:0007186(G-protein coupled receptor signaling pathway);GO:0007194(negative regulation of adenylate cyclase activity);GO:0007204(positive regulation of cytosolic calcium ion concentration);GO:0007218(neuropeptide signaling pathway);GO:0031175(neuron projection development);GO…	NA	NA	NA	galanin receptor 2 [Source:HGNC Symbol;Acc:HGNC:4133]	0	0.08152	0	0	0.068868	0	1.00964	0.0138445	0.795019	0.853906	up	no
ENSOARG00000008160	ENSOARG00000008160	ENSOART00000008877	GO:0003755(peptidyl-prolyl cis-trans isomerase activity);GO:0016853(isomerase activity);GO:0000413(protein peptidyl-prolyl isomerization)	NA	NA	NA	NA	0.174398	0.376692	0.01855	0.063921	0.026722	0	1.17063	0.227283	0.10365	0.540458	up	no
ENSOARG00000008399	CCDC69	ENSOART00000009139	NA	NA	NA	NA	coiled-coil domain containing 69 [Source:HGNC Symbol;Acc:HGNC:24487]	0	0	0	0	0.074938	0	0.974445	-0.0373475	0.413066	0.596899	down	no
ENSOARG00000008577	ENSOARG00000008577	ENSOART00000009334	GO:0003676(nucleic acid binding);GO:0003964(RNA-directed DNA polymerase activity);GO:0004523(RNA-DNA hybrid ribonuclease activity);GO:0006278(RNA-dependent DNA biosynthetic process);GO:0090502(RNA phosphodiester bond hydrolysis, endonucleolytic)	NA	NA	NA	NA	0	0.091864	0	0	0.026016	0.005198	1.02688	0.0382687	0.29791	0.596899	up	no
ENSOARG00000008611	ENSOARG00000008611	ENSOART00000009378	GO:0005044(scavenger receptor activity);GO:0006898(receptor-mediated endocytosis);GO:0016020(membrane)	NA	NA	NA	NA	0	0	0	0.000276	0	0	0.999918	-0.000117898	0.474508	0.596899	down	no
ENSOARG00000008747	ENSOARG00000008747	ENSOART00000009526	GO:0016020(membrane);GO:0016021(integral component of membrane)	NA	NA	NA	NA	0.029861	0	0	0	0.025877	0	0.99877	-0.00177562	0.923495	0.947275	down	no
ENSOARG00000008872	C3orf18	ENSOART00000009662	GO:0016020(membrane);GO:0016021(integral component of membrane)	NA	NA	NA	chromosome 3 open reading frame 18 [Source:HGNC Symbol;Acc:HGNC:24837]	0	0.347133	0	0	0	0	1.13565	0.18352	0.0782168	0.460479	up	no
ENSOARG00000008884	ENSOARG00000008884	ENSOART00000009676	NA	NA	NA	NA	NA	0	0.048384	0	0	0	0	1.02038	0.0291005	0.0782168	0.460479	up	no
ENSOARG00000008986	ENSOARG00000008986	ENSOART00000009787	NA	NA	NA	NA	NA	0.030144	0.038056	0.029426	0.061069	0.058417	0.099014	0.962933	-0.0544932	0.0796621	0.464825	down	no
ENSOARG00000008992	ENSOARG00000008992	ENSOART00000009794	GO:0006334(nucleosome assembly);GO:0005634(nucleus)	NA	NA	NA	NA	0.231397	0.37041	0.093794	0.166074	0.588858	0.177292	0.951249	-0.0721049	0.743542	0.815059	down	no
ENSOARG00000009100	ENSOARG00000009100	ENSOART00000009909	GO:0008009(chemokine activity);GO:0006955(immune response);GO:0060326(cell chemotaxis);GO:0005576(extracellular region)	04060(Cytokine-cytokine receptor interaction);04062(Chemokine signaling pathway)	NA	NA	NA	0	0	0	0	0.014117	0	0.994991	-0.00724503	0.413066	0.596899	down	no
ENSOARG00000009202	ENSOARG00000009202	ENSOART00000010020	NA	NA	NA	NA	NA	0	0	0.096165	0.028636	0.455054	0.409437	0.791812	-0.33677	0.149715	0.596899	down	no
ENSOARG00000009333	PLIN5	ENSOART00000010156	GO:0035473(lipase binding);GO:0042802(identical protein binding);GO:0010867(positive regulation of triglyceride biosynthetic process);GO:0010890(positive regulation of sequestering of triglyceride);GO:0010897(negative regulation of triglyceride catabolic process);GO:0019915(lipid storage);GO:0031999(negative regulation of fatty acid beta-oxidation);GO:0032000(positive regulation of fatty acid bet…	NA	NA	NA	perilipin 5 [Source:HGNC Symbol;Acc:HGNC:33196]	0	0	0	0	0	0.00043	0.999851	-0.000214371	0.43725	0.596899	down	no

## Sheet: GO
GO_ID	GO_Term	GO_function	GO_class	S gene number	TS gene number	B gene number	TB gene number	pvalue
GO:0005840	ribosome	cellular_component	9	43	1083	193	10883	2.83179e-07
GO:0003735	structural constituent of ribosome	molecular_function	4	43	1083	200	10883	7.96329e-07
GO:0006412	translation	biological_process	7	47	1083	240	10883	4.00659e-06
GO:0005739	mitochondrion	cellular_component	9	127	1083	872	10883	4.20368e-06
GO:0030529	intracellular ribonucleoprotein complex	cellular_component	7	37	1083	184	10883	2.28254e-05
GO:0022627	cytosolic small ribosomal subunit	cellular_component	12	10	1083	26	10883	0.00010931
GO:0005730	nucleolus	cellular_component	11	65	1083	415	10883	0.000133074
GO:0003723	RNA binding	molecular_function	6	114	1083	825	10883	0.000135469
GO:0005762	mitochondrial large ribosomal subunit	cellular_component	13	12	1083	37	10883	0.000155118
GO:0000796	condensin complex	cellular_component	11	3	1083	3	10883	0.000983004
GO:0007000	nucleolus organization	biological_process	6	3	1083	3	10883	0.000983004
GO:0060449	bud elongation involved in lung branching	biological_process	9	3	1083	3	10883	0.000983004
GO:0003688	DNA replication origin binding	molecular_function	8	3	1083	3	10883	0.000983004
GO:0070244	negative regulation of thymocyte apoptotic process	biological_process	14	3	1083	3	10883	0.000983004
GO:0043928	exonucleolytic nuclear-transcribed mRNA catabolic process involved in deadenylation-dependent decay	biological_process	12	4	1083	6	10883	0.00124098
GO:0045295	gamma-catenin binding	molecular_function	5	4	1083	6	10883	0.00124098
GO:0006913	nucleocytoplasmic transport	biological_process	8	6	1083	15	10883	0.00217469
GO:0005813	centrosome	cellular_component	9	42	1083	271	10883	0.00240292
GO:0007286	spermatid development	biological_process	9	10	1083	37	10883	0.0025999
GO:0061136	regulation of proteasomal protein catabolic process	biological_process	10	4	1083	7	10883	0.00266751
GO:0042274	ribosomal small subunit biogenesis	biological_process	7	4	1083	7	10883	0.00266751
GO:0006364	rRNA processing	biological_process	11	9	1083	32	10883	0.00313883
GO:0045599	negative regulation of fat cell differentiation	biological_process	9	7	1083	21	10883	0.0031496
GO:0016567	protein ubiquitination	biological_process	10	29	1083	172	10883	0.00317333
GO:0005743	mitochondrial inner membrane	cellular_component	13	26	1083	150	10883	0.00344587
GO:0030008	TRAPP complex	cellular_component	7	3	1083	4	10883	0.00363928
GO:0010032	meiotic chromosome condensation	biological_process	7	3	1083	4	10883	0.00363928
GO:0048254	snoRNA localization	biological_process	6	3	1083	4	10883	0.00363928
GO:2000648	positive regulation of stem cell proliferation	biological_process	6	3	1083	4	10883	0.00363928
GO:0045116	protein neddylation	biological_process	10	3	1083	4	10883	0.00363928
GO:0051103	DNA ligation involved in DNA repair	biological_process	10	3	1083	4	10883	0.00363928
GO:0035257	nuclear hormone receptor binding	molecular_function	7	5	1083	12	10883	0.00421296
GO:0000139	Golgi membrane	cellular_component	11	16	1083	79	10883	0.00430937
GO:0005903	brush border	cellular_component	6	8	1083	28	10883	0.00474715
GO:0030833	regulation of actin filament polymerization	biological_process	10	5	1083	13	10883	0.00629113
GO:0070830	bicellular tight junction assembly	biological_process	9	5	1083	13	10883	0.00629113
GO:0045648	positive regulation of erythrocyte differentiation	biological_process	8	5	1083	13	10883	0.00629113
GO:0000289	nuclear-transcribed mRNA poly(A) tail shortening	biological_process	12	4	1083	9	10883	0.00815725
GO:0005761	mitochondrial ribosome	cellular_component	12	4	1083	9	10883	0.00815725
GO:0005916	fascia adherens	cellular_component	6	3	1083	5	10883	0.00842444
GO:0048617	embryonic foregut morphogenesis	biological_process	8	3	1083	5	10883	0.00842444
GO:0030643	cellular phosphate ion homeostasis	biological_process	10	3	1083	5	10883	0.00842444
GO:0002192	IRES-dependent translational initiation	biological_process	11	3	1083	5	10883	0.00842444
GO:0019896	axonal transport of mitochondrion	biological_process	9	3	1083	5	10883	0.00842444
GO:0006779	porphyrin-containing compound biosynthetic process	biological_process	8	3	1083	5	10883	0.00842444
GO:0071203	WASH complex	cellular_component	9	3	1083	5	10883	0.00842444
GO:0006605	protein targeting	biological_process	6	5	1083	14	10883	0.00899524
GO:0032147	activation of protein kinase activity	biological_process	12	7	1083	25	10883	0.0091507
GO:0071363	cellular response to growth factor stimulus	biological_process	7	7	1083	25	10883	0.0091507
GO:0000785	chromatin	cellular_component	11	12	1083	57	10883	0.00921055
GO:0005815	microtubule organizing center	cellular_component	11	13	1083	64	10883	0.0093386
GO:0032275	luteinizing hormone secretion	biological_process	11	2	1083	2	10883	0.0098946
GO:0035672	oligopeptide transmembrane transport	biological_process	6	2	1083	2	10883	0.0098946
GO:2000391	positive regulation of neutrophil extravasation	biological_process	8	2	1083	2	10883	0.0098946
GO:0046683	response to organophosphorus	biological_process	6	2	1083	2	10883	0.0098946
GO:0051383	kinetochore organization	biological_process	6	2	1083	2	10883	0.0098946
GO:0030687	preribosome, large subunit precursor	cellular_component	9	2	1083	2	10883	0.0098946
GO:0005427	proton-dependent oligopeptide secondary active transmembrane transporter activity	molecular_function	8	2	1083	2	10883	0.0098946
GO:0006177	GMP biosynthetic process	biological_process	12	2	1083	2	10883	0.0098946
GO:0097111	endoplasmic reticulum-Golgi intermediate compartment organization	biological_process	5	2	1083	2	10883	0.0098946
GO:0033188	sphingomyelin synthase activity	molecular_function	7	2	1083	2	10883	0.0098946
GO:0061357	positive regulation of Wnt protein secretion	biological_process	10	2	1083	2	10883	0.0098946
GO:0005846	nuclear cap binding complex	cellular_component	7	2	1083	2	10883	0.0098946
GO:0000466	maturation of 5.8S rRNA from tricistronic rRNA transcript (SSU-rRNA, 5.8S rRNA, LSU-rRNA	biological_process	13	2	1083	2	10883	0.0098946
GO:0032807	DNA ligase IV complex	cellular_component	11	2	1083	2	10883	0.0098946
GO:1990357	terminal web	cellular_component	13	2	1083	2	10883	0.0098946
GO:0002320	lymphoid progenitor cell differentiation	biological_process	8	2	1083	2	10883	0.0098946
GO:0019208	phosphatase regulator activity	molecular_function	4	2	1083	2	10883	0.0098946
GO:0004367	glycerol-3-phosphate dehydrogenase [NAD+] activity	molecular_function	7	2	1083	2	10883	0.0098946
GO:0060266	negative regulation of respiratory burst involved in inflammatory response	biological_process	8	2	1083	2	10883	0.0098946
GO:1990907	beta-catenin-TCF complex	NA	NA	2	1083	2	10883	0.0098946
GO:0061047	positive regulation of branching involved in lung morphogenesis	biological_process	10	2	1083	2	10883	0.0098946
GO:0045053	protein retention in Golgi apparatus	biological_process	7	2	1083	2	10883	0.0098946
GO:0046168	glycerol-3-phosphate catabolic process	biological_process	7	2	1083	2	10883	0.0098946
GO:0019966	interleukin-1 binding	molecular_function	6	2	1083	2	10883	0.0098946
GO:0032909	regulation of transforming growth factor beta2 production	biological_process	8	2	1083	2	10883	0.0098946
GO:0005006	epidermal growth factor-activated receptor activity	molecular_function	10	2	1083	2	10883	0.0098946
GO:0005634	nucleus	cellular_component	9	279	1083	2491	10883	0.0104325
GO:0035861	site of double-strand break	cellular_component	11	6	1083	20	10883	0.0109215
GO:0009966	regulation of signal transduction	biological_process	7	5	1083	15	10883	0.0124055
GO:0070577	lysine-acetylated histone binding	molecular_function	6	4	1083	10	10883	0.0125364
GO:0004535	poly(A)-specific ribonuclease activity	molecular_function	11	4	1083	10	10883	0.0125364
GO:0019003	GDP binding	molecular_function	9	8	1083	33	10883	0.0135807
GO:1904115	axon cytoplasm	NA	NA	6	1083	21	10883	0.0140303
GO:0046325	negative regulation of glucose import	biological_process	11	3	1083	6	10883	0.0156079
GO:0030870	Mre11 complex	cellular_component	11	3	1083	6	10883	0.0156079
GO:0031253	cell projection membrane	cellular_component	7	3	1083	6	10883	0.0156079
GO:0045294	alpha-catenin binding	molecular_function	5	3	1083	6	10883	0.0156079
GO:0038092	nodal signaling pathway	biological_process	11	3	1083	6	10883	0.0156079
GO:0016339	calcium-dependent cell-cell adhesion via plasma membrane cell adhesion molecules	biological_process	7	3	1083	6	10883	0.0156079
GO:0032790	ribosome disassembly	biological_process	7	3	1083	6	10883	0.0156079
GO:0045132	meiotic chromosome segregation	biological_process	6	3	1083	6	10883	0.0156079
GO:0051573	negative regulation of histone H3-K9 methylation	biological_process	11	3	1083	6	10883	0.0156079
GO:0033146	regulation of intracellular estrogen receptor signaling pathway	biological_process	10	3	1083	6	10883	0.0156079
GO:0006413	translational initiation	biological_process	8	8	1083	34	10883	0.0162526
GO:0005913	cell-cell adherens junction	cellular_component	5	8	1083	34	10883	0.0162526
GO:0031032	actomyosin structure organization	biological_process	7	5	1083	16	10883	0.0165946
GO:0045930	negative regulation of mitotic cell cycle	biological_process	8	5	1083	16	10883	0.0165946
GO:0007173	epidermal growth factor receptor signaling pathway	biological_process	11	5	1083	16	10883	0.0165946

## Sheet: KEGG
pathway_id	pathway_name	Genes	S gene number	TS gene number	B gene number	TB gene number	pvalue
ko03010	Ribosome	ENSOARG00000003480;ENSOARG00000007328;ENSOARG00000009765;ENSOARG00000010582;ENSOARG00000011540;ENSOARG00000013272;ENSOARG00000014949;ENSOARG00000017744;ENSOARG00000018519;ENSOARG00000018666;MRPL11;MRPL16;MRPL17;MRPL18;MRPL20;MRPL22;MRPS14;MRPS15;RPS11;RPS13;RPS18;RPS19;RPS21;RPS6;RSL24D1	25	306	81	2625	2.07179e-06
ko05100	Bacterial invasion of epithelial cells	ACTB;ACTG1;CTNNA1;ENSOARG00000014618;ENSOARG00000018781;FN1;GAB1;SEPT11;SEPT3	9	306	28	2625	0.00324728
ko03440	Homologous recombination	ENSOARG00000015021;MRE11;POLD2;RAD51C;RPA1;SSBP1	6	306	16	2625	0.00691408
ko00290	Valine, leucine and isoleucine biosynthesis	BCAT1;SDS	2	306	2	2625	0.0135497
ko03050	Proteasome	PSMA7;PSMB1;PSMB2;PSMB4;PSMB7;PSMD13;PSMD14;PSMD7;PSME3	9	306	35	2625	0.0159041
ko03060	Protein export	OXA1L;SEC11A;SPCS2;SRP14;SRP68	5	306	14	2625	0.0171083
ko04120	Ubiquitin mediated proteolysis	ANAPC4;BIRC2;CDC23;DDB2;ENSOARG00000000570;ENSOARG00000013821;HERC1;HERC3;HUWE1;ITCH;MID1;NEDD4L;RBX1;UBA1;UBE2C	15	306	73	2625	0.0185185
ko01230	Biosynthesis of amino acids	ALDH18A1;ALDH7A1;BCAT1;ENSOARG00000011128;ENSOARG00000019149;GAPDH;GPT2;PAH;PRPS2;SDS	10	306	42	2625	0.0193765
ko04110	Cell cycle	ANAPC4;BUB1B;CDC23;CDKN2C;ENSOARG00000000570;ENSOARG00000013821;ENSOARG00000021023;ESPL1;MCM7;ORC4;RAD21;RBX1;STAG1;STAG2	14	306	69	2625	0.0249666
ko03030	DNA replication	ENSOARG00000005386;MCM7;POLD2;RFC3;RNASEH2C;RPA1;SSBP1	7	306	26	2625	0.0252642
ko03450	Non-homologous end-joining	ENSOARG00000015021;MRE11;XRCC4	3	306	7	2625	0.038379
ko00280	Valine, leucine and isoleucine degradation	ACADSB;ALDH7A1;BCAT1;HMGCS1;IVD;MUT;OXCT1	7	306	30	2625	0.0521744
ko04520	Adherens junction	ACTB;ACTG1;CTNNA1;LEF1;NLK;PTPRJ	6	306	24	2625	0.0522162
ko05012	Parkinson's disease	APAF1;ATP5G3;COX4I1;COX4I2;ENSOARG00000003683;NDUFA2;NDUFA6;NDUFB2;NDUFB4;NDUFB7;NDUFB9;UBA1	12	306	63	2625	0.0560779
ko04122	Sulfur relay system	ENSOARG00000000480;URM1	2	306	4	2625	0.0692793
ko04390	Hippo signaling pathway	ACTB;ACTG1;BMP4;CTNNA1;DLG1;LEF1;PATJ;PPP1CB;PPP2R1B;YAP1	10	306	52	2625	0.0732959
ko05412	Arrhythmogenic right ventricular cardiomyopathy (ARVC)	ACTB;ACTG1;CTNNA1;GPATCH8;LEF1;SGCB	6	306	26	2625	0.0733468
ko00450	Selenocompound metabolism	MARS;SEPHS1;TXNRD1	3	306	9	2625	0.0772473
ko00240	Pyrimidine metabolism	DCTPP1;ENSOARG00000014636;ENTPD5;ENTPD6;NME7;POLD2;POLR2F;TWISTNB;TXNRD1;TYMS	10	306	54	2625	0.0901603
ko05010	Alzheimer's disease	APAF1;ATP5G3;COX4I1;COX4I2;ENSOARG00000003683;ENSOARG00000010640;GAPDH;NAE1;NDUFA2;NDUFA6;NDUFB2;NDUFB4;NDUFB7;NDUFB9	14	306	85	2625	0.111564
ko00300	Lysine biosynthesis	ALDH7A1	1	306	1	2625	0.116571
ko03460	Fanconi anemia pathway	CENPS;RAD51C;REV3L;RPA1;WDR48	5	306	23	2625	0.120863
ko03430	Mismatch repair	POLD2;RFC3;RPA1;SSBP1	4	306	17	2625	0.127084
ko00190	Oxidative phosphorylation	ATP5G3;ATP6V1H;COX4I1;COX4I2;ENSOARG00000003683;NDUFA2;NDUFA6;NDUFB2;NDUFB4;NDUFB7;NDUFB9	11	306	65	2625	0.128207
ko04210	Apoptosis	APAF1;BIRC2;DFFA;ENDOG;IL1A;IL1R1;TNFSF10	7	306	37	2625	0.131355
ko04330	Notch signaling pathway	ENSOARG00000000339;NOTCH2;SNW1	3	306	12	2625	0.156125
ko04919	Thyroid hormone signaling pathway	ACTB;ACTG1;ENSOARG00000000570;ENSOARG00000002077;ENSOARG00000013821;NCOA1;NCOR1;NOTCH2	8	306	48	2625	0.189154
ko04932	Non-alcoholic fatty liver disease (NAFLD)	ADIPOR2;COX4I1;COX4I2;ENSOARG00000003683;IL1A;ITCH;NDUFA2;NDUFA6;NDUFB2;NDUFB4;NDUFB7;NDUFB9	12	306	78	2625	0.190866
ko00072	Synthesis and degradation of ketone bodies	HMGCS1;OXCT1	2	306	7	2625	0.191997
ko00130	Ubiquinone and other terpenoid-quinone biosynthesis	COQ5;NQO1	2	306	7	2625	0.191997
ko03420	Nucleotide excision repair	DDB2;POLD2;RBX1;RFC3;RPA1	5	306	27	2625	0.19936
ko04810	Regulation of actin cytoskeleton	ACTB;ACTG1;ARHGEF12;ENSOARG00000014618;ENSOARG00000018781;FGFR2;FN1;GPATCH8;IQGAP2;PAK2;PPP1CB;SSH2	12	306	79	2625	0.20304
ko00471	D-Glutamine and D-glutamate metabolism	GLS2	1	306	2	2625	0.219593
ko00970	Aminoacyl-tRNA biosynthesis	ENSOARG00000011094;FARSA;GARS;MARS	4	306	21	2625	0.222993
ko04115	p53 signaling pathway	APAF1;CCNG2;DDB2;ENSOARG00000000570;ENSOARG00000013821;ENSOARG00000021023;SESN3	7	306	43	2625	0.228824
ko01200	Carbon metabolism	ENSOARG00000012222;ENSOARG00000019149;GAPDH;GPT2;HKDC1;ME2;MUT;PRPS2;SDS;SUCLG2	10	306	66	2625	0.2339
ko00120	Primary bile acid biosynthesis	CYP39A1;HSD17B4	2	306	8	2625	0.237257
ko04744	Phototransduction	ENSOARG00000010640;GUCA1A	2	306	8	2625	0.237257
ko05206	MicroRNAs in cancer	DICER1;DNMT1;ENSOARG00000000570;ENSOARG00000013821;GLS2;NOTCH2;STMN1;TIMP3	8	306	51	2625	0.2375
ko04640	Hematopoietic cell lineage	GPATCH8;IL1A;IL1R1;THPO	4	306	22	2625	0.249439
ko05205	Proteoglycans in cancer	ACTB;ACTG1;ARHGEF12;EIF4B;ENSOARG00000000570;ENSOARG00000013821;FN1;GAB1;PPP1CB;RPS6;TIMP3	11	306	77	2625	0.281154
ko00983	Drug metabolism - other enzymes	GMPS;TPMT	2	306	9	2625	0.282974
ko03015	mRNA surveillance pathway	CASC3;CSTF1;ENSOARG00000020367;NCBP1;NUDT21;PPP1CB;PPP2R1B	7	306	47	2625	0.304244
ko00400	Phenylalanine, tyrosine and tryptophan biosynthesis	PAH	1	306	3	2625	0.310636
ko05222	Small cell lung cancer	APAF1;BIRC2;FN1;GPATCH8;LAMC1	5	306	32	2625	0.314542
ko05132	Salmonella infection	ACTB;ACTG1;DYNC1I2;ENSOARG00000014618;ENSOARG00000018781;IL1A	6	306	40	2625	0.320493
ko00340	Histidine metabolism	ALDH7A1;HAL	2	306	10	2625	0.328429
ko00100	Steroid biosynthesis	EBP;FDFT1	2	306	10	2625	0.328429
ko00770	Pantothenate and CoA biosynthesis	BCAT1;ENPP1	2	306	10	2625	0.328429
ko01210	2-Oxocarboxylic acid metabolism	BCAT1;GPT2	2	306	10	2625	0.328429
ko02010	ABC transporters	ABCA10;ABCB7;ABCD3;ABCG8	4	306	26	2625	0.359736
ko00230	Purine metabolism	AK7;AMPD3;ENPP1;ENTPD5;ENTPD6;GMPS;NME7;NUDT5;POLD2;POLR2F;PRPS2;TWISTNB	12	306	91	2625	0.369772
ko04114	Oocyte meiosis	ANAPC4;CDC23;ENSOARG00000010640;ESPL1;PPP1CB;PPP2R1B;RBX1	7	306	51	2625	0.383823
ko03013	RNA transport	CASC3;EIF1;EIF4B;ENSOARG00000003060;ENSOARG00000020367;NCBP1;NUP155;NUP50;NUP88;NUPL2;RAN;RPP21	12	306	92	2625	0.384739
ko04950	Maturity onset diabetes of the young	NR5A2	1	306	4	2625	0.391088
ko04144	Endocytosis	CYTH2;ENSOARG00000000570;ENSOARG00000013821;FGFR2;GBF1;ITCH;NEDD4L;RAB4A;RAB5A;SH3GLB1;STAM;VPS45	12	306	93	2625	0.399765
ko00564	Glycerophospholipid metabolism	ETNPPL;GPD1L;GPD1;LPCAT2;PLA2G10	5	306	36	2625	0.411824
ko05230	Central carbon metabolism in cancer	ENSOARG00000012222;FGFR2;GLS2;HKDC1	4	306	28	2625	0.415357
ko00670	One carbon pool by folate	MTHFD1;TYMS	2	306	12	2625	0.416451
ko04130	SNARE interactions in vesicular transport	ENSOARG00000015868;STX17;STX6	3	306	20	2625	0.417801
ko05215	Prostate cancer	ENSOARG00000000570;ENSOARG00000013821;FGFR2;HSP90AB1;LEF1	5	306	37	2625	0.436019
ko05016	Huntington's disease	APAF1;ATP5G3;COX4I1;COX4I2;ENSOARG00000003683;NDUFA2;NDUFA6;NDUFB2;NDUFB4;NDUFB7;NDUFB9;POLR2F;SOD2	13	306	104	2625	0.43891
ko00330	Arginine and proline metabolism	ALDH18A1;ALDH7A1;ENSOARG00000010485;GLS2	4	306	29	2625	0.442804
ko04068	FoxO signaling pathway	CCNG2;ENSOARG00000000570;ENSOARG00000013821;ENSOARG00000021023;NLK;SOD2;TNFSF10	7	306	54	2625	0.444069
ko00760	Nicotinate and nicotinamide metabolism	ENPP1;NNT	2	306	13	2625	0.458276
ko05217	Basal cell carcinoma	BMP4;LEF1	2	306	13	2625	0.458276
ko00790	Folate biosynthesis	ENSOARG00000000480	1	306	5	2625	0.462178
ko00053	Ascorbate and aldarate metabolism	ALDH7A1	1	306	5	2625	0.462178
ko00524	Butirosin and neomycin biosynthesis	HKDC1	1	306	5	2625	0.462178
ko04350	TGF-beta signaling pathway	ACVR1B;BMP4;PPP2R1B;RBX1	4	306	30	2625	0.469856
ko00565	Ether lipid metabolism	LPCAT2;PLA2G10;PLA2G7	3	306	22	2625	0.481979
ko00020	Citrate cycle (TCA cycle)	ACLY;ENSOARG00000012222;SUCLG2	3	306	22	2625	0.481979
ko05414	Dilated cardiomyopathy (DCM)	ACTB;ACTG1;GPATCH8;SGCB	4	306	31	2625	0.496415
ko05410	Hypertrophic cardiomyopathy (HCM)	ACTB;ACTG1;GPATCH8;SGCB	4	306	31	2625	0.496415
ko05416	Viral myocarditis	ACTB;ACTG1;SGCB	3	306	23	2625	0.512799
ko05310	Asthma	MS4A2	1	306	6	2625	0.524992
ko04530	Tight junction	ACTB;ACTG1;CTNNA1;EPB41;PATJ;PPP2R1B	6	306	50	2625	0.536123
ko00860	Porphyrin and chlorophyll metabolism	ALAD;CPOX	2	306	15	2625	0.53641
ko05020	Prion diseases	IL1A;LAMC1	2	306	15	2625	0.53641
ko00270	Cysteine and methionine metabolism	DNMT1;ENSOARG00000011128;SDS	3	306	24	2625	0.542625
ko00260	Glycine, serine and threonine metabolism	ALDH7A1;ENSOARG00000011128;SDS	3	306	24	2625	0.542625
ko05214	Glioma	ENSOARG00000000570;ENSOARG00000010640;ENSOARG00000013821	3	306	24	2625	0.542625
ko04727	GABAergic synapse	GABRG1;GLS2;KCNJ6;TRAK2	4	306	33	2625	0.547727
ko04621	NOD-like receptor signaling pathway	BIRC2;ERBIN;HSP90AB1	3	306	25	2625	0.571371
ko03410	Base excision repair	NEIL2;POLD2	2	306	16	2625	0.572474
ko00030	Pentose phosphate pathway	ENSOARG00000019149;PRPS2	2	306	16	2625	0.572474
ko00650	Butanoate metabolism	HMGCS1;OXCT1	2	306	16	2625	0.572474
ko00592	alpha-Linolenic acid metabolism	PLA2G10	1	306	7	2625	0.580491
ko03008	Ribosome biogenesis in eukaryotes	FBL;IMP4;NHP2;RAN;UTP4	5	306	44	2625	0.595454
ko04550	Signaling pathways regulating pluripotency of stem cells	ACVR1B;BMP4;FGFR2;RIF1;SMARCAD1	5	306	44	2625	0.595454
ko00620	Pyruvate metabolism	ALDH7A1;ENSOARG00000012222;ME2	3	306	26	2625	0.598975
ko04962	Vasopressin-regulated water reabsorption	DCTN6;DYNC1I2;RAB5A	3	306	26	2625	0.598975
ko00640	Propanoate metabolism	MUT;SUCLG2	2	306	17	2625	0.60646
ko05219	Bladder cancer	ENSOARG00000000570;ENSOARG00000013821	2	306	17	2625	0.60646
ko04975	Fat digestion and absorption	ABCG8;PLA2G10	2	306	17	2625	0.60646
ko04066	HIF-1 signaling pathway	ENSOARG00000012222;GAPDH;HKDC1;RBX1;RPS6	5	306	45	2625	0.616161
ko05211	Renal cell carcinoma	GAB1;PAK2;RBX1	3	306	27	2625	0.625394
ko00591	Linoleic acid metabolism	PLA2G10	1	306	8	2625	0.629525
ko00531	Glycosaminoglycan degradation	GNS	1	306	8	2625	0.629525
ko00040	Pentose and glucuronate interconversions	ENSOARG00000019149	1	306	8	2625	0.629525
ko04973	Carbohydrate digestion and absorption	HKDC1;SLC37A4	2	306	18	2625	0.638361
ko04612	Antigen processing and presentation	CTSB;HSP90AB1;PSME3	3	306	28	2625	0.650598
ko00010	Glycolysis / Gluconeogenesis	ALDH7A1;ENSOARG00000012222;GAPDH;HKDC1	4	306	38	2625	0.662801
ko05213	Endometrial cancer	CTNNA1;LEF1	2	306	19	2625	0.668199
ko00051	Fructose and mannose metabolism	GMPPB;HKDC1	2	306	19	2625	0.668199
ko04913	Ovarian Steroidogenesis	BMP15;HSD17B2	2	306	19	2625	0.668199
ko05166	HTLV-I infection	ANAPC4;BUB1B;CDC23;CDKN2C;DLG1;IL1R1;MYBL1;POLD2;RAN;STAT5B	10	306	94	2625	0.672152
ko04320	Dorso-ventral axis formation	NOTCH2	1	306	9	2625	0.672844
ko05332	Graft-versus-host disease	IL1A	1	306	9	2625	0.672844
ko00360	Phenylalanine metabolism	PAH	1	306	9	2625	0.672844
ko04921	Oxytocin signaling pathway	ACTB;ACTG1;CAMK1;ENSOARG00000010640;KCNJ6;PPP1CB	6	306	58	2625	0.685343
ko05202	Transcriptional misregulation in cancers	CDKN2C;ENSOARG00000000570;ENSOARG00000000890;ENSOARG00000013821;GOLPH3;NCOR1	6	306	58	2625	0.685343
ko03040	Spliceosome	DDX23;ENSOARG00000010743;ENSOARG00000020367;NCBP1;PPIE;PRPF40A;SF3B2;SNW1	8	306	77	2625	0.691228
ko04270	Vascular smooth muscle contraction	ARHGEF12;CALCA;ENSOARG00000010640;PLA2G10;PPP1CB	5	306	49	2625	0.692471
ko00250	Alanine, aspartate and glutamate metabolism	GLS2;GPT2	2	306	20	2625	0.696021
ko04740	Olfactory transduction	ENSOARG00000010640;GUCA1A	2	306	20	2625	0.696021
ko00514	Other types of O-glycan biosynthesis	EOGT	1	306	10	2625	0.711112
ko05146	Amoebiasis	FN1;IL1R1;LAMC1;RAB5A	4	306	41	2625	0.721565
ko00500	Starch and sucrose metabolism	ENPP1;HKDC1	2	306	21	2625	0.72189
ko00520	Amino sugar and nucleotide sugar metabolism	GMPPB;GNPDA2;HKDC1	3	306	32	2625	0.739169
ko05220	Chronic myeloid leukemia	ENSOARG00000000570;ENSOARG00000013821;STAT5B	3	306	32	2625	0.739169
ko05216	Thyroid cancer	LEF1	1	306	11	2625	0.744917
ko00600	Sphingolipid metabolism	SGMS1;SGMS2	2	306	22	2625	0.745881
ko05221	Acute myeloid leukemia	LEF1;STAT5B	2	306	22	2625	0.745881
ko03020	RNA polymerase	POLR2F;TWISTNB	2	306	22	2625	0.745881
ko04510	Focal adhesion	ACTB;ACTG1;BIRC2;FN1;GPATCH8;LAMC1;PAK2;PPP1CB	8	306	82	2625	0.757692
ko00561	Glycerolipid metabolism	AGK;ALDH7A1	2	306	23	2625	0.768079
ko04611	Platelet activation	ACTB;ACTG1;ARHGEF12;GPATCH8;PPP1CB	5	306	54	2625	0.772381
ko04360	Axon guidance	ARHGEF12;EPHA7;PAK2;ROBO2	4	306	44	2625	0.772421
ko04012	ErbB signaling pathway	GAB1;PAK2;STAT5B	3	306	34	2625	0.77631
ko04750	Inflammatory mediator regulation of TRP channels	ENSOARG00000010640;IL1R1;PPP1CB	3	306	34	2625	0.77631
ko04512	ECM-receptor interaction	FN1;GPATCH8;LAMC1	3	306	34	2625	0.77631
ko04310	Wnt signaling pathway	LEF1;NLK;RBX1;WIF1	4	306	45	2625	0.787666
ko04713	Circadian entrainment	ENSOARG00000010640;KCNJ6	2	306	24	2625	0.788575
ko00071	Fatty acid degradation	ACADSB;ALDH7A1	2	306	24	2625	0.788575
ko05200	Pathways in cancer	ARHGEF12;BIRC2;BMP4;CTNNA1;ENSOARG00000000570;ENSOARG00000013821;FGFR2;FN1;GPATCH8;HSP90AB1;LAMC1;LEF1;RBX1;STAT5B	14	306	142	2625	0.79132
ko05152	Tuberculosis	APAF1;ARHGEF12;ATP6V1H;ENSOARG00000010640;IL1A;RAB5A	6	306	66	2625	0.799462
ko04728	Dopaminergic synapse	ENSOARG00000010640;KCNJ6;KIF5B;PPP1CB;PPP2R1B	5	306	56	2625	0.799554
ko05033	Nicotine addiction	GABRG1	1	306	13	2625	0.801153
ko04914	Progesterone-mediated oocyte maturation	ANAPC4;CDC23;ENSOARG00000021023;HSP90AB1	4	306	47	2625	0.815709
ko04710	Circadian rhythm	RBX1	1	306	14	2625	0.824448
ko00410	beta-Alanine metabolism	ALDH7A1	1	306	14	2625	0.824448
ko00140	Steroid hormone biosynthesis	HSD17B2	1	306	14	2625	0.824448
ko04930	Type II diabetes mellitus	HKDC1	1	306	14	2625	0.824448
ko04964	Proximal tubule bicarbonate reclamation	GLS2	1	306	14	2625	0.824448
ko05014	Amyotrophic lateral sclerosis (ALS)	APAF1;RAB5A	2	306	26	2625	0.824837
ko04720	Long-term potentiation	ENSOARG00000010640;PPP1CB	2	306	26	2625	0.824837
ko04150	mTOR signaling pathway	EIF4B;RPS6	2	306	27	2625	0.840792
ko00052	Galactose metabolism	HKDC1	1	306	15	2625	0.845022
ko00900	Terpenoid backbone biosynthesis	HMGCS1	1	306	15	2625	0.845022
ko04940	Type I diabetes mellitus	IL1A	1	306	15	2625	0.845022
ko04145	Phagosome	ACTB;ACTG1;ATP6V1H;DYNC1I2;RAB5A	5	306	60	2625	0.846202
ko05031	Amphetamine addiction	ENSOARG00000010640;PPP1CB	2	306	28	2625	0.855422
ko04152	AMPK signaling pathway	ADIPOR2;PPP2R1B;RAB10;RAB2A;STRADB	5	306	61	2625	0.856359
ko00590	Arachidonic acid metabolism	PLA2G10	1	306	16	2625	0.863192
ko04146	Peroxisome	ABCD3;HSD17B4;PRDX5;SOD2	4	306	52	2625	0.872725
ko03018	RNA degradation	BTG3;CNOT7;CNOT8;TTC37	4	306	52	2625	0.872725
ko05169	Epstein-Barr virus infection	ENSOARG00000000570;ENSOARG00000013821;POLR2F;PSMD13;PSMD14;PSMD7;RAN;SNW1	8	306	94	2625	0.874322
ko04960	Aldosterone-regulated sodium reabsorption	NEDD4L	1	306	17	2625	0.879237
ko00630	Glyoxylate and dicarboxylate metabolism	MUT	1	306	17	2625	0.879237
ko05218	Melanoma	ENSOARG00000000570;ENSOARG00000013821	2	306	30	2625	0.881068
ko04010	MAPK signaling pathway	DUSP10;FGFR2;IL1A;IL1R1;MAPKAPK3;NLK;PAK2;STMN1	8	306	96	2625	0.8884
ko05133	Pertussis	ENSOARG00000010640;IL1A	2	306	31	2625	0.892256
ko04260	Cardiac muscle contraction	COX4I1;COX4I2	2	306	31	2625	0.892256
ko04064	NF-kappa B signaling pathway	BIRC2;IL1R1	2	306	31	2625	0.892256
ko05032	Morphine addiction	GABRG1;KCNJ6	2	306	31	2625	0.892256
ko04340	Hedgehog signaling pathway	BMP4	1	306	18	2625	0.893407
ko04071	Sphingolipid signaling pathway	MS4A2;PPP2R1B;SGMS1;SGMS2	4	306	55	2625	0.899089
ko04974	Protein digestion and absorption	SLC15A1;SLC7A8	2	306	32	2625	0.902462
ko00982	Drug metabolism - cytochrome P450	FMO5	1	306	19	2625	0.905918
ko04730	Long-term depression	PPP2R1B	1	306	19	2625	0.905918
ko05203	Viral carcinogenesis	DLG1;ENSOARG00000000570;ENSOARG00000013821;MRPS18B;SNW1;STAT5B	6	306	78	2625	0.907451
ko04151	PI3K-Akt signaling pathway	EIF4B;ENSOARG00000000570;ENSOARG00000013821;FGFR2;FN1;GPATCH8;HSP90AB1;LAMC1;PHLPP2;PPP2R1B;RPS6	11	306	130	2625	0.908785
ko04668	TNF signaling pathway	BIRC2;ITCH;MLKL	3	306	45	2625	0.910466
ko04915	Estrogen signaling pathway	ENSOARG00000010640;HSP90AB1;KCNJ6	3	306	45	2625	0.910466
ko05323	Rheumatoid arthritis	ATP6V1H;IL1A	2	306	33	2625	0.911761
ko00310	Lysine degradation	ALDH7A1	1	306	20	2625	0.916965
ko04670	Leukocyte transendothelial migration	ACTB;ACTG1;CTNNA1	3	306	46	2625	0.918027
ko04726	Serotonergic synapse	KCNJ6;SLC6A4	2	306	34	2625	0.920227
ko00380	Tryptophan metabolism	ALDH7A1	1	306	21	2625	0.926719
ko04370	VEGF signaling pathway	MAPKAPK3	1	306	21	2625	0.926719
ko04723	Retrograde endocannabinoid signaling	GABRG1;KCNJ6	2	306	35	2625	0.927926
ko04060	Cytokine-cytokine receptor interaction	ACVR1B;BMP4;IL1A;IL1R1;THPO;TNFSF10	6	306	83	2625	0.934893
ko04916	Melanogenesis	ENSOARG00000010640;LEF1	2	306	36	2625	0.934921
ko04666	Fc gamma R-mediated phagocytosis	ENSOARG00000014618;ENSOARG00000018781	2	306	36	2625	0.934921
ko00510	N-Glycan biosynthesis	DPM3	1	306	22	2625	0.935331
ko05321	Inflammatiory bowel disease (IBD)	IL1A	1	306	22	2625	0.935331
ko05164	Influenza A	ACTB;ACTG1;IL1A;IVNS1ABP;TNFSF10	5	306	72	2625	0.935511
ko04080	Neuroactive ligand-receptor interaction	COPA;GABRG1;LGR4;TAC1	4	306	61	2625	0.937813
ko04142	Lysosome	AP3M2;ATP6V1H;CTSB;GNS	4	306	61	2625	0.937813
ko04014	Ras signaling pathway	ENSOARG00000010640;FGFR2;GAB1;PAK2;PLA2G10;RAB5A	6	306	84	2625	0.939428
ko04721	Synaptic vesicle cycle	ATP6V1H	1	306	23	2625	0.942933
ko04910	Insulin signaling pathway	ENSOARG00000010640;HKDC1;PPP1CB;RPS6	4	306	63	2625	0.947363
ko04722	Neurotrophin signaling pathway	ENSOARG00000010640;GAB1;KIDINS220	3	306	51	2625	0.947806
ko04630	Jak-STAT signaling pathway	STAM;STAT5B;THPO	3	306	51	2625	0.947806
ko05034	Alcoholism	ENSOARG00000010640;H2AFV;PPP1CB	3	306	52	2625	0.952403
ko04978	Mineral absorption	SLC31A1	1	306	25	2625	0.955568
ko05140	Leishmaniasis	IL1A	1	306	25	2625	0.955568
ko05162	Measles	IL1A;STAT5B;TNFSF10	3	306	54	2625	0.960488
ko04623	Cytosolic DNA-sensing pathway	POLR2F	1	306	27	2625	0.965413
ko05210	Colorectal cancer	LEF1	1	306	27	2625	0.965413
ko04141	Protein processing in endoplasmic reticulum	HSP90AB1;RBX1;RNF5;SEC24D;SSR3	5	306	80	2625	0.965714
ko04015	Rap1 signaling pathway	ACTB;ACTG1;ENSOARG00000010640;FGFR2;GPATCH8	5	306	81	2625	0.968398
ko04664	Fc epsilon RI signaling pathway	MS4A2	1	306	28	2625	0.969487
ko04970	Salivary secretion	ENSOARG00000010640	1	306	28	2625	0.969487
ko04920	Adipocytokine signaling pathway	ADIPOR2	1	306	28	2625	0.969487
ko04660	T cell receptor signaling pathway	DLG1;PAK2	2	306	44	2625	0.971785
ko04724	Glutamatergic synapse	DLGAP1;GLS2	2	306	44	2625	0.971785
ko03320	PPAR signaling pathway	ENSOARG00000012490	1	306	29	2625	0.973082
ko05134	Legionellosis	APAF1	1	306	29	2625	0.973082
ko01212	Fatty acid metabolism	ACADSB	1	306	29	2625	0.973082
ko04971	Gastric acid secretion	ENSOARG00000010640	1	306	30	2625	0.976255
ko04070	Phosphatidylinositol signaling system	ENSOARG00000010640	1	306	31	2625	0.979055
ko04917	Prolactin signaling pathway	STAT5B	1	306	31	2625	0.979055
ko04918	Thyroid hormone synthesis	TTF2	1	306	32	2625	0.981526
ko05145	Toxoplasmosis	BIRC2;LAMC1	2	306	48	2625	0.981622
ko04261	Adrenergic signaling in cardiomyocytes	ENSOARG00000010640;PPP1CB;PPP2R1B	3	306	63	2625	0.983343
ko04922	Glucagon signaling pathway	ENSOARG00000010640;ENSOARG00000012222	2	306	49	2625	0.983506
ko04725	Cholinergic synapse	KCNJ6	1	306	33	2625	0.983706
ko05322	Systemic lupus erythematosus	H2AFV	1	306	34	2625	0.98563
ko05161	Hepatitis B	APAF1;DDB2;STAT5B	3	306	65	2625	0.986323
ko04976	Bile secretion	ABCG8	1	306	35	2625	0.987327
ko04972	Pancreatic secretion	PLA2G10	1	306	36	2625	0.988824
ko04380	Osteoclast differentiation	IL1A;IL1R1	2	306	53	2625	0.989336
ko04650	Natural killer cell mediated cytotoxicity	TNFSF10	1	306	37	2625	0.990145
ko05160	Hepatitis C	PPP2R1B;PSME3	2	306	54	2625	0.990445
ko05168	Herpes simplex infection	C1QBP;MED8;PPP1CB	3	306	69	2625	0.990826
ko04912	GnRH signaling pathway	ENSOARG00000010640	1	306	38	2625	0.99131
ko04514	Cell adhesion molecules (CAMs)	VCAN	1	306	39	2625	0.992338
ko04020	Calcium signaling pathway	ENSOARG00000010640	1	306	42	2625	0.99475
ko04022	cGMP - PKG signaling pathway	ENSOARG00000010640;PPP1CB	2	306	61	2625	0.995609
ko05231	Choline metabolism in cancer	SLC44A5	1	306	44	2625	0.99592
ko05142	Chagas disease (American trypanosomiasis)	PPP2R1B	1	306	46	2625	0.99683
ko04062	Chemokine signaling pathway	STAT5B	1	306	56	2625	0.999106
ko04024	cAMP signaling pathway	ENSOARG00000010640;PPP1CB	2	306	78	2625	0.999368
