# Supplementary material for: Identification and Functional Analysis of Transcriptome Profiles, Long Non-Coding RNAs, Single-Nucleotide Polymorphisms, and Alternative Splicing from the Oocyte to the Preimplantation Stage of Sheep by Single-Cell RNA Sequencing
Source: Genes (Basel). 2023 May 25;14(6):1145. doi: 10.3390/genes14061145 (PMC10298692; doi:10.3390/genes14061145)
Supplement: Supplementary file 1 [file genes-14-01145-s001.zip › Table S1-f.xlsx]

## Sheet: DEG 16-cell vs. M
gene_id	gene_name	transcript_id	GO	KEGG	KO_ENTRY	EC	Description	FPKM.ZZJM_1	FPKM.ZZJM_2	FPKM.ZZJM_3	FPKM.ZZJ16C_1	FPKM.ZZJ16C_2	FPKM.ZZJ16C_3	fc	log2(fc)	pval	qval	regulation	significant
ENSOARG00000000148	ENSOARG00000000148	ENSOART00000000151	GO:0005737(cytoplasm);GO:0042325(regulation of phosphorylation)	NA	NA	NA	NA	0	0	0	0	0	0.049912	0.983488	-0.024021	0.422032	0.643776	down	no
ENSOARG00000000196	ENSOARG00000000196	ENSOART00000000206	GO:0019358(nicotinate nucleotide salvage);GO:0009435(NAD biosynthetic process);GO:0016763(transferase activity, transferring pentosyl groups);GO:0004516(nicotinate phosphoribosyltransferase activity);GO:0004514(nicotinate-nucleotide diphosphorylase (carboxylating) activity)	NA	NA	NA	NA	0	0	0	0.063028	0	0	0.978717	-0.0310357	0.320864	0.643776	down	no
ENSOARG00000000243	RGR	ENSOART00000000255	GO:0016021(integral component of membrane);GO:0016020(membrane);GO:0005887(integral component of plasma membrane);GO:0050896(response to stimulus);GO:0018298(protein-chromophore linkage);GO:0007602(phototransduction);GO:0007601(visual perception);GO:0007186(G-protein coupled receptor signaling pathway);GO:0007165(signal transduction);GO:0009881(photoreceptor activity);GO:0004930(G-protein coupled…	NA	NA	NA	retinal G protein coupled receptor [Source:HGNC Symbol;Acc:HGNC:9990]	0	0	0.030333	0	0	0	1.00979	0.0140521	0.446241	0.643776	up	no
ENSOARG00000000309	PRSS21	ENSOART00000000327	GO:0016020(membrane);GO:0006508(proteolysis);GO:0016787(hydrolase activity);GO:0008236(serine-type peptidase activity);GO:0008233(peptidase activity);GO:0004252(serine-type endopeptidase activity)	NA	NA	NA	protease, serine 21 [Source:HGNC Symbol;Acc:HGNC:9485]	0	0	0.103513	0	0.028734	0	1.02371	0.033805	0.594638	0.749384	up	no
ENSOARG00000000350	ENSOARG00000000350	ENSOART00000000383	GO:0006508(proteolysis);GO:0016787(hydrolase activity);GO:0008233(peptidase activity);GO:0004190(aspartic-type endopeptidase activity)	NA	NA	NA	NA	0.048074	0	0	0	0	0	1.01574	0.0225243	0.451422	0.643776	up	no
ENSOARG00000000547	ENSOARG00000000547	ENSOART00000000582	NA	NA	NA	NA	NA	0	0	0	0	0.001373	0	0.99958	-0.000606098	0.119953	0.643776	down	no
ENSOARG00000000548	PLP1	ENSOART00000000585	GO:0043209(myelin sheath);GO:0016021(integral component of membrane);GO:0016020(membrane);GO:0005886(plasma membrane);GO:0061564(axon development);GO:0048469(cell maturation);GO:0042759(long-chain fatty acid biosynthetic process);GO:0042552(myelination);GO:0022010(central nervous system myelination);GO:0021762(substantia nigra development);GO:0014002(astrocyte development);GO:0010628(positive reg…	NA	NA	NA	proteolipid protein 1 [Source:HGNC Symbol;Acc:HGNC:9086]	0	0.06105	0.031452	0	0	0.150132	0.982669	-0.0252229	0.775595	0.871841	down	no
ENSOARG00000000632	HTR3A	ENSOART00000000681	GO:1904602(serotonin-activated cation-selective channel complex);GO:0045211(postsynaptic membrane);GO:0032154(cleavage furrow);GO:0016021(integral component of membrane);GO:0016020(membrane);GO:0098655(cation transmembrane transport);GO:0034220(ion transmembrane transport);GO:0007165(signal transduction);GO:0006811(ion transport);GO:0006810(transport);GO:0051378(serotonin binding);GO:0022850(sero…	NA	NA	NA	5-hydroxytryptamine receptor 3A [Source:HGNC Symbol;Acc:HGNC:5297]	0	0	0.142265	0	0	0	1.04431	0.0625496	0.446241	0.643776	up	no
ENSOARG00000000704	ENSOARG00000000704	ENSOART00000000757	GO:0016021(integral component of membrane);GO:0016020(membrane);GO:0006865(amino acid transport);GO:0003333(amino acid transmembrane transport);GO:0015171(amino acid transmembrane transporter activity)	NA	NA	NA	NA	0	0.088672	0	0	0	0	1.02944	0.0418622	0.423756	0.643776	up	no
ENSOARG00000000739	ENSOARG00000000739	ENSOART00000000788	GO:0016021(integral component of membrane);GO:0016020(membrane);GO:0006836(neurotransmitter transport);GO:0005328(neurotransmitter:sodium symporter activity)	NA	NA	NA	NA	0	0	0.03077	0	0	0	1.00993	0.0142515	0.446241	0.643776	up	no
ENSOARG00000001056	ENSOARG00000001056	ENSOART00000001129	GO:0016021(integral component of membrane);GO:0016020(membrane);GO:0006508(proteolysis);GO:0046872(metal ion binding);GO:0008237(metallopeptidase activity);GO:0004222(metalloendopeptidase activity)	NA	NA	NA	NA	0	0	0	0	0.029133	0	0.991246	-0.0126854	0.119953	0.643776	down	no
ENSOARG00000001120	ENSOARG00000001120	ENSOART00000001196	NA	NA	NA	NA	NA	0	0	0	0	0.43725	0	0.89488	-0.160234	0.119953	0.643776	down	no
ENSOARG00000001186	ENSOARG00000001186	ENSOART00000001269	GO:0016020(membrane);GO:0006898(receptor-mediated endocytosis);GO:0005044(scavenger receptor activity)	NA	NA	NA	NA	0	0	0.035048	0	0	0	1.01129	0.0161991	0.446241	0.643776	up	no
ENSOARG00000001190	RBP3	ENSOART00000001268	GO:1903561(extracellular vesicle);GO:0005615(extracellular space);GO:0007601(visual perception);GO:0006508(proteolysis);GO:0008236(serine-type peptidase activity);GO:0005501(retinoid binding)	NA	NA	NA	retinol binding protein 3 [Source:HGNC Symbol;Acc:HGNC:9921]	0	0	0	0.016666	0	0	0.994199	-0.00839277	0.320864	0.643776	down	no
ENSOARG00000001272	TAS2R60	ENSOART00000001360	GO:0016021(integral component of membrane);GO:0016020(membrane);GO:0050909(sensory perception of taste);GO:0050896(response to stimulus);GO:0007186(G-protein coupled receptor signaling pathway);GO:0007165(signal transduction);GO:0004930(G-protein coupled receptor activity);GO:0004871(signal transducer activity)	04742(Taste transduction)	NA	NA	taste 2 receptor member 60 [Source:HGNC Symbol;Acc:HGNC:20639]	0	0	0.082191	0	0	0	1.02608	0.0371441	0.446241	0.643776	up	no
ENSOARG00000001348	LY6L	ENSOART00000001445	NA	NA	NA	NA	lymphocyte antigen 6 family member L [Source:HGNC Symbol;Acc:HGNC:52284]	0	0	0	0.03367	0	0	0.988412	-0.0168151	0.320864	0.643776	down	no
ENSOARG00000001579	ENSOARG00000001579	ENSOART00000001696	GO:0016021(integral component of membrane);GO:0016020(membrane);GO:0005525(GTP binding)	NA	NA	NA	NA	0	0	0	0	0.069894	0	0.979526	-0.029844	0.119953	0.643776	down	no
ENSOARG00000001606	PCDH12	ENSOART00000001725	GO:0016021(integral component of membrane);GO:0016020(membrane);GO:0005911(cell-cell junction);GO:0005886(plasma membrane);GO:0007156(homophilic cell adhesion via plasma membrane adhesion molecules);GO:0007155(cell adhesion);GO:0005509(calcium ion binding);GO:0070062(extracellular exosome);GO:0060711(labyrinthine layer development);GO:0016339(calcium-dependent cell-cell adhesion via plasma membra…	NA	NA	NA	protocadherin 12 [Source:HGNC Symbol;Acc:HGNC:8657]	0	0	0	0	0.004335	0	0.998676	-0.00191082	0.119953	0.643776	down	no
ENSOARG00000001643	ENSOARG00000001643	ENSOART00000001768	NA	NA	NA	NA	NA	0	0	0	0	0.047501	0	0.985891	-0.0205001	0.119953	0.643776	down	no
ENSOARG00000001655	ENSOARG00000001655	ENSOART00000001782	GO:0030529(intracellular ribonucleoprotein complex);GO:0022627(cytosolic small ribosomal subunit);GO:0005840(ribosome);GO:0005737(cytoplasm);GO:0005634(nucleus);GO:0005622(intracellular);GO:0030154(cell differentiation);GO:0006412(translation);GO:0003735(structural constituent of ribosome)	NA	NA	NA	NA	0.029936	0	0.062216	0	0.200495	0.032541	0.963274	-0.0539817	0.411859	0.643776	down	no
ENSOARG00000001698	ENSOARG00000001698	ENSOART00000001827	GO:0005622(intracellular);GO:0006511(ubiquitin-dependent protein catabolic process);GO:0006508(proteolysis);GO:0036459(thiol-dependent ubiquitinyl hydrolase activity);GO:0016787(hydrolase activity);GO:0008234(cysteine-type peptidase activity);GO:0008233(peptidase activity);GO:0004843(thiol-dependent ubiquitin-specific protease activity)	NA	NA	NA	NA	0	0	0	0	0	0.001247	0.999574	-0.000614613	0.422032	0.643776	down	no
ENSOARG00000001800	NKAIN1	ENSOART00000001936	GO:0016021(integral component of membrane);GO:0016020(membrane);GO:0005886(plasma membrane);GO:0051117(ATPase binding)	NA	NA	NA	Sodium/potassium transporting ATPase interacting 1 [Source:HGNC Symbol;Acc:HGNC:25743]	0	0	0	0	0.137931	0	0.961209	-0.0570785	0.119953	0.643776	down	no
ENSOARG00000001860	BEAN1	ENSOART00000001997	GO:0016021(integral component of membrane);GO:0016020(membrane)	NA	NA	NA	brain expressed, associated with NEDD4, 1 [Source:HGNC Symbol;Acc:HGNC:24160]	0	0	0.117118	0	0	0	1.03676	0.0520814	0.446241	0.643776	up	no
ENSOARG00000001924	ENSOARG00000001924	ENSOART00000002067	GO:0035335(peptidyl-tyrosine dephosphorylation);GO:0016311(dephosphorylation);GO:0006470(protein dephosphorylation);GO:0016791(phosphatase activity);GO:0008138(protein tyrosine/serine/threonine phosphatase activity);GO:0004725(protein tyrosine phosphatase activity)	NA	NA	NA	NA	0	0	0	0	0.377987	0	0.906492	-0.141634	0.119953	0.643776	down	no
ENSOARG00000001958	IFNG	ENSOART00000002109	GO:0009897(external side of plasma membrane);GO:0005622(intracellular);GO:0005615(extracellular space);GO:0005576(extracellular region);GO:2000309(positive regulation of tumor necrosis factor (ligand) superfamily member 11 production);GO:1903543(positive regulation of exosomal secretion);GO:0097191(extrinsic apoptotic signaling pathway);GO:0090004(positive regulation of establishment of protein l…	03050(Proteasome);04060(Cytokine-cytokine receptor interaction);04066(HIF-1 signaling pathway);04140(Regulation of autophagy);04350(TGF-beta signaling pathway);04380(Osteoclast differentiation);04612(Antigen processing and presentation);04630(Jak-STAT signaling pathway);04650(Natural killer cell mediated cytotoxicity);04660(T cell receptor signaling pathway);04940(Type I diabetes mellitus);05132(…	NA	NA	interferon gamma [Source:HGNC Symbol;Acc:HGNC:5438]	0	0	0	0	0.004622	0	0.998589	-0.00203704	0.119953	0.643776	down	no
ENSOARG00000001969	BAC5	ENSOART00000002118	GO:0005576(extracellular region);GO:0006952(defense response)	NA	NA	NA	cathelicidin-2 precursor [Source:RefSeq peptide;Acc:NP_001009787]	0	0	0.007663	0	0	0	1.00249	0.0035898	0.446241	0.643776	up	no
ENSOARG00000002059	ENSOARG00000002059	ENSOART00000002215	GO:0016021(integral component of membrane);GO:0016020(membrane);GO:0055085(transmembrane transport)	NA	NA	NA	NA	0	0	0.015437	0	0	0	1.00501	0.00720381	0.446241	0.643776	up	no
ENSOARG00000002114	MATN1	ENSOART00000002279	GO:0005578(proteinaceous extracellular matrix);GO:0030500(regulation of bone mineralization);GO:0003429(growth plate cartilage chondrocyte morphogenesis);GO:0002062(chondrocyte differentiation);GO:0005509(calcium ion binding);GO:0005201(extracellular matrix structural constituent)	NA	NA	NA	matrilin 1, cartilage matrix protein [Source:HGNC Symbol;Acc:HGNC:6907]	0	0.028772	0	0	0	0	1.00974	0.0139769	0.423756	0.643776	up	no
ENSOARG00000002209	ENSOARG00000002209	ENSOART00000002384	GO:0005737(cytoplasm);GO:0005634(nucleus);GO:0005622(intracellular);GO:0006810(transport);GO:0006406(mRNA export from nucleus);GO:0003729(mRNA binding);GO:0003723(RNA binding);GO:0003676(nucleic acid binding);GO:0000166(nucleotide binding)	NA	NA	NA	NA	0	0	0	0	0.233288	0	0.935933	-0.0955233	0.119953	0.643776	down	no
ENSOARG00000002273	ENSOARG00000002273	ENSOART00000002458	NA	NA	NA	NA	NA	0	0	0.108143	0	0	0	1.03404	0.0482881	0.446241	0.643776	up	no
ENSOARG00000002347	HRASLS5	ENSOART00000002541	GO:0070292(N-acylphosphatidylethanolamine metabolic process);GO:0016410(N-acyltransferase activity)	NA	NA	NA	HRAS like suppressor family member 5 [Source:HGNC Symbol;Acc:HGNC:24978]	0	0	0	0	0.689493	0	0.851653	-0.231663	0.119953	0.643776	down	no
ENSOARG00000002471	ENSOARG00000002471	ENSOART00000002676	GO:0090502(RNA phosphodiester bond hydrolysis, endonucleolytic);GO:0015074(DNA integration);GO:0006278(RNA-dependent DNA biosynthetic process);GO:0008270(zinc ion binding);GO:0004523(RNA-DNA hybrid ribonuclease activity);GO:0003964(RNA-directed DNA polymerase activity);GO:0003676(nucleic acid binding)	NA	NA	NA	NA	0	0	0.021414	0	0.03367	0	0.996772	-0.00466494	0.797726	0.885712	down	no
ENSOARG00000002873	ENSOARG00000002873	ENSOART00000003107	NA	NA	NA	NA	NA	0	0.015705	0.023145	0.118523	0.069432	0.003494	0.952763	-0.0698101	0.281613	0.643776	down	no
ENSOARG00000002879	ENSOARG00000002879	ENSOART00000003118	GO:0005634(nucleus);GO:0006355(regulation of transcription, DNA-templated);GO:0043565(sequence-specific DNA binding);GO:0003700(transcription factor activity, sequence-specific DNA binding);GO:0003677(DNA binding)	NA	NA	NA	NA	0	0	0	0	0.04387	0	0.98694	-0.0189663	0.119953	0.643776	down	no
ENSOARG00000003078	ENSOARG00000003078	ENSOART00000003334	NA	NA	NA	NA	NA	0	0	0.025518	0	0	0	1.00825	0.0118493	0.446241	0.643776	up	no
ENSOARG00000003094	OPN1SW	ENSOART00000003355	GO:0016021(integral component of membrane);GO:0016020(membrane);GO:0001750(photoreceptor outer segment);GO:0050896(response to stimulus);GO:0018298(protein-chromophore linkage);GO:0007602(phototransduction);GO:0007601(visual perception);GO:0007186(G-protein coupled receptor signaling pathway);GO:0007165(signal transduction);GO:0009881(photoreceptor activity);GO:0004930(G-protein coupled receptor …	NA	NA	NA	opsin 1, short wave sensitive [Source:HGNC Symbol;Acc:HGNC:1012]	0	0	0	0	0.064761	0	0.98097	-0.0277196	0.119953	0.643776	down	no
ENSOARG00000003155	ENSOARG00000003155	ENSOART00000003420	GO:0016021(integral component of membrane);GO:0016020(membrane)	NA	NA	NA	NA	0	0	0.046543	0	0	0	1.01494	0.0213928	0.446241	0.643776	up	no
ENSOARG00000003269	ENSOARG00000003269	ENSOART00000003546	GO:0016021(integral component of membrane);GO:0016020(membrane)	NA	NA	NA	NA	0	0	0.057995	0	0	0	1.01855	0.0265107	0.446241	0.643776	up	no
ENSOARG00000003309	ENSOARG00000003309	ENSOART00000003588	NA	NA	NA	NA	NA	0.079624	0	0.166014	0	0	0.112277	1.03994	0.0564992	0.557243	0.721863	up	no
ENSOARG00000003324	LYZL4	ENSOART00000003605	GO:0005634(nucleus);GO:0003796(lysozyme activity)	NA	NA	NA	lysozyme-like protein 4 precursor [Source:RefSeq peptide;Acc:NP_001232936]	0	0	0	0	0	0.117703	0.962675	-0.054879	0.422032	0.643776	down	no
ENSOARG00000003408	ENSOARG00000003408	ENSOART00000003703	NA	NA	NA	NA	NA	0	0	0	0	0	0.043719	0.985479	-0.0211033	0.422032	0.643776	down	no
ENSOARG00000003449	GPR149	ENSOART00000003751	GO:0016021(integral component of membrane);GO:0016020(membrane);GO:0060280(negative regulation of ovulation);GO:0001547(antral ovarian follicle growth);GO:0001546(preantral ovarian follicle growth)	NA	NA	NA	G protein-coupled receptor 149 [Source:HGNC Symbol;Acc:HGNC:23627]	0	0	0.0063	0	0	0	1.00205	0.00295329	0.446241	0.643776	up	no
ENSOARG00000003517	STAB1	ENSOART00000003841	GO:0005887(integral component of plasma membrane);GO:0042742(defense response to bacterium);GO:0016525(negative regulation of angiogenesis);GO:0007267(cell-cell signaling);GO:0007155(cell adhesion);GO:0006898(receptor-mediated endocytosis);GO:0030169(low-density lipoprotein particle binding);GO:0005540(hyaluronic acid binding);GO:0005044(scavenger receptor activity);GO:0005041(low-density lipopro…	NA	NA	NA	stabilin 1 [Source:HGNC Symbol;Acc:HGNC:18628]	0	0.003871	0.003133	0	0.016916	0.001996	0.996527	-0.00501875	0.198985	0.643776	down	no
ENSOARG00000003679	ENSOARG00000003679	ENSOART00000003992	NA	NA	NA	NA	NA	0.03061	0.026946	0	0	0	0	1.01929	0.0275651	0.171978	0.643776	up	no
ENSOARG00000003740	SUCNR1	ENSOART00000004064	GO:0016021(integral component of membrane);GO:0016020(membrane);GO:0007186(G-protein coupled receptor signaling pathway);GO:0007165(signal transduction);GO:0004930(G-protein coupled receptor activity);GO:0004871(signal transducer activity);GO:0070062(extracellular exosome)	04024(cAMP signaling pathway)	NA	NA	succinate receptor 1 [Source:HGNC Symbol;Acc:HGNC:4542]	0	0	0	0	0.062543	0	0.981596	-0.0267984	0.119953	0.643776	down	no
ENSOARG00000003785	ENSOARG00000003785	ENSOART00000004111	GO:0009451(RNA modification);GO:0006396(RNA processing);GO:0001522(pseudouridine synthesis);GO:0009982(pseudouridine synthase activity);GO:0003723(RNA binding)	NA	NA	NA	NA	0	0	0.099604	0	0	0	1.03143	0.0446504	0.446241	0.643776	up	no
ENSOARG00000003920	ENSOARG00000003920	ENSOART00000004257	GO:0003677(DNA binding);GO:0003700(transcription factor activity, sequence-specific DNA binding);GO:0043565(sequence-specific DNA binding);GO:0006355(regulation of transcription, DNA-templated);GO:0005634(nucleus)	NA	NA	NA	NA	0	0.005318	0	0	0	0	1.00181	0.00261343	0.423756	0.643776	up	no
ENSOARG00000003940	ENSOARG00000003940	ENSOART00000004279	NA	NA	NA	NA	NA	0	0	0	0	1.03236	0	0.804808	-0.313284	0.119953	0.643776	down	no
ENSOARG00000003974	ENSOARG00000003974	ENSOART00000004320	NA	NA	NA	NA	NA	0	0.019317	0.114497	0	0	0	1.04276	0.0604042	0.347386	0.643776	up	no
ENSOARG00000004132	ENSOARG00000004132	ENSOART00000004493	GO:0004672(protein kinase activity);GO:0005524(ATP binding);GO:0006468(protein phosphorylation)	NA	NA	NA	NA	0.213896	0.071333	0.052182	0.036673	0.018503	0	1.09011	0.124468	0.20392	0.643776	up	no
ENSOARG00000004479	ENSOARG00000004479	ENSOART00000004871	GO:0004190(aspartic-type endopeptidase activity);GO:0006508(proteolysis)	NA	NA	NA	NA	0	0	0.022785	0.030148	0.032692	0	0.987123	-0.0186981	0.440857	0.643776	down	no
ENSOARG00000004552	GPSM1	ENSOART00000004955	GO:0005092(GDP-dissociation inhibitor activity);GO:0030695(GTPase regulator activity);GO:0008277(regulation of G-protein coupled receptor protein signaling pathway);GO:0050790(regulation of catalytic activity);GO:0005654(nucleoplasm);GO:0005794(Golgi apparatus)	NA	NA	NA	G-protein signaling modulator 1 [Source:HGNC Symbol;Acc:HGNC:17858]	0	0	0.151893	0	0	0	1.04717	0.0664967	0.446241	0.643776	up	no
ENSOARG00000004682	AP3S1	ENSOART00000005093	GO:0008565(protein transporter activity);GO:0006810(transport);GO:0006886(intracellular protein transport);GO:0008089(anterograde axonal transport);GO:0015031(protein transport);GO:0016192(vesicle-mediated transport);GO:0048490(anterograde synaptic vesicle transport);GO:0016020(membrane);GO:0030117(membrane coat);GO:0030123(AP-3 adaptor complex);GO:0043231(intracellular membrane-bounded organelle)	NA	NA	NA	adaptor related protein complex 3 sigma 1 subunit [Source:HGNC Symbol;Acc:HGNC:2013]	0	0	0.00503	0	0	0	1.00164	0.00235944	0.446241	0.643776	up	no
ENSOARG00000004705	ENSOARG00000004705	ENSOART00000005116	GO:0003735(structural constituent of ribosome);GO:0006412(translation);GO:0005840(ribosome)	NA	NA	NA	NA	0.070248	0	0.037711	0.065457	0.131052	0	0.974937	-0.0366196	0.57291	0.733556	down	no
ENSOARG00000004755	ENSOARG00000004755	ENSOART00000005174	NA	NA	NA	NA	NA	0	0	0	0	0.014941	0	0.995469	-0.00655127	0.119953	0.643776	down	no
ENSOARG00000004829	ENSOARG00000004829	ENSOART00000005263	NA	NA	NA	NA	NA	0	0	0	0	0.194221	0	0.947103	-0.0784069	0.119953	0.643776	down	no
ENSOARG00000004880	ENSOARG00000004880	ENSOART00000005316	GO:0016020(membrane);GO:0016021(integral component of membrane)	NA	NA	NA	NA	0	0	0	0	0.994308	0	0.809479	-0.304934	0.119953	0.643776	down	no
ENSOARG00000004916	ENSOARG00000004916	ENSOART00000005350	NA	NA	NA	NA	NA	0	0	0	0	0.029803	0	0.991048	-0.0129729	0.119953	0.643776	down	no
ENSOARG00000005114	ENSOARG00000005114	ENSOART00000005569	GO:0005198(structural molecule activity);GO:0019058(viral life cycle);GO:0019028(viral capsid)	NA	NA	NA	NA	0	0	0.004758	0	0	0	1.00155	0.00223215	0.446241	0.643776	up	no
ENSOARG00000005272	ENSOARG00000005272	ENSOART00000005746	GO:0051015(actin filament binding)	NA	NA	NA	NA	0	0	0	0	0.518447	0	0.879947	-0.184511	0.119953	0.643776	down	no
ENSOARG00000005348	SUN5	ENSOART00000005830	GO:0007283(spermatogenesis);GO:0016020(membrane);GO:0016021(integral component of membrane)	NA	NA	NA	Sad1 and UNC84 domain containing 5 [Source:HGNC Symbol;Acc:HGNC:16252]	0	0	0	0	0.158801	0	0.955875	-0.0651068	0.119953	0.643776	down	no
ENSOARG00000005444	CEL	ENSOART00000005941	GO:0016787(hydrolase activity);GO:0016788(hydrolase activity, acting on ester bonds);GO:0006629(lipid metabolic process);GO:0046514(ceramide catabolic process)	00100(Steroid biosynthesis);00561(Glycerolipid metabolism);04972(Pancreatic secretion);04975(Fat digestion and absorption)	NA	NA	carboxyl ester lipase [Source:HGNC Symbol;Acc:HGNC:1848]	0.017404	0	0	0	0	0	1.00575	0.008277	0.451422	0.643776	up	no
ENSOARG00000005632	ENSOARG00000005632	ENSOART00000006133	NA	NA	NA	NA	NA	0	0	0.002152	0	0	0	1.0007	0.00101089	0.446241	0.643776	up	no
ENSOARG00000005706	USP27X	ENSOART00000006214	GO:0004843(thiol-dependent ubiquitin-specific protease activity);GO:0008233(peptidase activity);GO:0008234(cysteine-type peptidase activity);GO:0008270(zinc ion binding);GO:0016787(hydrolase activity);GO:0036459(thiol-dependent ubiquitinyl hydrolase activity);GO:0046872(metal ion binding);GO:0061578(Lys63-specific deubiquitinase activity);GO:1990380(Lys48-specific deubiquitinase activity);GO:0006…	NA	NA	NA	ubiquitin specific peptidase 27, X-linked [Source:HGNC Symbol;Acc:HGNC:13486]	0	0	0	0	0.142911	0	0.959924	-0.0590075	0.119953	0.643776	down	no
ENSOARG00000005724	SPN	ENSOART00000006228	GO:0001562(response to protozoan);GO:0001808(negative regulation of type IV hypersensitivity);GO:0001934(positive regulation of protein phosphorylation);GO:0007162(negative regulation of cell adhesion);GO:0007166(cell surface receptor signaling pathway);GO:0031295(T cell costimulation);GO:0042102(positive regulation of T cell proliferation);GO:0042130(negative regulation of T cell proliferation);…	NA	NA	NA	sialophorin [Source:HGNC Symbol;Acc:HGNC:11249]	0	0.118683	0	0	0	0	1.03905	0.0552614	0.423756	0.643776	up	no
ENSOARG00000005754	MEOX1	ENSOART00000006265	GO:0000978(RNA polymerase II core promoter proximal region sequence-specific DNA binding);GO:0001046(core promoter sequence-specific DNA binding);GO:0001077(transcriptional activator activity, RNA polymerase II core promoter proximal region sequence-specific binding);GO:0003677(DNA binding);GO:0003682(chromatin binding);GO:0003700(transcription factor activity, sequence-specific DNA binding);GO:0…	NA	NA	NA	mesenchyme homeobox 1 [Source:HGNC Symbol;Acc:HGNC:7013]	0	0	0	0	0.021742	0	0.993436	-0.00950147	0.119953	0.643776	down	no
ENSOARG00000005815	BPIFB3	ENSOART00000006336	GO:0008289(lipid binding);GO:0045087(innate immune response);GO:0005737(cytoplasm)	NA	NA	NA	BPI fold containing family B member 3 [Source:HGNC Symbol;Acc:HGNC:16178]	0	0	0.005703	0	0	0	1.00186	0.00267423	0.446241	0.643776	up	no
ENSOARG00000005856	C6orf229	ENSOART00000006373	NA	NA	NA	NA	chromosome 6 open reading frame 229 [Source:HGNC Symbol;Acc:HGNC:49394]	0	0	0	0	0.553262	0	0.873861	-0.194525	0.119953	0.643776	down	no
ENSOARG00000005877	ENSOARG00000005877	ENSOART00000006396	GO:0004867(serine-type endopeptidase inhibitor activity);GO:0010951(negative regulation of endopeptidase activity);GO:0016020(membrane);GO:0016021(integral component of membrane)	NA	NA	NA	NA	0	0	0.023737	0	0	0	1.00768	0.0110319	0.446241	0.643776	up	no
ENSOARG00000005897	ENSOARG00000005897	ENSOART00000006416	GO:0005158(insulin receptor binding)	NA	NA	NA	NA	0.037106	0	0	0	0	0	1.01219	0.0174777	0.451422	0.643776	up	no
ENSOARG00000005948	ENSOARG00000005948	ENSOART00000006468	GO:0004175(endopeptidase activity);GO:0004298(threonine-type endopeptidase activity);GO:0008233(peptidase activity);GO:0016787(hydrolase activity);GO:0006508(proteolysis);GO:0051603(proteolysis involved in cellular protein catabolic process);GO:0000502(proteasome complex);GO:0005634(nucleus);GO:0005737(cytoplasm);GO:0005839(proteasome core complex)	NA	NA	NA	NA	0	0	0	0.022342	0	0.066758	0.970573	-0.0430911	0.193228	0.643776	down	no
ENSOARG00000006007	NGFR	ENSOART00000006528	GO:0005516(calmodulin binding);GO:0015026(coreceptor activity);GO:0031625(ubiquitin protein ligase binding);GO:0006919(activation of cysteine-type endopeptidase activity involved in apoptotic process);GO:0007165(signal transduction);GO:0007266(Rho protein signal transduction);GO:1900182(positive regulation of protein localization to nucleus);GO:1902895(positive regulation of pri-miRNA transcripti…	NA	NA	NA	nerve growth factor receptor [Source:HGNC Symbol;Acc:HGNC:7809]	0	0	0	0.071429	0	0	0.97601	-0.0350328	0.320864	0.643776	down	no
ENSOARG00000006116	ENSOARG00000006116	ENSOART00000006646	NA	NA	NA	NA	NA	0.231735	0	0.027109	0	0.063646	0	1.06091	0.0853039	0.50064	0.679214	up	no
ENSOARG00000006169	ENSOARG00000006169	ENSOART00000006709	GO:0000398(mRNA splicing, via spliceosome);GO:0005681(spliceosomal complex);GO:0030529(intracellular ribonucleoprotein complex)	NA	NA	NA	NA	0	0	0.054928	0.114254	0.111347	0.173766	0.897859	-0.15544	0.02691	0.643776	down	no
ENSOARG00000006436	ENSOARG00000006436	ENSOART00000006993	GO:0005215(transporter activity);GO:0005550(pheromone binding);GO:0036094(small molecule binding);GO:0006810(transport);GO:0005576(extracellular region)	NA	NA	NA	NA	0	0	0.140648	0	0	0	1.04383	0.0618834	0.446241	0.643776	up	no
ENSOARG00000006564	ENSOARG00000006564	ENSOART00000007134	NA	NA	NA	NA	NA	0	0	0	0	0.034998	0	0.989522	-0.0151958	0.119953	0.643776	down	no
ENSOARG00000006602	ENSOARG00000006602	ENSOART00000007172	GO:0016020(membrane);GO:0016021(integral component of membrane)	NA	NA	NA	NA	0	0	0.080114	0.404585	0	0	0.909868	-0.13627	0.408925	0.643776	down	no
ENSOARG00000006691	ENSOARG00000006691	ENSOART00000007270	GO:0016020(membrane);GO:0016021(integral component of membrane)	NA	NA	NA	NA	0.023088	0	0	0	0.010776	0	1.00432	0.00621479	0.665842	0.800604	up	no
ENSOARG00000006839	ENSOARG00000006839	ENSOART00000007436	NA	NA	NA	NA	NA	0.130077	0.002882	0.080062	0.005835	0.088429	0	1.03952	0.0559119	0.469219	0.65567	up	no
ENSOARG00000006882	ENSOARG00000006882	ENSOART00000007478	GO:0003677(DNA binding);GO:0043565(sequence-specific DNA binding);GO:0006355(regulation of transcription, DNA-templated);GO:0005634(nucleus)	NA	NA	NA	NA	0	0.999948	0	0	0	0	1.2671	0.341526	0.423756	0.643776	up	no
ENSOARG00000006945	ENSOARG00000006945	ENSOART00000007550	GO:0004871(signal transducer activity);GO:0004930(G-protein coupled receptor activity);GO:0004984(olfactory receptor activity);GO:0007165(signal transduction);GO:0007186(G-protein coupled receptor signaling pathway);GO:0007608(sensory perception of smell);GO:0050896(response to stimulus);GO:0050911(detection of chemical stimulus involved in sensory perception of smell);GO:0005886(plasma membrane)…	NA	NA	NA	NA	0.036079	0	0	0	0	0	1.01185	0.0170024	0.451422	0.643776	up	no
ENSOARG00000006971	SERPINB10	ENSOART00000007580;ENSOART00000007584	GO:0005615(extracellular space);GO:0005634(nucleus);GO:0005829(cytosol)	05146(Amoebiasis)	NA	NA	serpin family B member 10 [Source:HGNC Symbol;Acc:HGNC:8942]	0	0	0.253112	0	0	0	1.07632	0.106103	0.446241	0.643776	up	no
ENSOARG00000007078	LHX5	ENSOART00000007701	GO:0003677(DNA binding);GO:0008270(zinc ion binding);GO:0043565(sequence-specific DNA binding);GO:0046872(metal ion binding);GO:0006355(regulation of transcription, DNA-templated);GO:0007267(cell-cell signaling);GO:0021527(spinal cord association neuron differentiation);GO:0021549(cerebellum development);GO:0021702(cerebellar Purkinje cell differentiation);GO:0021766(hippocampus development);GO:0…	04550(Signaling pathways regulating pluripotency of stem cells)	NA	NA	LIM homeobox 5 [Source:HGNC Symbol;Acc:HGNC:14216]	0	0	0	0	0.027806	0	0.991637	-0.0121155	0.119953	0.643776	down	no
ENSOARG00000007223	TRIM7	ENSOART00000007859	GO:0008270(zinc ion binding);GO:0046872(metal ion binding);GO:0005622(intracellular);GO:0005634(nucleus);GO:0005737(cytoplasm)	NA	NA	NA	tripartite motif containing 7 [Source:HGNC Symbol;Acc:HGNC:16278]	0	0	0.032821	0	0	0	1.01058	0.0151862	0.446241	0.643776	up	no
ENSOARG00000007229	CD74	ENSOART00000007866	GO:0001540(beta-amyloid binding);GO:0004896(cytokine receptor activity);GO:0019955(cytokine binding);GO:0023026(MHC class II protein complex binding);GO:0035718(macrophage migration inhibitory factor binding);GO:0042289(MHC class II protein binding);GO:0042658(MHC class II protein binding, via antigen binding groove);GO:0044183(protein binding involved in protein folding);GO:0050998(nitric-oxide …	04612(Antigen processing and presentation);05152(Tuberculosis);05168(Herpes simplex infection)	NA	NA	CD74 molecule [Source:HGNC Symbol;Acc:HGNC:1697]	0	0	1.01019	0	0	0	1.25557	0.328342	0.446241	0.643776	up	no
ENSOARG00000007231	ENSOARG00000007231	ENSOART00000007865	NA	NA	NA	NA	NA	0	0	0	0.018688	0	0	0.993504	-0.00940165	0.320864	0.643776	down	no
ENSOARG00000007282	ENSOARG00000007282	ENSOART00000007916	GO:0016020(membrane);GO:0016021(integral component of membrane)	04640(Hematopoietic cell lineage)	NA	NA	NA	0	0	0.060717	0	0	0	1.0194	0.027719	0.446241	0.643776	up	no
ENSOARG00000007307	CD1E	ENSOART00000007950	GO:0016020(membrane);GO:0016021(integral component of membrane)	04640(Hematopoietic cell lineage)	NA	NA	CD1e molecule [Source:HGNC Symbol;Acc:HGNC:1638]	0	0	0.008081	0	0	0	1.00263	0.00378483	0.446241	0.643776	up	no
ENSOARG00000007366	TMPRSS13	ENSOART00000008025	GO:0004252(serine-type endopeptidase activity);GO:0005044(scavenger receptor activity);GO:0008233(peptidase activity);GO:0008236(serine-type peptidase activity);GO:0016787(hydrolase activity);GO:0006508(proteolysis);GO:0006898(receptor-mediated endocytosis);GO:0016020(membrane);GO:0016021(integral component of membrane)	05164(Influenza A)	NA	NA	transmembrane protease, serine 13 [Source:HGNC Symbol;Acc:HGNC:29808]	0	0	0.00295971	0	0	0	1.00098	0.00140817	0.446241	0.643776	up	no
ENSOARG00000007431	ENSOARG00000007431	ENSOART00000008088	GO:0004871(signal transducer activity);GO:0004930(G-protein coupled receptor activity);GO:0004984(olfactory receptor activity);GO:0007165(signal transduction);GO:0007186(G-protein coupled receptor signaling pathway);GO:0007608(sensory perception of smell);GO:0050896(response to stimulus);GO:0050911(detection of chemical stimulus involved in sensory perception of smell);GO:0005886(plasma membrane)…	04740(Olfactory transduction)	NA	NA	NA	0	0	0.013953	0	0	0	1.00453	0.00651606	0.446241	0.643776	up	no
ENSOARG00000007441	ENSOARG00000007441	ENSOART00000008103	GO:0005198(structural molecule activity);GO:0019058(viral life cycle);GO:0019028(viral capsid)	NA	NA	NA	NA	0	0	0	0	0.0350981	0	0.989351	-0.0154454	0.119953	0.643776	down	no
ENSOARG00000007467	ENSOARG00000007467	ENSOART00000008129	GO:0016020(membrane);GO:0016021(integral component of membrane)	NA	NA	NA	NA	0	0.004797	0	0	0	0	1.00164	0.00235801	0.423756	0.643776	up	no
ENSOARG00000007518	ENSOARG00000007518	ENSOART00000008183	GO:0003824(catalytic activity);GO:0016829(lyase activity);GO:0016831(carboxy-lyase activity);GO:0030170(pyridoxal phosphate binding);GO:0019752(carboxylic acid metabolic process)	NA	NA	NA	NA	0.618526	0.153971	0	0.135378	0.191046	0	1.11717	0.159851	0.56244	0.725977	up	no
ENSOARG00000007808	ENSOARG00000007808	ENSOART00000008501	GO:0008168(methyltransferase activity);GO:0032259(methylation)	NA	NA	NA	NA	0	0	0	0.016213	0	0	0.994355	-0.00816647	0.320864	0.643776	down	no
ENSOARG00000008015	RASSF10	ENSOART00000008725	GO:0007165(signal transduction)	NA	NA	NA	Ras association domain family member 10 [Source:HGNC Symbol;Acc:HGNC:33984]	0	0.285024	0	0	0	0	1.08943	0.123567	0.423756	0.643776	up	no
ENSOARG00000008040	ENSOARG00000008040	ENSOART00000008753	NA	NA	NA	NA	NA	0	0	0	0.32706	0	0	0.905206	-0.143682	0.320864	0.643776	down	no
ENSOARG00000008044	RPRM	ENSOART00000008757	GO:0007050(cell cycle arrest);GO:0007346(regulation of mitotic cell cycle);GO:0005737(cytoplasm);GO:0016020(membrane);GO:0016021(integral component of membrane)	NA	NA	NA	reprimo, TP53 dependent G2 arrest mediator candidate [Source:HGNC Symbol;Acc:HGNC:24201]	0	0	0	0	0.431318	0	0.896014	-0.158407	0.119953	0.643776	down	no
ENSOARG00000008142	PRPS1L1	ENSOART00000008861	GO:0000287(magnesium ion binding);GO:0004749(ribose phosphate diphosphokinase activity);GO:0009116(nucleoside metabolic process);GO:0009165(nucleotide biosynthetic process)	NA	NA	NA	phosphoribosyl pyrophosphate synthetase 1-like 1 [Source:HGNC Symbol;Acc:HGNC:9463]	0.013512	0	0	0	0	0	1.00447	0.0064384	0.451422	0.643776	up	no
ENSOARG00000008155	ENSOARG00000008155	ENSOART00000008872	GO:0003676(nucleic acid binding);GO:0004523(RNA-DNA hybrid ribonuclease activity);GO:0008270(zinc ion binding);GO:0015074(DNA integration);GO:0090502(RNA phosphodiester bond hydrolysis, endonucleolytic)	NA	NA	NA	NA	0	0	0	0	0.036443	0	0.9891	-0.0158121	0.119953	0.643776	down	no

## Sheet: GO
GO_ID	GO_Term	GO_function	GO_class	S gene number	TS gene number	B gene number	TB gene number	pvalue
GO:0004712	protein serine/threonine/tyrosine kinase activity	molecular_function	8	3	145	8	10622	0.000132708
GO:0030150	protein import into mitochondrial matrix	biological_process	7	2	145	3	10622	0.000550255
GO:0032230	positive regulation of synaptic transmission, GABAergic	biological_process	11	2	145	4	10622	0.00109064
GO:0016740	transferase activity	molecular_function	4	14	145	413	10622	0.00152231
GO:0043278	response to morphine	biological_process	8	2	145	5	10622	0.00180145
GO:0030206	chondroitin sulfate biosynthetic process	biological_process	9	2	145	5	10622	0.00180145
GO:0016197	endosomal transport	biological_process	6	3	145	20	10622	0.00239563
GO:0010763	positive regulation of fibroblast migration	biological_process	11	2	145	6	10622	0.002678
GO:1903364	positive regulation of cellular protein catabolic process	biological_process	9	2	145	7	10622	0.00371569
GO:0004697	protein kinase C activity	molecular_function	9	2	145	9	10622	0.00625657
GO:0031146	SCF-dependent proteasomal ubiquitin-dependent protein catabolic process	biological_process	11	2	145	10	10622	0.00775103
GO:0001675	acrosome assembly	biological_process	10	2	145	10	10622	0.00775103
GO:0005765	lysosomal membrane	cellular_component	12	5	145	94	10622	0.00919001
GO:0006260	DNA replication	biological_process	9	4	145	61	10622	0.00952467
GO:0019216	regulation of lipid metabolic process	biological_process	6	2	145	12	10622	0.0111668
GO:0007339	binding of sperm to zona pellucida	biological_process	8	2	145	12	10622	0.0111668
GO:0006493	protein O-linked glycosylation	biological_process	9	2	145	13	10622	0.01308
GO:0008408	3'-5' exonuclease activity	molecular_function	8	2	145	13	10622	0.01308
GO:0035669	TRAM-dependent toll-like receptor 4 signaling pathway	biological_process	11	1	145	1	10622	0.0136509
GO:0010748	negative regulation of plasma membrane long-chain fatty acid transport	biological_process	11	1	145	1	10622	0.0136509
GO:0007635	chemosensory behavior	biological_process	5	1	145	1	10622	0.0136509
GO:1905166	negative regulation of lysosomal protein catabolic process	NA	NA	1	145	1	10622	0.0136509
GO:1904831	positive regulation of aortic smooth muscle cell differentiation	NA	NA	1	145	1	10622	0.0136509
GO:1901994	negative regulation of meiotic cell cycle phase transition	biological_process	7	1	145	1	10622	0.0136509
GO:0090326	positive regulation of locomotion involved in locomotory behavior	biological_process	7	1	145	1	10622	0.0136509
GO:0035276	ethanol binding	molecular_function	6	1	145	1	10622	0.0136509
GO:0004856	xylulokinase activity	molecular_function	8	1	145	1	10622	0.0136509
GO:0061768	magnesium:sodium antiporter activity	NA	NA	1	145	1	10622	0.0136509
GO:0002605	negative regulation of dendritic cell antigen processing and presentation	biological_process	7	1	145	1	10622	0.0136509
GO:0004397	histidine ammonia-lyase activity	molecular_function	7	1	145	1	10622	0.0136509
GO:0002581	negative regulation of antigen processing and presentation of peptide or polysaccharide antigen via MHC class II	biological_process	7	1	145	1	10622	0.0136509
GO:0008832	dGTPase activity	molecular_function	8	1	145	1	10622	0.0136509
GO:0040038	polar body extrusion after meiotic divisions	biological_process	7	1	145	1	10622	0.0136509
GO:0070127	tRNA aminoacylation for mitochondrial protein translation	biological_process	10	1	145	1	10622	0.0136509
GO:2001031	positive regulation of cellular glucuronidation	biological_process	13	1	145	1	10622	0.0136509
GO:0009200	deoxyribonucleoside triphosphate metabolic process	biological_process	10	1	145	1	10622	0.0136509
GO:0044524	protein sulfhydration	biological_process	8	1	145	1	10622	0.0136509
GO:0019941	modification-dependent protein catabolic process	biological_process	8	1	145	1	10622	0.0136509
GO:0044540	L-cystine L-cysteine-lyase (deaminating	molecular_function	6	1	145	1	10622	0.0136509
GO:0050561	glutamate-tRNA(Gln) ligase activity	molecular_function	8	1	145	1	10622	0.0136509
GO:0019556	histidine catabolic process to glutamate and formamide	biological_process	8	1	145	1	10622	0.0136509
GO:0060016	granulosa cell development	biological_process	9	1	145	1	10622	0.0136509
GO:0018272	protein-pyridoxal-5-phosphate linkage via peptidyl-N6-pyridoxal phosphate-L-lysine	biological_process	10	1	145	1	10622	0.0136509
GO:0032567	dGTP binding	molecular_function	9	1	145	1	10622	0.0136509
GO:0070814	hydrogen sulfide biosynthetic process	biological_process	7	1	145	1	10622	0.0136509
GO:0006547	histidine metabolic process	biological_process	7	1	145	1	10622	0.0136509
GO:2000806	positive regulation of termination of RNA polymerase II transcription, poly(A)-coupled	biological_process	13	1	145	1	10622	0.0136509
GO:0060566	positive regulation of DNA-templated transcription, termination	biological_process	11	1	145	1	10622	0.0136509
GO:1903008	organelle disassembly	biological_process	6	1	145	1	10622	0.0136509
GO:2000491	positive regulation of hepatic stellate cell activation	biological_process	9	1	145	1	10622	0.0136509
GO:0050691	regulation of defense response to virus by host	biological_process	7	1	145	1	10622	0.0136509
GO:1903828	negative regulation of cellular protein localization	NA	NA	1	145	1	10622	0.0136509
GO:0051148	negative regulation of muscle cell differentiation	biological_process	9	1	145	1	10622	0.0136509
GO:0006369	termination of RNA polymerase II transcription	biological_process	10	1	145	1	10622	0.0136509
GO:0002544	chronic inflammatory response	biological_process	7	1	145	1	10622	0.0136509
GO:0005997	xylulose metabolic process	biological_process	9	1	145	1	10622	0.0136509
GO:0033313	meiotic cell cycle checkpoint	biological_process	5	1	145	1	10622	0.0136509
GO:0032002	interleukin-28 receptor complex	cellular_component	8	1	145	1	10622	0.0136509
GO:0016841	ammonia-lyase activity	molecular_function	6	1	145	1	10622	0.0136509
GO:0010754	negative regulation of cGMP-mediated signaling	biological_process	12	1	145	1	10622	0.0136509
GO:0010966	regulation of phosphate transport	biological_process	9	1	145	1	10622	0.0136509
GO:0022892	substrate-specific transporter activity	molecular_function	4	1	145	1	10622	0.0136509
GO:1902823	negative regulation of late endosome to lysosome transport	biological_process	9	1	145	1	10622	0.0136509
GO:0019557	histidine catabolic process to glutamate and formate	biological_process	9	1	145	1	10622	0.0136509
GO:1902950	regulation of dendritic spine maintenance	biological_process	8	1	145	1	10622	0.0136509
GO:0099639	neurotransmitter receptor transport, endosome to plasma membrane	NA	NA	1	145	1	10622	0.0136509
GO:0008459	chondroitin 6-sulfotransferase activity	molecular_function	8	1	145	1	10622	0.0136509
GO:0007028	cytoplasm organization	biological_process	5	1	145	1	10622	0.0136509
GO:0060050	positive regulation of protein glycosylation	biological_process	10	1	145	1	10622	0.0136509
GO:0051729	germline cell cycle switching, mitotic to meiotic cell cycle	biological_process	8	1	145	1	10622	0.0136509
GO:0032425	positive regulation of mismatch repair	biological_process	12	1	145	1	10622	0.0136509
GO:0004699	calcium-independent protein kinase C activity	molecular_function	10	1	145	1	10622	0.0136509
GO:0032095	regulation of response to food	biological_process	8	1	145	1	10622	0.0136509
GO:0002066	columnar/cuboidal epithelial cell development	biological_process	9	1	145	1	10622	0.0136509
GO:0004123	cystathionine gamma-lyase activity	molecular_function	6	1	145	1	10622	0.0136509
GO:0009749	response to glucose	biological_process	9	2	145	14	10622	0.0151246
GO:0019005	SCF ubiquitin ligase complex	cellular_component	9	2	145	15	10622	0.0172968
GO:0007498	mesoderm development	biological_process	6	2	145	15	10622	0.0172968
GO:0051209	release of sequestered calcium ion into cytosol	biological_process	14	2	145	16	10622	0.0195928
GO:0016301	kinase activity	molecular_function	6	7	145	201	10622	0.0202047
GO:0004674	protein serine/threonine kinase activity	molecular_function	8	7	145	204	10622	0.021712
GO:0090305	nucleic acid phosphodiester bond hydrolysis	biological_process	8	3	145	44	10622	0.021946
GO:0003887	DNA-directed DNA polymerase activity	molecular_function	8	2	145	17	10622	0.0220089
GO:0000381	regulation of alternative mRNA splicing, via spliceosome	biological_process	13	2	145	18	10622	0.0245413
GO:0032467	positive regulation of cytokinesis	biological_process	9	2	145	18	10622	0.0245413
GO:0023014	signal transduction by protein phosphorylation	biological_process	8	2	145	18	10622	0.0245413
GO:0046982	protein heterodimerization activity	molecular_function	6	7	145	210	10622	0.0249579
GO:0016310	phosphorylation	biological_process	7	7	145	212	10622	0.0261103
GO:0070051	fibrinogen binding	molecular_function	6	1	145	2	10622	0.0271167
GO:0019343	cysteine biosynthetic process via cystathionine	biological_process	10	1	145	2	10622	0.0271167
GO:0015807	L-amino acid transport	biological_process	10	1	145	2	10622	0.0271167
GO:0036002	pre-mRNA binding	molecular_function	7	1	145	2	10622	0.0271167
GO:0000725	recombinational repair	biological_process	10	1	145	2	10622	0.0271167
GO:0070838	divalent metal ion transport	biological_process	8	1	145	2	10622	0.0271167
GO:0010751	negative regulation of nitric oxide mediated signal transduction	biological_process	11	1	145	2	10622	0.0271167
GO:0032026	response to magnesium ion	biological_process	7	1	145	2	10622	0.0271167
GO:0004818	glutamate-tRNA ligase activity	molecular_function	8	1	145	2	10622	0.0271167
GO:0060841	venous blood vessel development	biological_process	9	1	145	2	10622	0.0271167
GO:0030546	receptor activator activity	molecular_function	4	1	145	2	10622	0.0271167

## Sheet: KEGG
pathway_id	pathway_name	Genes	S gene number	TS gene number	B gene number	TB gene number	pvalue
ko03030	DNA replication	POLA1;POLE;SSBP1	3	44	25	2565	0.00832547
ko05206	MicroRNAs in cancer	CCNG1;PRKCE;PRKCG	3	44	48	2565	0.0476685
ko05034	Alcoholism	CAMKK2;ENSOARG00000020031;GNB4	3	44	50	2565	0.0527629
ko04713	Circadian entrainment	GNB4;PRKCG	2	44	22	2565	0.0534729
ko05204	Chemical carcinogenesis	ARNT;ENSOARG00000013777	2	44	24	2565	0.0625335
ko04728	Dopaminergic synapse	GNB4;KIF5B;PRKCG	3	44	54	2565	0.0637103
ko04720	Long-term potentiation	PRKCG;RPS6KA1	2	44	26	2565	0.0720762
ko04152	AMPK signaling pathway	CAMKK2;RAB10;STRADB	3	44	59	2565	0.0787573
ko04150	mTOR signaling pathway	PRKCG;RPS6KA1	2	44	28	2565	0.0820594
ko05032	Morphine addiction	GNB4;PRKCG	2	44	28	2565	0.0820594
ko04725	Cholinergic synapse	GNB4;PRKCG	2	44	29	2565	0.0872038
ko04727	GABAergic synapse	GNB4;PRKCG	2	44	31	2565	0.0977743
ko00532	Glycosaminoglycan biosynthesis - chondroitin sulfate / dermatan sulfate	CHSY1	1	44	6	2565	0.0987019
ko04726	Serotonergic synapse	GNB4;PRKCG	2	44	32	2565	0.103191
ko04614	Renin-angiotensin system	LNPEP	1	44	7	2565	0.114199
ko04723	Retrograde endocannabinoid signaling	GNB4;PRKCG	2	44	34	2565	0.114267
ko04750	Inflammatory mediator regulation of TRP channels	PRKCE;PRKCG	2	44	37	2565	0.131424
ko04666	Fc gamma R-mediated phagocytosis	PRKCE;PRKCG	2	44	38	2565	0.137272
ko00450	Selenocompound metabolism	CTH	1	44	9	2565	0.144416
ko04724	Glutamatergic synapse	GNB4;PRKCG	2	44	40	2565	0.149139
ko01230	Biosynthesis of amino acids	CTH;PRPS2	2	44	41	2565	0.155151
ko00340	Histidine metabolism	HAL	1	44	10	2565	0.159144
ko04141	Protein processing in endoplasmic reticulum	ENSOARG00000002962;HSPA4L;TRAM1	3	44	81	2565	0.160206
ko04066	HIF-1 signaling pathway	ARNT;PRKCG	2	44	42	2565	0.16121
ko00514	Other types of O-glycan biosynthesis	EOGT	1	44	11	2565	0.173625
ko04530	Tight junction	PRKCE;PRKCG	2	44	45	2565	0.179643
ko00230	Purine metabolism	POLA1;POLE;PRPS2	3	44	88	2565	0.190181
ko00563	Glycosylphosphatidylinositol(GPI)-anchor biosynthesis	PGAP1	1	44	13	2565	0.201858
ko05340	Primary immunodeficiency	RFX5	1	44	14	2565	0.215619
ko04913	Ovarian Steroidogenesis	BMP15	1	44	14	2565	0.215619
ko04270	Vascular smooth muscle contraction	PRKCE;PRKCG	2	44	52	2565	0.223753
ko00062	Fatty acid elongation	ELOVL1	1	44	15	2565	0.229149
ko04071	Sphingolipid signaling pathway	PRKCE;PRKCG	2	44	53	2565	0.23014
ko05143	African trypanosomiasis	PRKCG	1	44	16	2565	0.24245
ko04930	Type II diabetes mellitus	PRKCE	1	44	16	2565	0.24245
ko00240	Pyrimidine metabolism	POLA1;POLE	2	44	55	2565	0.242954
ko04921	Oxytocin signaling pathway	CAMKK2;PRKCG	2	44	56	2565	0.249376
ko03440	Homologous recombination	SSBP1	1	44	17	2565	0.255526
ko00030	Pentose phosphate pathway	PRPS2	1	44	17	2565	0.255526
ko03430	Mismatch repair	SSBP1	1	44	17	2565	0.255526
ko00590	Arachidonic acid metabolism	ENSOARG00000013777	1	44	17	2565	0.255526
ko03410	Base excision repair	POLE	1	44	17	2565	0.255526
ko04960	Aldosterone-regulated sodium reabsorption	PRKCG	1	44	18	2565	0.268382
ko00860	Porphyrin and chlorophyll metabolism	EARS2	1	44	18	2565	0.268382
ko04961	Endocrine and other factor-regulated calcium reabsorption	PRKCG	1	44	18	2565	0.268382
ko00830	Retinol metabolism	SDR16C5	1	44	18	2565	0.268382
ko04730	Long-term depression	PRKCG	1	44	20	2565	0.293446
ko05223	Non-small cell lung cancer	PRKCG	1	44	21	2565	0.305662
ko00565	Ether lipid metabolism	UGT8	1	44	21	2565	0.305662
ko04370	VEGF signaling pathway	PRKCG	1	44	21	2565	0.305662
ko00980	Metabolism of xenobiotics by cytochrome P450	ENSOARG00000013777	1	44	21	2565	0.305662
ko00600	Sphingolipid metabolism	UGT8	1	44	21	2565	0.305662
ko04120	Ubiquitin mediated proteolysis	MID1;UBE3C	2	44	69	2565	0.332834
ko00270	Cysteine and methionine metabolism	CTH	1	44	24	2565	0.341083
ko00970	Aminoacyl-tRNA biosynthesis	EARS2	1	44	24	2565	0.341083
ko05214	Glioma	PRKCG	1	44	24	2565	0.341083
ko04920	Adipocytokine signaling pathway	CAMKK2	1	44	25	2565	0.352493
ko05031	Amphetamine addiction	PRKCG	1	44	26	2565	0.363709
ko04540	Gap junction	PRKCG	1	44	27	2565	0.374736
ko04970	Salivary secretion	PRKCG	1	44	27	2565	0.374736
ko03420	Nucleotide excision repair	POLE	1	44	27	2565	0.374736
ko00260	Glycine, serine and threonine metabolism	CTH	1	44	27	2565	0.374736
ko04014	Ras signaling pathway	GNB4;PRKCG	2	44	76	2565	0.376946
ko04976	Bile secretion	SLC51B	1	44	28	2565	0.385576
ko04971	Gastric acid secretion	PRKCG	1	44	28	2565	0.385576
ko04060	Cytokine-cytokine receptor interaction	ACVR2B;IFNLR1	2	44	79	2565	0.395521
ko05211	Renal cell carcinoma	ARNT	1	44	30	2565	0.406708
ko04350	TGF-beta signaling pathway	ACVR2B	1	44	30	2565	0.406708
ko04612	Antigen processing and presentation	RFX5	1	44	30	2565	0.406708
ko04918	Thyroid hormone synthesis	PRKCG	1	44	31	2565	0.417005
ko05200	Pathways in cancer	ARNT;GNB4;PRKCG	3	44	137	2565	0.420401
ko04916	Melanogenesis	PRKCG	1	44	32	2565	0.427128
ko04070	Phosphatidylinositol signaling system	PRKCG	1	44	32	2565	0.427128
ko04012	ErbB signaling pathway	PRKCG	1	44	34	2565	0.446862
ko04911	Insulin secretion	PRKCG	1	44	34	2565	0.446862
ko04010	MAPK signaling pathway	PRKCG;RPS6KA1	2	44	90	2565	0.461426
ko05166	HTLV-I infection	ENSOARG00000002962;POLE	2	44	92	2565	0.472985
ko04650	Natural killer cell mediated cytotoxicity	PRKCG	1	44	38	2565	0.484356
ko05322	Systemic lupus erythematosus	ENSOARG00000020031	1	44	38	2565	0.484356
ko04972	Pancreatic secretion	PRKCG	1	44	39	2565	0.493334
ko05231	Choline metabolism in cancer	PRKCG	1	44	41	2565	0.510835
ko04310	Wnt signaling pathway	PRKCG	1	44	41	2565	0.510835
ko05132	Salmonella infection	PKN2	1	44	41	2565	0.510835
ko05146	Amoebiasis	PRKCG	1	44	42	2565	0.519363
ko04115	p53 signaling pathway	CCNG1	1	44	42	2565	0.519363
ko04020	Calcium signaling pathway	PRKCG	1	44	44	2565	0.535984
ko04670	Leukocyte transendothelial migration	PRKCG	1	44	44	2565	0.535984
ko04914	Progesterone-mediated oocyte maturation	RPS6KA1	1	44	46	2565	0.552043
ko04114	Oocyte meiosis	RPS6KA1	1	44	47	2565	0.559868
ko04550	Signaling pathways regulating pluripotency of stem cells	ACVR2B	1	44	48	2565	0.567558
ko04146	Peroxisome	PEX12	1	44	49	2565	0.575118
ko04390	Hippo signaling pathway	MOB1A	1	44	49	2565	0.575118
ko04630	Jak-STAT signaling pathway	IFNLR1	1	44	49	2565	0.575118
ko04919	Thyroid hormone signaling pathway	PRKCG	1	44	49	2565	0.575118
ko04722	Neurotrophin signaling pathway	RPS6KA1	1	44	51	2565	0.589852
ko04062	Chemokine signaling pathway	GNB4	1	44	52	2565	0.59703
ko04151	PI3K-Akt signaling pathway	GNB4;PKN2	2	44	124	2565	0.636799
ko05202	Transcriptional misregulation in cancers	ENSOARG00000020031	1	44	60	2565	0.650204
ko05161	Hepatitis B	PRKCG	1	44	64	2565	0.674154
ko01200	Carbon metabolism	PRPS2	1	44	65	2565	0.679887
ko04022	cGMP - PKG signaling pathway	PRKCE	1	44	66	2565	0.685521
ko05152	Tuberculosis	RFX5	1	44	68	2565	0.6965
ko04110	Cell cycle	ORC5	1	44	68	2565	0.6965
ko04015	Rap1 signaling pathway	PRKCG	1	44	75	2565	0.732055
ko05205	Proteoglycans in cancer	PRKCG	1	44	76	2565	0.736789
ko04932	Non-alcoholic fatty liver disease (NAFLD)	ENSOARG00000002962	1	44	79	2565	0.750508
ko04510	Focal adhesion	PRKCG	1	44	79	2565	0.750508
ko03010	Ribosome	MRPL20	1	44	83	2565	0.767718
ko05010	Alzheimer's disease	ENSOARG00000020851	1	44	86	2565	0.779859
ko03013	RNA transport	NUP35	1	44	89	2565	0.791378
ko05016	Huntington's disease	DNALI1	1	44	103	2565	0.8378
