# Supplementary material for: Identification and Functional Analysis of Transcriptome Profiles, Long Non-Coding RNAs, Single-Nucleotide Polymorphisms, and Alternative Splicing from the Oocyte to the Preimplantation Stage of Sheep by Single-Cell RNA Sequencing
Source: Genes (Basel). 2023 May 25;14(6):1145. doi: 10.3390/genes14061145 (PMC10298692; doi:10.3390/genes14061145)
Supplement: Supplementary file 1 [file genes-14-01145-s001.zip › Table S1-g.xlsx]

## Sheet: DEG Mvs. B
gene_id	gene_name	transcript_id	GO	KEGG	KO_ENTRY	EC	Description	FPKM.ZZJB_1	FPKM.ZZJB_2	FPKM.ZZJB_3	FPKM.ZZJM_1	FPKM.ZZJM_2	FPKM.ZZJM_3	fc	log2(fc)	pval	qval	regulation	significant
ENSOARG00000000068	ENSOARG00000000068	ENSOART00000000069	GO:0016021(integral component of membrane);GO:0016020(membrane);GO:0007186(G-protein coupled receptor signaling pathway);GO:0016503(pheromone receptor activity)	NA	NA	NA	NA	0.142117	0	0.118585	0	0	0	1.08753	0.121057	0.0105496	0.0647055	up	no
ENSOARG00000000102	ENSOARG00000000102	ENSOART00000000109	GO:0005737(cytoplasm);GO:0005634(nucleus);GO:0005622(intracellular);GO:0006810(transport);GO:0006406(mRNA export from nucleus);GO:0003723(RNA binding);GO:0003676(nucleic acid binding);GO:0000166(nucleotide binding)	NA	NA	NA	NA	0.099473	0	0.082032	0	0	0	1.0613	0.0858317	0.0110664	0.0647055	up	no
ENSOARG00000000196	ENSOARG00000000196	ENSOART00000000206	GO:0019358(nicotinate nucleotide salvage);GO:0009435(NAD biosynthetic process);GO:0016763(transferase activity, transferring pentosyl groups);GO:0004516(nicotinate phosphoribosyltransferase activity);GO:0004514(nicotinate-nucleotide diphosphorylase (carboxylating) activity)	NA	NA	NA	NA	0.101221	0	0.069794	0	0	0	1.05775	0.0810009	0.0216934	0.082874	up	no
ENSOARG00000000209	LRIT1	ENSOART00000000217	GO:0016021(integral component of membrane);GO:0016020(membrane)	NA	NA	NA	leucine rich repeat, Ig-like and transmembrane domains 1 [Source:HGNC Symbol;Acc:HGNC:23404]	0.058943	0	0.038354	0	0	0	1.03305	0.0469097	0.0276923	0.0968197	up	no
ENSOARG00000000235	ENSOARG00000000235	ENSOART00000000250	NA	NA	NA	NA	NA	0	0	0.049665	0	0	0	1.01673	0.0239336	0.389374	0.540561	up	no
ENSOARG00000000243	RGR	ENSOART00000000255	GO:0016021(integral component of membrane);GO:0016020(membrane);GO:0005887(integral component of plasma membrane);GO:0050896(response to stimulus);GO:0018298(protein-chromophore linkage);GO:0007602(phototransduction);GO:0007601(visual perception);GO:0007186(G-protein coupled receptor signaling pathway);GO:0007165(signal transduction);GO:0009881(photoreceptor activity);GO:0004930(G-protein coupled…	NA	NA	NA	retinal G protein coupled receptor [Source:HGNC Symbol;Acc:HGNC:9990]	0	0	0.024285	0	0	0.030333	0.998385	-0.00233229	0.909066	0.929457	down	no
ENSOARG00000000309	PRSS21	ENSOART00000000327	GO:0016020(membrane);GO:0006508(proteolysis);GO:0016787(hydrolase activity);GO:0008236(serine-type peptidase activity);GO:0008233(peptidase activity);GO:0004252(serine-type endopeptidase activity)	NA	NA	NA	protease, serine 21 [Source:HGNC Symbol;Acc:HGNC:9485]	0	0	0	0	0	0.103513	0.96812	-0.0467416	0.444733	0.540561	down	no
ENSOARG00000000317	LOX	ENSOART00000000337	GO:0005615(extracellular space);GO:0005581(collagen trimer);GO:0005578(proteinaceous extracellular matrix);GO:0005576(extracellular region);GO:0055114(oxidation-reduction process);GO:0048514(blood vessel morphogenesis);GO:0048251(elastic fiber assembly);GO:0035904(aorta development);GO:0030324(lung development);GO:0030199(collagen fibril organization);GO:0007507(heart development);GO:0001568(bloo…	NA	NA	NA	lysyl oxidase [Source:HGNC Symbol;Acc:HGNC:6664]	0.016809	0	0.059907	0	0	0	1.02596	0.0369726	0.178549	0.377768	up	no
ENSOARG00000000350	ENSOARG00000000350	ENSOART00000000383	GO:0006508(proteolysis);GO:0016787(hydrolase activity);GO:0008233(peptidase activity);GO:0004190(aspartic-type endopeptidase activity)	NA	NA	NA	NA	0	0	0	0.048074	0	0	0.984494	-0.0225461	0.450829	0.540561	down	no
ENSOARG00000000364	TCEAL7	ENSOART00000000379	GO:0005634(nucleus);GO:0045892(negative regulation of transcription, DNA-templated);GO:0032088(negative regulation of NF-kappaB transcription factor activity)	NA	NA	NA	transcription elongation factor A like 7 [Source:HGNC Symbol;Acc:HGNC:28336]	0.0127341	0	0	0	0	0	1.00464	0.00667279	0.38108	0.540561	up	no
ENSOARG00000000390	ENSOARG00000000390	ENSOART00000000413	GO:0010508(positive regulation of autophagy)	NA	NA	NA	NA	0.009667	0.011306	0.002619	0	0	0	1.00776	0.0111576	0.0501037	0.142311	up	no
ENSOARG00000000538	TLR1	ENSOART00000000573	GO:0045121(membrane raft);GO:0035354(Toll-like receptor 1-Toll-like receptor 2 protein complex);GO:0016021(integral component of membrane);GO:0016020(membrane);GO:0005794(Golgi apparatus);GO:0071727(cellular response to triacyl bacterial lipopeptide);GO:0050707(regulation of cytokine secretion);GO:0045410(positive regulation of interleukin-6 biosynthetic process);GO:0045087(innate immune response…	04620(Toll-like receptor signaling pathway);05152(Tuberculosis)	NA	NA	toll-like receptor 1 [Source:RefSeq peptide;Acc:NP_001128532]	0.109229	0	0.091754	0	0	0	1.06778	0.0946177	0.0104096	0.0647055	up	no
ENSOARG00000000548	PLP1	ENSOART00000000585	GO:0043209(myelin sheath);GO:0016021(integral component of membrane);GO:0016020(membrane);GO:0005886(plasma membrane);GO:0061564(axon development);GO:0048469(cell maturation);GO:0042759(long-chain fatty acid biosynthetic process);GO:0042552(myelination);GO:0022010(central nervous system myelination);GO:0021762(substantia nigra development);GO:0014002(astrocyte development);GO:0010628(positive reg…	NA	NA	NA	proteolipid protein 1 [Source:HGNC Symbol;Acc:HGNC:9086]	0.192202	0	0	0	0.06105	0.031452	1.03049	0.043337	0.669157	0.729121	up	no
ENSOARG00000000610	S100A6	ENSOART00000000653	GO:0070062(extracellular exosome);GO:0048471(perinuclear region of cytoplasm);GO:0031234(extrinsic component of cytoplasmic side of plasma membrane);GO:0005829(cytosol);GO:0005737(cytoplasm);GO:0005635(nuclear envelope);GO:0005634(nucleus);GO:0001726(ruffle);GO:0048306(calcium-dependent protein binding);GO:0046872(metal ion binding);GO:0044548(S100 protein binding);GO:0042803(protein homodimeriza…	NA	NA	NA	S100 calcium binding protein A6 [Source:HGNC Symbol;Acc:HGNC:10496]	0	0	0.081134	0	0	0	1.02706	0.0385193	0.389374	0.540561	up	no
ENSOARG00000000632	HTR3A	ENSOART00000000681	GO:1904602(serotonin-activated cation-selective channel complex);GO:0045211(postsynaptic membrane);GO:0032154(cleavage furrow);GO:0016021(integral component of membrane);GO:0016020(membrane);GO:0098655(cation transmembrane transport);GO:0034220(ion transmembrane transport);GO:0007165(signal transduction);GO:0006811(ion transport);GO:0006810(transport);GO:0051378(serotonin binding);GO:0022850(sero…	NA	NA	NA	5-hydroxytryptamine receptor 3A [Source:HGNC Symbol;Acc:HGNC:5297]	0	0	0	0	0	0.142265	0.957192	-0.0631201	0.444733	0.540561	down	no
ENSOARG00000000704	ENSOARG00000000704	ENSOART00000000757	GO:0016021(integral component of membrane);GO:0016020(membrane);GO:0006865(amino acid transport);GO:0003333(amino acid transmembrane transport);GO:0015171(amino acid transmembrane transporter activity)	NA	NA	NA	NA	0	0	0	0	0.088672	0	0.971672	-0.0414584	0.430513	0.540561	down	no
ENSOARG00000000739	ENSOARG00000000739	ENSOART00000000788	GO:0016021(integral component of membrane);GO:0016020(membrane);GO:0006836(neurotransmitter transport);GO:0005328(neurotransmitter:sodium symporter activity)	NA	NA	NA	NA	0	0	0	0	0	0.03077	0.990081	-0.0143815	0.444733	0.540561	down	no
ENSOARG00000001101	GNG11	ENSOART00000001177	GO:0016020(membrane);GO:0005886(plasma membrane);GO:0005834(heterotrimeric G-protein complex);GO:0007186(G-protein coupled receptor signaling pathway);GO:0007165(signal transduction);GO:0004871(signal transducer activity)	04014(Ras signaling pathway);04062(Chemokine signaling pathway);04151(PI3K-Akt signaling pathway);04713(Circadian entrainment);04723(Retrograde endocannabinoid signaling);04724(Glutamatergic synapse);04725(Cholinergic synapse);04726(Serotonergic synapse);04727(GABAergic synapse);04728(Dopaminergic synapse);05032(Morphine addiction);05034(Alcoholism);05200(Pathways in cancer)	NA	NA	guanine nucleotide-binding protein G(I)/G(S)/G(O) subunit gamma-11 [Source:RefSeq peptide;Acc:NP_001132917]	0.038871	0	0.057642	0	0	0	1.03278	0.0465328	0.028193	0.0980323	up	no
ENSOARG00000001120	ENSOARG00000001120	ENSOART00000001196	NA	NA	NA	NA	NA	0	0	0.019167	0	0	0	1.00652	0.00937456	0.389374	0.540561	up	no
ENSOARG00000001186	ENSOARG00000001186	ENSOART00000001269	GO:0016020(membrane);GO:0006898(receptor-mediated endocytosis);GO:0005044(scavenger receptor activity)	NA	NA	NA	NA	0	0	0.002848	0	0	0.035048	0.989696	-0.0149426	0.47845	0.5622	down	no
ENSOARG00000001190	RBP3	ENSOART00000001268	GO:1903561(extracellular vesicle);GO:0005615(extracellular space);GO:0007601(visual perception);GO:0006508(proteolysis);GO:0008236(serine-type peptidase activity);GO:0005501(retinoid binding)	NA	NA	NA	retinol binding protein 3 [Source:HGNC Symbol;Acc:HGNC:9921]	0.039504	0	0.030335	0	0	0	1.02379	0.0339181	0.0146608	0.0677917	up	no
ENSOARG00000001272	TAS2R60	ENSOART00000001360	GO:0016021(integral component of membrane);GO:0016020(membrane);GO:0050909(sensory perception of taste);GO:0050896(response to stimulus);GO:0007186(G-protein coupled receptor signaling pathway);GO:0007165(signal transduction);GO:0004930(G-protein coupled receptor activity);GO:0004871(signal transducer activity)	04742(Taste transduction)	NA	NA	taste 2 receptor member 60 [Source:HGNC Symbol;Acc:HGNC:20639]	0	0	0	0	0	0.082191	0.974353	-0.0374828	0.444733	0.540561	down	no
ENSOARG00000001348	LY6L	ENSOART00000001445	NA	NA	NA	NA	lymphocyte antigen 6 family member L [Source:HGNC Symbol;Acc:HGNC:52284]	0.109194	0	0.221643	0	0	0	1.10965	0.150107	0.0672612	0.171983	up	no
ENSOARG00000001376	ENSOARG00000001376	ENSOART00000001475	GO:0006508(proteolysis);GO:0008234(cysteine-type peptidase activity);GO:0004197(cysteine-type endopeptidase activity)	NA	NA	NA	NA	0	0	0.006131	0	0	0	1.00209	0.00301807	0.389374	0.540561	up	no
ENSOARG00000001451	ENSOARG00000001451	ENSOART00000001581	GO:0016021(integral component of membrane);GO:0016020(membrane);GO:0055114(oxidation-reduction process);GO:0046872(metal ion binding);GO:0020037(heme binding);GO:0016705(oxidoreductase activity, acting on paired donors, with incorporation or reduction of molecular oxygen);GO:0016491(oxidoreductase activity);GO:0005506(iron ion binding);GO:0004497(monooxygenase activity)	NA	NA	NA	NA	0.221387	0	0.230819	0	0	0	1.14986	0.201458	0.00835995	0.0647055	up	no
ENSOARG00000001498	CATSPER1	ENSOART00000001610	GO:0036128(CatSper complex);GO:0016021(integral component of membrane);GO:0016020(membrane);GO:0005886(plasma membrane);GO:0098655(cation transmembrane transport);GO:0070588(calcium ion transmembrane transport);GO:0060296(regulation of cilium beat frequency involved in ciliary motility);GO:0055085(transmembrane transport);GO:0051924(regulation of calcium ion transport);GO:0034220(ion transmembran…	NA	NA	NA	cation channel sperm associated 1 [Source:HGNC Symbol;Acc:HGNC:17116]	0.103297	0	0.087781	0	0	0	1.06449	0.0901654	0.0100666	0.0647055	up	no
ENSOARG00000001547	ENSOARG00000001547	ENSOART00000001659	GO:0016032(viral process);GO:0006508(proteolysis);GO:0008270(zinc ion binding);GO:0004190(aspartic-type endopeptidase activity);GO:0003676(nucleic acid binding)	NA	NA	NA	NA	0.0260624	0	0.0149643	0	0	0	1.01621	0.0231988	0.0434684	0.13283	up	no
ENSOARG00000001549	GNB5	ENSOART00000001662	GO:0005829(cytosol);GO:1901386(negative regulation of voltage-gated calcium channel activity);GO:0043547(positive regulation of GTPase activity);GO:0007165(signal transduction);GO:0051087(chaperone binding);GO:0031682(G-protein gamma-subunit binding);GO:0005096(GTPase activator activity)	NA	NA	NA	G protein subunit beta 5 [Source:HGNC Symbol;Acc:HGNC:4401]	0.295425	0	0.304982	0	0	0	1.19703	0.259455	0.00825069	0.0647055	up	no
ENSOARG00000001579	ENSOARG00000001579	ENSOART00000001696	GO:0016021(integral component of membrane);GO:0016020(membrane);GO:0005525(GTP binding)	NA	NA	NA	NA	0.31117	0	0.168377	0	0	0	1.15736	0.210832	0.0442968	0.134044	up	no
ENSOARG00000001606	PCDH12	ENSOART00000001725	GO:0016021(integral component of membrane);GO:0016020(membrane);GO:0005911(cell-cell junction);GO:0005886(plasma membrane);GO:0007156(homophilic cell adhesion via plasma membrane adhesion molecules);GO:0007155(cell adhesion);GO:0005509(calcium ion binding);GO:0070062(extracellular exosome);GO:0060711(labyrinthine layer development);GO:0016339(calcium-dependent cell-cell adhesion via plasma membra…	NA	NA	NA	protocadherin 12 [Source:HGNC Symbol;Acc:HGNC:8657]	0.039825	0	0.036488	0	0	0	1.02599	0.0370107	0.00849723	0.0647055	up	no
ENSOARG00000001616	LY6D	ENSOART00000001738	GO:0009986(cell surface);GO:0035634(response to stilbenoid);GO:0030098(lymphocyte differentiation)	NA	NA	NA	lymphocyte antigen 6 family member D [Source:HGNC Symbol;Acc:HGNC:13348]	0.557343	0	0.568946	0	0	0	1.35801	0.44149	0.00814936	0.0647055	up	no
ENSOARG00000001655	ENSOARG00000001655	ENSOART00000001782	GO:0030529(intracellular ribonucleoprotein complex);GO:0022627(cytosolic small ribosomal subunit);GO:0005840(ribosome);GO:0005737(cytoplasm);GO:0005634(nucleus);GO:0005622(intracellular);GO:0030154(cell differentiation);GO:0006412(translation);GO:0003735(structural constituent of ribosome)	NA	NA	NA	NA	0.179191	0.010942	0.541756	0.029936	0	0.062216	1.19534	0.257426	0.148125	0.325303	up	no
ENSOARG00000001714	LYPD2	ENSOART00000001842	GO:0070062(extracellular exosome)	NA	NA	NA	LY6/PLAUR domain containing 2 [Source:HGNC Symbol;Acc:HGNC:25215]	0.067146	0	0	0	0	0	1.02253	0.0321422	0.38108	0.540561	up	no
ENSOARG00000001776	ENSOARG00000001776	ENSOART00000001911	GO:0016021(integral component of membrane);GO:0016020(membrane)	NA	NA	NA	NA	0.035711	0	0.00745	0	0	0	1.01468	0.0210192	0.218115	0.436517	up	no
ENSOARG00000001799	ENSOARG00000001799	ENSOART00000001935	GO:0055114(oxidation-reduction process);GO:0009308(amine metabolic process);GO:0048038(quinone binding);GO:0046872(metal ion binding);GO:0016491(oxidoreductase activity);GO:0008131(primary amine oxidase activity);GO:0005507(copper ion binding)	NA	NA	NA	NA	0.382694	0	0.324483	0	0	0	1.23031	0.299024	0.0096828	0.0647055	up	no
ENSOARG00000001800	NKAIN1	ENSOART00000001936	GO:0016021(integral component of membrane);GO:0016020(membrane);GO:0005886(plasma membrane);GO:0051117(ATPase binding)	NA	NA	NA	Sodium/potassium transporting ATPase interacting 1 [Source:HGNC Symbol;Acc:HGNC:25743]	0.443913	0	0.483209	0	0	0	1.29804	0.376339	0.00888337	0.0647055	up	no
ENSOARG00000001860	BEAN1	ENSOART00000001997	GO:0016021(integral component of membrane);GO:0016020(membrane)	NA	NA	NA	brain expressed, associated with NEDD4, 1 [Source:HGNC Symbol;Acc:HGNC:24160]	0	0	0	0	0	0.117118	0.964226	-0.0525564	0.444733	0.540561	down	no
ENSOARG00000001947	C10orf71	ENSOART00000002096	NA	NA	NA	NA	chromosome 10 open reading frame 71 [Source:HGNC Symbol;Acc:HGNC:26973]	0.011255	0	0	0	0	0	1.00384	0.00553551	0.38108	0.540561	up	no
ENSOARG00000001969	BAC5	ENSOART00000002118	GO:0005576(extracellular region);GO:0006952(defense response)	NA	NA	NA	cathelicidin-2 precursor [Source:RefSeq peptide;Acc:NP_001009787]	0	0	0	0	0	0.007663	0.997492	-0.00362254	0.444733	0.540561	down	no
ENSOARG00000001973	TP53I11	ENSOART00000002122	GO:0016021(integral component of membrane);GO:0016020(membrane)	NA	NA	NA	tumor protein p53 inducible protein 11 [Source:HGNC Symbol;Acc:HGNC:16842]	0.035186	0	0.052942	0	0	0	1.02995	0.0425762	0.0298325	0.101928	up	no
ENSOARG00000002059	ENSOARG00000002059	ENSOART00000002215	GO:0016021(integral component of membrane);GO:0016020(membrane);GO:0055085(transmembrane transport)	NA	NA	NA	NA	0	0	0	0	0	0.015437	0.994974	-0.00726951	0.444733	0.540561	down	no
ENSOARG00000002114	MATN1	ENSOART00000002279	GO:0005578(proteinaceous extracellular matrix);GO:0030500(regulation of bone mineralization);GO:0003429(growth plate cartilage chondrocyte morphogenesis);GO:0002062(chondrocyte differentiation);GO:0005509(calcium ion binding);GO:0005201(extracellular matrix structural constituent)	NA	NA	NA	matrilin 1, cartilage matrix protein [Source:HGNC Symbol;Acc:HGNC:6907]	0.002717	0	0	0	0.028772	0	0.991373	-0.0125001	0.478591	0.562317	down	no
ENSOARG00000002273	ENSOARG00000002273	ENSOART00000002458	NA	NA	NA	NA	NA	0	0	0	0	0	0.108143	0.966788	-0.0487285	0.444733	0.540561	down	no
ENSOARG00000002275	ENSOARG00000002275	ENSOART00000002460	NA	NA	NA	NA	NA	0.085036	0	0.05374	0	0	0	1.04696	0.0662118	0.0303234	0.102995	up	no
ENSOARG00000002395	SLC14A1	ENSOART00000002598	GO:0043231(intracellular membrane-bounded organelle);GO:0016021(integral component of membrane);GO:0016020(membrane);GO:0005887(integral component of plasma membrane);GO:0005886(plasma membrane);GO:0005730(nucleolus);GO:0071918(urea transmembrane transport);GO:0015840(urea transport);GO:0006833(water transport);GO:0015265(urea channel activity);GO:0015204(urea transmembrane transporter activity);…	NA	NA	NA	solute carrier family 14 member 1 (Kidd blood group) [Source:HGNC Symbol;Acc:HGNC:10918]	0.080399	0	0.079017	0	0	0	1.05394	0.0757983	0.00801398	0.0647055	up	no
ENSOARG00000002471	ENSOARG00000002471	ENSOART00000002676	GO:0090502(RNA phosphodiester bond hydrolysis, endonucleolytic);GO:0015074(DNA integration);GO:0006278(RNA-dependent DNA biosynthetic process);GO:0008270(zinc ion binding);GO:0004523(RNA-DNA hybrid ribonuclease activity);GO:0003964(RNA-directed DNA polymerase activity);GO:0003676(nucleic acid binding)	NA	NA	NA	NA	0.604192	0	0.17398	0	0	0.021414	1.23362	0.302899	0.141791	0.313585	up	no
ENSOARG00000002473	ENSOARG00000002473	ENSOART00000002678	GO:0016021(integral component of membrane);GO:0016020(membrane);GO:0007186(G-protein coupled receptor signaling pathway);GO:0007165(signal transduction);GO:0004930(G-protein coupled receptor activity);GO:0004871(signal transducer activity);GO:0001594(trace-amine receptor activity)	04080(Neuroactive ligand-receptor interaction)	NA	NA	NA	0	0.483132	0.012379	0	0	0	1.13694	0.185154	0.0555066	0.152362	up	no
ENSOARG00000002817	GPR31	ENSOART00000003049	GO:0016021(integral component of membrane);GO:0016020(membrane);GO:0007186(G-protein coupled receptor signaling pathway);GO:0007165(signal transduction);GO:0004930(G-protein coupled receptor activity);GO:0004871(signal transducer activity)	NA	NA	NA	G protein-coupled receptor 31 [Source:HGNC Symbol;Acc:HGNC:4486]	0.019029	0	0.044122	0	0	0	1.02147	0.0306423	0.0984861	0.23301	up	no
ENSOARG00000002873	ENSOARG00000002873	ENSOART00000003107	NA	NA	NA	NA	NA	0.181247	0	0.196397	0	0.015705	0.023145	1.11146	0.152462	0.0122419	0.0649182	up	no
ENSOARG00000002889	ENSOARG00000002889	ENSOART00000003126	NA	NA	NA	NA	NA	0.175712	0	0.095036	0	0	0	1.09042	0.124889	0.0477242	0.138332	up	no
ENSOARG00000003003	ENSOARG00000003003	ENSOART00000003253	GO:0016021(integral component of membrane);GO:0016020(membrane);GO:0055114(oxidation-reduction process);GO:0046872(metal ion binding);GO:0020037(heme binding);GO:0016705(oxidoreductase activity, acting on paired donors, with incorporation or reduction of molecular oxygen);GO:0016491(oxidoreductase activity);GO:0005506(iron ion binding);GO:0004497(monooxygenase activity)	00071(Fatty acid degradation);00590(Arachidonic acid metabolism);00830(Retinol metabolism);04270(Vascular smooth muscle contraction)	NA	NA	NA	0.100651	0	0.055763	0	0	0	1.0528	0.0742259	0.0464406	0.136275	up	no
ENSOARG00000003078	ENSOARG00000003078	ENSOART00000003334	NA	NA	NA	NA	NA	0	0.86872	0	0	0	0.025518	1.20758	0.272117	0.0883496	0.213726	up	no
ENSOARG00000003155	ENSOARG00000003155	ENSOART00000003420	GO:0016021(integral component of membrane);GO:0016020(membrane)	NA	NA	NA	NA	0.183396	0	0.071952	0	0	0.046543	1.06881	0.0960029	0.143043	0.315893	up	no
ENSOARG00000003269	ENSOARG00000003269	ENSOART00000003546	GO:0016021(integral component of membrane);GO:0016020(membrane)	NA	NA	NA	NA	0	0	0	0	0	0.057995	0.981627	-0.0267525	0.444733	0.540561	down	no
ENSOARG00000003309	ENSOARG00000003309	ENSOART00000003588	NA	NA	NA	NA	NA	0	0	0	0.079624	0	0.166014	0.926798	-0.109672	0.219784	0.439089	down	no
ENSOARG00000003408	ENSOARG00000003408	ENSOART00000003703	NA	NA	NA	NA	NA	0	0.342102	0.026367	0	0	0	1.10691	0.146533	0.0475375	0.13802	up	no
ENSOARG00000003449	GPR149	ENSOART00000003751	GO:0016021(integral component of membrane);GO:0016020(membrane);GO:0060280(negative regulation of ovulation);GO:0001547(antral ovarian follicle growth);GO:0001546(preantral ovarian follicle growth)	NA	NA	NA	G protein-coupled receptor 149 [Source:HGNC Symbol;Acc:HGNC:23627]	0	0	0	0	0	0.0063	0.997936	-0.00298023	0.444733	0.540561	down	no
ENSOARG00000003517	STAB1	ENSOART00000003841	GO:0005887(integral component of plasma membrane);GO:0042742(defense response to bacterium);GO:0016525(negative regulation of angiogenesis);GO:0007267(cell-cell signaling);GO:0007155(cell adhesion);GO:0006898(receptor-mediated endocytosis);GO:0030169(low-density lipoprotein particle binding);GO:0005540(hyaluronic acid binding);GO:0005044(scavenger receptor activity);GO:0005041(low-density lipopro…	NA	NA	NA	stabilin 1 [Source:HGNC Symbol;Acc:HGNC:18628]	0	0	0	0	0.003871	0.003133	0.997667	-0.00336975	0.185409	0.387543	down	no
ENSOARG00000003679	ENSOARG00000003679	ENSOART00000003992	NA	NA	NA	NA	NA	0	0	0	0.03061	0.026946	0	0.981151	-0.0274527	0.174611	0.371552	down	no
ENSOARG00000003705	CLIC2	ENSOART00000004026	GO:0005737(cytoplasm);GO:0005622(intracellular);GO:1902476(chloride transmembrane transport);GO:0098869(cellular oxidant detoxification);GO:0060315(negative regulation of ryanodine-sensitive calcium-release channel activity);GO:0051099(positive regulation of binding);GO:0010880(regulation of release of sequestered calcium ion into cytosol by sarcoplasmic reticulum);GO:0005254(chloride channel act…	NA	NA	NA	chloride intracellular channel 2 [Source:HGNC Symbol;Acc:HGNC:2063]	0.135402	0	0.069999	0	0	0	1.06896	0.0962137	0.055523	0.152362	up	no
ENSOARG00000003785	ENSOARG00000003785	ENSOART00000004111	GO:0009451(RNA modification);GO:0006396(RNA processing);GO:0001522(pseudouridine synthesis);GO:0009982(pseudouridine synthase activity);GO:0003723(RNA binding)	NA	NA	NA	NA	0	0	0.084229	0	0	0.099604	0.996453	-0.0051268	0.938236	0.952209	down	no
ENSOARG00000003920	ENSOARG00000003920	ENSOART00000004257	GO:0003677(DNA binding);GO:0003700(transcription factor activity, sequence-specific DNA binding);GO:0043565(sequence-specific DNA binding);GO:0006355(regulation of transcription, DNA-templated);GO:0005634(nucleus)	NA	NA	NA	NA	0	0	0	0	0.005318	0	0.998208	-0.00258822	0.430513	0.540561	down	no
ENSOARG00000003940	ENSOARG00000003940	ENSOART00000004279	NA	NA	NA	NA	NA	0.367347	0	0.125963	0	0	0	1.15936	0.213324	0.116476	0.266812	up	no
ENSOARG00000003974	ENSOARG00000003974	ENSOART00000004320	NA	NA	NA	NA	NA	0	0	0	0	0.019317	0.114497	0.958747	-0.0607782	0.346453	0.540561	down	no
ENSOARG00000004098	ENSOARG00000004098	ENSOART00000004476	GO:0004190(aspartic-type endopeptidase activity);GO:0008233(peptidase activity);GO:0016787(hydrolase activity);GO:0006508(proteolysis)	NA	NA	NA	NA	0.089631	0	0.114294	0	0	0	1.06873	0.0958915	0.0152922	0.0687814	up	no
ENSOARG00000004132	ENSOARG00000004132	ENSOART00000004493	GO:0004672(protein kinase activity);GO:0005524(ATP binding);GO:0006468(protein phosphorylation)	NA	NA	NA	NA	0	0	0	0.213896	0.071333	0.052182	0.900728	-0.150836	0.137528	0.305688	down	no
ENSOARG00000004220	ENSOARG00000004220	ENSOART00000004590	NA	NA	NA	NA	NA	0	0	0.153609	0	0	0	1.05012	0.0705576	0.389374	0.540561	up	no
ENSOARG00000004225	NAT1	ENSOART00000004596	GO:0016407(acetyltransferase activity);GO:0016740(transferase activity);GO:0016746(transferase activity, transferring acyl groups);GO:0008152(metabolic process)	00232(Caffeine metabolism);00983(Drug metabolism - other enzymes);05204(Chemical carcinogenesis)	NA	NA	N-acetyltransferase 1 [Source:HGNC Symbol;Acc:HGNC:7645]	0.539791	0	0	0	0	0	1.15949	0.213488	0.38108	0.540561	up	no
ENSOARG00000004288	RBP5	ENSOART00000004670	GO:0005215(transporter activity);GO:0008289(lipid binding);GO:0016918(retinal binding);GO:0006810(transport);GO:0070062(extracellular exosome)	NA	NA	NA	retinol binding protein 5 [Source:HGNC Symbol;Acc:HGNC:15847]	0.104749	0	0.218242	0	0	0	1.10707	0.146745	0.0717098	0.180898	up	no
ENSOARG00000004415	SEMA3G	ENSOART00000004811	GO:0070062(extracellular exosome)	NA	NA	NA	semaphorin 3G [Source:HGNC Symbol;Acc:HGNC:30400]	0.099124	0	0.058627	0	0	0	1.05327	0.0748769	0.0377889	0.120263	up	no
ENSOARG00000004479	ENSOARG00000004479	ENSOART00000004871	GO:0004190(aspartic-type endopeptidase activity);GO:0006508(proteolysis)	NA	NA	NA	NA	0.148219	0.015461	0.068973	0	0	0.022785	1.06997	0.0975716	0.0664917	0.170437	up	no
ENSOARG00000004552	GPSM1	ENSOART00000004955	GO:0005092(GDP-dissociation inhibitor activity);GO:0030695(GTPase regulator activity);GO:0008277(regulation of G-protein coupled receptor protein signaling pathway);GO:0050790(regulation of catalytic activity);GO:0005654(nucleoplasm);GO:0005794(Golgi apparatus)	NA	NA	NA	G-protein signaling modulator 1 [Source:HGNC Symbol;Acc:HGNC:17858]	0.01431	0	0	0	0	0.151893	0.959214	-0.0600758	0.486139	0.568705	down	no
ENSOARG00000004682	AP3S1	ENSOART00000005093	GO:0008565(protein transporter activity);GO:0006810(transport);GO:0006886(intracellular protein transport);GO:0008089(anterograde axonal transport);GO:0015031(protein transport);GO:0016192(vesicle-mediated transport);GO:0048490(anterograde synaptic vesicle transport);GO:0016020(membrane);GO:0030117(membrane coat);GO:0030123(AP-3 adaptor complex);GO:0043231(intracellular membrane-bounded organelle)	NA	NA	NA	adaptor related protein complex 3 sigma 1 subunit [Source:HGNC Symbol;Acc:HGNC:2013]	0.043535	0	0	0	0	0.00503	1.01304	0.0186955	0.426823	0.540561	up	no
ENSOARG00000004705	ENSOARG00000004705	ENSOART00000005116	GO:0003735(structural constituent of ribosome);GO:0006412(translation);GO:0005840(ribosome)	NA	NA	NA	NA	0.045017	0.052648	0.141672	0.070248	0	0.037711	1.04272	0.0603462	0.328985	0.540561	up	no
ENSOARG00000004755	ENSOARG00000004755	ENSOART00000005174	NA	NA	NA	NA	NA	0	0	0.013245	0	0	0	1.00451	0.00649707	0.389374	0.540561	up	no
ENSOARG00000004774	ENSOARG00000004774	ENSOART00000005196	GO:0008009(chemokine activity);GO:0006955(immune response);GO:0060326(cell chemotaxis);GO:0005576(extracellular region);GO:0016020(membrane);GO:0016021(integral component of membrane)	NA	NA	NA	NA	0.129877	0	0.216762	0	0	0	1.11517	0.157268	0.0388873	0.122754	up	no
ENSOARG00000004875	ENSOARG00000004875	ENSOART00000005321	GO:0004888(transmembrane signaling receptor activity);GO:0004930(G-protein coupled receptor activity);GO:0005509(calcium ion binding);GO:0007166(cell surface receptor signaling pathway);GO:0007186(G-protein coupled receptor signaling pathway);GO:0016020(membrane);GO:0016021(integral component of membrane)	NA	NA	NA	NA	0.024126	0	0.013058	0	0	0	1.01269	0.0181967	0.0522366	0.146174	up	no
ENSOARG00000005005	NPAS4	ENSOART00000005452	GO:0098794(postsynapse);GO:0005667(transcription factor complex);GO:0005634(nucleus);GO:1904862(inhibitory synapse assembly);GO:0071386(cellular response to corticosterone stimulus);GO:0060080(inhibitory postsynaptic potential);GO:0060079(excitatory postsynaptic potential);GO:0048167(regulation of synaptic plasticity);GO:0045944(positive regulation of transcription from RNA polymerase II promoter…	NA	NA	NA	neuronal PAS domain-containing protein 4 [Source:RefSeq peptide;Acc:NP_001274392]	0.00324676	0	0.0146153	0	0	0	1.00629	0.00904995	0.219939	0.439253	up	no
ENSOARG00000005105	RBPJL	ENSOART00000005562	GO:0000977(RNA polymerase II regulatory region sequence-specific DNA binding);GO:0000978(RNA polymerase II core promoter proximal region sequence-specific DNA binding);GO:0000982(transcription factor activity, RNA polymerase II core promoter proximal region sequence-specific binding);GO:0001228(transcriptional activator activity, RNA polymerase II transcription regulatory region sequence-specific…	NA	NA	NA	recombination signal binding protein for immunoglobulin kappa J region like [Source:HGNC Symbol;Acc:HGNC:13761]	0.053481	0	0.039433	0	0	0	1.03159	0.0448648	0.0170978	0.0722496	up	no
ENSOARG00000005114	ENSOARG00000005114	ENSOART00000005569	GO:0005198(structural molecule activity);GO:0019058(viral life cycle);GO:0019028(viral capsid)	NA	NA	NA	NA	0.353665	0	0.301002	0	0	0.004758	1.21205	0.277445	0.00877275	0.0647055	up	no
ENSOARG00000005195	ENSOARG00000005195	ENSOART00000005658	NA	NA	NA	NA	NA	0.317891	0	0.059718	0	0	0	1.12129	0.165163	0.219099	0.43803	up	no
ENSOARG00000005215	ENSOARG00000005215	ENSOART00000005686	NA	NA	NA	NA	NA	0	0	0.034021	0	0	0	1.01152	0.0165192	0.389374	0.540561	up	no
ENSOARG00000005367	ENSOARG00000005367	ENSOART00000005849	NA	NA	NA	NA	NA	0	0	0.04638	0	0	0	1.01564	0.0223859	0.389374	0.540561	up	no
ENSOARG00000005444	CEL	ENSOART00000005941	GO:0016787(hydrolase activity);GO:0016788(hydrolase activity, acting on ester bonds);GO:0006629(lipid metabolic process);GO:0046514(ceramide catabolic process)	00100(Steroid biosynthesis);00561(Glycerolipid metabolism);04972(Pancreatic secretion);04975(Fat digestion and absorption)	NA	NA	carboxyl ester lipase [Source:HGNC Symbol;Acc:HGNC:1848]	0	0	0	0.017404	0	0	0.994274	-0.00828501	0.450829	0.540561	down	no
ENSOARG00000005535	ENSOARG00000005535	ENSOART00000006030	GO:0000166(nucleotide binding);GO:0003676(nucleic acid binding)	NA	NA	NA	NA	0.014777	0	0	0	0	0	1.00504	0.00725507	0.38108	0.540561	up	no
ENSOARG00000005583	ENSOARG00000005583	ENSOART00000006080	GO:0004867(serine-type endopeptidase inhibitor activity);GO:0010951(negative regulation of endopeptidase activity)	NA	NA	NA	NA	0.121941	0	0.014721	0	0	0	1.04545	0.0641233	0.280241	0.52728	up	no
ENSOARG00000005632	ENSOARG00000005632	ENSOART00000006133	NA	NA	NA	NA	NA	0	0	0	0	0	0.002152	0.999293	-0.00102011	0.444733	0.540561	down	no
ENSOARG00000005706	USP27X	ENSOART00000006214	GO:0004843(thiol-dependent ubiquitin-specific protease activity);GO:0008233(peptidase activity);GO:0008234(cysteine-type peptidase activity);GO:0008270(zinc ion binding);GO:0016787(hydrolase activity);GO:0036459(thiol-dependent ubiquitinyl hydrolase activity);GO:0046872(metal ion binding);GO:0061578(Lys63-specific deubiquitinase activity);GO:1990380(Lys48-specific deubiquitinase activity);GO:0006…	NA	NA	NA	ubiquitin specific peptidase 27, X-linked [Source:HGNC Symbol;Acc:HGNC:13486]	0.132127	0	0.200568	0	0	0	1.11083	0.151636	0.0284413	0.098616	up	no
ENSOARG00000005724	SPN	ENSOART00000006228	GO:0001562(response to protozoan);GO:0001808(negative regulation of type IV hypersensitivity);GO:0001934(positive regulation of protein phosphorylation);GO:0007162(negative regulation of cell adhesion);GO:0007166(cell surface receptor signaling pathway);GO:0031295(T cell costimulation);GO:0042102(positive regulation of T cell proliferation);GO:0042130(negative regulation of T cell proliferation);…	NA	NA	NA	sialophorin [Source:HGNC Symbol;Acc:HGNC:11249]	0	0	0	0	0.118683	0	0.962776	-0.0547284	0.430513	0.540561	down	no
ENSOARG00000005754	MEOX1	ENSOART00000006265	GO:0000978(RNA polymerase II core promoter proximal region sequence-specific DNA binding);GO:0001046(core promoter sequence-specific DNA binding);GO:0001077(transcriptional activator activity, RNA polymerase II core promoter proximal region sequence-specific binding);GO:0003677(DNA binding);GO:0003682(chromatin binding);GO:0003700(transcription factor activity, sequence-specific DNA binding);GO:0…	NA	NA	NA	mesenchyme homeobox 1 [Source:HGNC Symbol;Acc:HGNC:7013]	0	0.612747	0.027641	0	0	0	1.17333	0.230607	0.051205	0.144369	up	no
ENSOARG00000005815	BPIFB3	ENSOART00000006336	GO:0008289(lipid binding);GO:0045087(innate immune response);GO:0005737(cytoplasm)	NA	NA	NA	BPI fold containing family B member 3 [Source:HGNC Symbol;Acc:HGNC:16178]	0.249403	0	0.183459	0	0	0.005703	1.14124	0.190601	0.0143974	0.0673577	up	no
ENSOARG00000005877	ENSOARG00000005877	ENSOART00000006396	GO:0004867(serine-type endopeptidase inhibitor activity);GO:0010951(negative regulation of endopeptidase activity);GO:0016020(membrane);GO:0016021(integral component of membrane)	NA	NA	NA	NA	0	0	0	0	0	0.023737	0.992313	-0.0111326	0.444733	0.540561	down	no
ENSOARG00000005897	ENSOARG00000005897	ENSOART00000006416	GO:0005158(insulin receptor binding)	NA	NA	NA	NA	0	0	0.00413	0.037106	0	0	0.989341	-0.0154596	0.501846	0.582645	down	no
ENSOARG00000005933	C17orf105	ENSOART00000006455	NA	NA	NA	NA	chromosome 17 open reading frame 105 [Source:HGNC Symbol;Acc:HGNC:37241]	0.029475	0	0.023734	0	0	0	1.01815	0.0259496	0.0122854	0.0649634	up	no
ENSOARG00000005948	ENSOARG00000005948	ENSOART00000006468	GO:0004175(endopeptidase activity);GO:0004298(threonine-type endopeptidase activity);GO:0008233(peptidase activity);GO:0016787(hydrolase activity);GO:0006508(proteolysis);GO:0051603(proteolysis involved in cellular protein catabolic process);GO:0000502(proteasome complex);GO:0005634(nucleus);GO:0005737(cytoplasm);GO:0005839(proteasome core complex)	NA	NA	NA	NA	0	0.029395	0	0	0	0	1.00917	0.0131626	0.0625255	0.162258	up	no
ENSOARG00000006007	NGFR	ENSOART00000006528	GO:0005516(calmodulin binding);GO:0015026(coreceptor activity);GO:0031625(ubiquitin protein ligase binding);GO:0006919(activation of cysteine-type endopeptidase activity involved in apoptotic process);GO:0007165(signal transduction);GO:0007266(Rho protein signal transduction);GO:1900182(positive regulation of protein localization to nucleus);GO:1902895(positive regulation of pri-miRNA transcripti…	NA	NA	NA	nerve growth factor receptor [Source:HGNC Symbol;Acc:HGNC:7809]	0.014992	0	0.018593	0	0	0	1.01147	0.0164562	0.0142203	0.0671143	up	no
ENSOARG00000006065	NODAL	ENSOART00000006597	GO:0008083(growth factor activity);GO:0048018(receptor agonist activity);GO:0070698(type I activin receptor binding);GO:0000122(negative regulation of transcription from RNA polymerase II promoter);GO:0001701(in utero embryonic development);GO:0001702(gastrulation with mouth forming second);GO:0001707(mesoderm formation);GO:0001829(trophectodermal cell differentiation);GO:0001831(trophectodermal …	04350(TGF-beta signaling pathway);04550(Signaling pathways regulating pluripotency of stem cells)	NA	NA	nodal growth differentiation factor [Source:HGNC Symbol;Acc:HGNC:7865]	0.626629	0	0.722448	0	0	0	1.42317	0.509109	0.0098777	0.0647055	up	no
ENSOARG00000006116	ENSOARG00000006116	ENSOART00000006646	NA	NA	NA	NA	NA	0	0	0.027966	0.231735	0	0.027109	0.933581	-0.0991529	0.431375	0.540561	down	no
ENSOARG00000006120	ENSOARG00000006120	ENSOART00000006651	NA	NA	NA	NA	NA	0.18114	0	0.076331	0	0	0	1.08573	0.11866	0.0877598	0.212599	up	no

## Sheet: GO
GO_ID	GO_Term	GO_function	GO_class	S gene number	TS gene number	B gene number	TB gene number	pvalue
GO:0005829	cytosol	cellular_component	9	292	1691	1579	10874	0.000349
GO:0000381	regulation of alternative mRNA splicing, via spliceosome	biological_process	13	9	1691	18	10874	0.000664488
GO:0042581	specific granule	cellular_component	12	6	1691	9	10874	0.000769826
GO:0000932	P-body	cellular_component	10	16	1691	46	10874	0.00103275
GO:0070062	extracellular exosome	cellular_component	7	270	1691	1475	10874	0.00114542
GO:0005080	protein kinase C binding	molecular_function	8	8	1691	16	10874	0.00133907
GO:0045947	negative regulation of translational initiation	biological_process	10	5	1691	7	10874	0.00144164
GO:0030141	secretory granule	cellular_component	11	11	1691	27	10874	0.00144725
GO:0006367	transcription initiation from RNA polymerase II promoter	biological_process	10	10	1691	24	10874	0.0019396
GO:0008270	zinc ion binding	molecular_function	8	129	1691	659	10874	0.00245678
GO:0097431	mitotic spindle pole	cellular_component	11	4	1691	5	10874	0.00255335
GO:0047035	testosterone dehydrogenase (NAD+) activity	molecular_function	7	3	1691	3	10874	0.00375502
GO:0030203	glycosaminoglycan metabolic process	biological_process	7	3	1691	3	10874	0.00375502
GO:0050708	regulation of protein secretion	biological_process	7	3	1691	3	10874	0.00375502
GO:0043517	positive regulation of DNA damage response, signal transduction by p53 class mediator	biological_process	11	3	1691	3	10874	0.00375502
GO:0016192	vesicle-mediated transport	biological_process	6	24	1691	90	10874	0.00455107
GO:0006904	vesicle docking involved in exocytosis	biological_process	7	6	1691	12	10874	0.00555395
GO:0061178	regulation of insulin secretion involved in cellular response to glucose stimulus	biological_process	12	5	1691	9	10874	0.0065789
GO:0042325	regulation of phosphorylation	biological_process	8	5	1691	9	10874	0.0065789
GO:0016043	cellular component organization	biological_process	4	4	1691	6	10874	0.00671454
GO:0016471	vacuolar proton-transporting V-type ATPase complex	cellular_component	12	4	1691	6	10874	0.00671454
GO:0071949	FAD binding	molecular_function	7	4	1691	6	10874	0.00671454
GO:0015078	hydrogen ion transmembrane transporter activity	molecular_function	10	7	1691	16	10874	0.00680615
GO:0007264	small GTPase mediated signal transduction	biological_process	8	37	1691	160	10874	0.00728208
GO:0017148	negative regulation of translation	biological_process	9	9	1691	24	10874	0.00740928
GO:0043393	regulation of protein binding	biological_process	6	6	1691	13	10874	0.00897126
GO:0043001	Golgi to plasma membrane protein transport	biological_process	9	6	1691	13	10874	0.00897126
GO:0032465	regulation of cytokinesis	biological_process	8	6	1691	13	10874	0.00897126
GO:0070328	triglyceride homeostasis	biological_process	9	6	1691	13	10874	0.00897126
GO:0032008	positive regulation of TOR signaling	biological_process	10	7	1691	17	10874	0.0100396
GO:0005743	mitochondrial inner membrane	cellular_component	13	37	1691	164	10874	0.0109042
GO:0000993	RNA polymerase II core binding	molecular_function	7	5	1691	10	10874	0.0114865
GO:0005740	mitochondrial envelope	cellular_component	11	5	1691	10	10874	0.0114865
GO:0004702	signal transducer, downstream of receptor, with serine/threonine kinase activity	molecular_function	9	5	1691	10	10874	0.0114865
GO:0034620	cellular response to unfolded protein	biological_process	7	3	1691	4	10874	0.0132709
GO:1901797	negative regulation of signal transduction by p53 class mediator	biological_process	10	3	1691	4	10874	0.0132709
GO:0043534	blood vessel endothelial cell migration	biological_process	11	3	1691	4	10874	0.0132709
GO:0046632	alpha-beta T cell differentiation	biological_process	10	3	1691	4	10874	0.0132709
GO:0030239	myofibril assembly	biological_process	8	3	1691	4	10874	0.0132709
GO:0000340	RNA 7-methylguanosine cap binding	molecular_function	8	3	1691	4	10874	0.0132709
GO:0010544	negative regulation of platelet activation	biological_process	8	3	1691	4	10874	0.0132709
GO:0042589	zymogen granule membrane	cellular_component	13	3	1691	4	10874	0.0132709
GO:0005845	mRNA cap binding complex	cellular_component	7	3	1691	4	10874	0.0132709
GO:0070937	CRD-mediated mRNA stability complex	cellular_component	9	3	1691	4	10874	0.0132709
GO:0008080	N-acetyltransferase activity	molecular_function	8	6	1691	14	10874	0.0136629
GO:0008210	estrogen metabolic process	biological_process	6	4	1691	7	10874	0.0137451
GO:0000346	transcription export complex	cellular_component	11	4	1691	7	10874	0.0137451
GO:0060394	negative regulation of pathway-restricted SMAD protein phosphorylation	biological_process	11	4	1691	7	10874	0.0137451
GO:0090316	positive regulation of intracellular protein transport	biological_process	8	4	1691	7	10874	0.0137451
GO:0006406	mRNA export from nucleus	biological_process	7	8	1691	22	10874	0.0139828
GO:0023014	signal transduction by protein phosphorylation	biological_process	8	7	1691	18	10874	0.0142616
GO:0001895	retina homeostasis	biological_process	7	7	1691	18	10874	0.0142616
GO:0007283	spermatogenesis	biological_process	7	29	1691	125	10874	0.0154797
GO:0031929	TOR signaling	biological_process	8	5	1691	11	10874	0.0183966
GO:0009880	embryonic pattern specification	biological_process	7	5	1691	11	10874	0.0183966
GO:0051497	negative regulation of stress fiber assembly	biological_process	10	5	1691	11	10874	0.0183966
GO:0071346	cellular response to interferon-gamma	biological_process	7	5	1691	11	10874	0.0183966
GO:0009790	embryo development	biological_process	6	5	1691	11	10874	0.0183966
GO:0051092	positive regulation of NF-kappaB transcription factor activity	biological_process	14	16	1691	60	10874	0.0184825
GO:0030514	negative regulation of BMP signaling pathway	biological_process	15	8	1691	23	10874	0.0185826
GO:0030522	intracellular receptor signaling pathway	biological_process	7	8	1691	23	10874	0.0185826
GO:0007249	I-kappaB kinase/NF-kappaB signaling	biological_process	8	7	1691	19	10874	0.0196122
GO:1904115	axon cytoplasm	NA	NA	7	1691	19	10874	0.0196122
GO:0009749	response to glucose	biological_process	9	6	1691	15	10874	0.0198286
GO:0003714	transcription corepressor activity	molecular_function	6	17	1691	66	10874	0.0216515
GO:0006633	fatty acid biosynthetic process	biological_process	9	9	1691	28	10874	0.021916
GO:0051604	protein maturation	biological_process	6	4	1691	8	10874	0.0241385
GO:0031396	regulation of protein ubiquitination	biological_process	11	4	1691	8	10874	0.0241385
GO:0051966	regulation of synaptic transmission, glutamatergic	biological_process	10	4	1691	8	10874	0.0241385
GO:0032753	positive regulation of interleukin-4 production	biological_process	8	4	1691	8	10874	0.0241385
GO:0030518	intracellular steroid hormone receptor signaling pathway	biological_process	8	4	1691	8	10874	0.0241385
GO:0030111	regulation of Wnt signaling pathway	biological_process	9	4	1691	8	10874	0.0241385
GO:0017053	transcriptional repressor complex	cellular_component	5	8	1691	24	10874	0.0241693
GO:0031415	NatA complex	cellular_component	10	2	1691	2	10874	0.0241708
GO:0004874	aryl hydrocarbon receptor activity	molecular_function	5	2	1691	2	10874	0.0241708
GO:0042590	antigen processing and presentation of exogenous peptide antigen via MHC class I	biological_process	7	2	1691	2	10874	0.0241708
GO:0010828	positive regulation of glucose transport	biological_process	10	2	1691	2	10874	0.0241708
GO:0004830	tryptophan-tRNA ligase activity	molecular_function	8	2	1691	2	10874	0.0241708
GO:0000339	RNA cap binding	molecular_function	7	2	1691	2	10874	0.0241708
GO:0021873	forebrain neuroblast division	biological_process	10	2	1691	2	10874	0.0241708
GO:2001236	regulation of extrinsic apoptotic signaling pathway	biological_process	9	2	1691	2	10874	0.0241708
GO:0042577	lipid phosphatase activity	molecular_function	8	2	1691	2	10874	0.0241708
GO:0006436	tryptophanyl-tRNA aminoacylation	biological_process	13	2	1691	2	10874	0.0241708
GO:0003976	UDP-N-acetylglucosamine-lysosomal-enzyme N-acetylglucosaminephosphotransferase activity	molecular_function	7	2	1691	2	10874	0.0241708
GO:1900426	positive regulation of defense response to bacterium	biological_process	9	2	1691	2	10874	0.0241708
GO:0044615	nuclear pore nuclear basket	cellular_component	13	2	1691	2	10874	0.0241708
GO:0000778	condensed nuclear chromosome kinetochore	cellular_component	14	2	1691	2	10874	0.0241708
GO:0009416	response to light stimulus	biological_process	6	2	1691	2	10874	0.0241708
GO:0071376	cellular response to corticotropin-releasing hormone stimulus	biological_process	9	2	1691	2	10874	0.0241708
GO:0031436	BRCA1-BARD1 complex	cellular_component	9	2	1691	2	10874	0.0241708
GO:0090306	spindle assembly involved in meiosis	biological_process	6	2	1691	2	10874	0.0241708
GO:0030130	clathrin coat of trans-Golgi network vesicle	cellular_component	14	2	1691	2	10874	0.0241708
GO:0036449	microtubule minus-end	cellular_component	12	2	1691	2	10874	0.0241708
GO:0004466	long-chain-acyl-CoA dehydrogenase activity	molecular_function	7	2	1691	2	10874	0.0241708
GO:0071394	cellular response to testosterone stimulus	biological_process	9	2	1691	2	10874	0.0241708
GO:0019863	IgE binding	molecular_function	7	2	1691	2	10874	0.0241708
GO:2001069	glycogen binding	molecular_function	6	2	1691	2	10874	0.0241708
GO:0071711	basement membrane organization	biological_process	7	2	1691	2	10874	0.0241708
GO:0090045	positive regulation of deacetylase activity	biological_process	7	2	1691	2	10874	0.0241708

## Sheet: KEGG
pathway_id	pathway_name	Genes	S gene number	TS gene number	B gene number	TB gene number	pvalue
ko04142	Lysosome	ACP2;ACP5;AP1G2;AP3M1;AP3M2;AP4E1;ARSA;ATP6V0B;ATP6V0D2;CD68;CLTB;CLTC;ENSOARG00000018930;GNPTAB;GNS;LAMP3;NEU1;NPC2	18	436	61	2610	0.00841458
ko05202	Transcriptional misregulation in cancers	CD86;CDK14;ENSOARG00000000570;ENSOARG00000000890;ENSOARG00000009555;ENSOARG00000020031;ENSOARG00000020293;ENSOARG00000020842;ETV5;EYA1;MLF1;NUPR1;PLAU;RARA;SP1;SS18;TRAF1	17	436	61	2610	0.0185275
ko00250	Alanine, aspartate and glutamate metabolism	ASNS;CPS1;GAD1;GFPT2;GOT1;GPT2;RIMKLB	7	436	19	2610	0.0279126
ko04150	mTOR signaling pathway	AKT1S1;AKT3;EIF4EBP1;EIF4E;RHEB;RICTOR;RPTOR;STRADA	8	436	25	2610	0.0444615
ko00600	Sphingolipid metabolism	ARSA;GBA2;NEU1;PLPP2;PLPP3;SGMS1;UGCG	7	436	21	2610	0.0477434
ko00260	Glycine, serine and threonine metabolism	ALAS2;BHMT;BPGM;ENSOARG00000015190;GNMT;MAOB;PSAT1;SDS;SHMT1	9	436	30	2610	0.0501879
ko04310	Wnt signaling pathway	CSNK2B;DAAM1;DKK1;FZD3;GPC4;LEF1;MAPK8;PLCB3;PRICKLE2;PSEN1;ROCK2;SENP2	12	436	44	2610	0.0515353
ko04141	Protein processing in endoplasmic reticulum	DERL2;DNAJA2;DNAJB1;DNAJC1;ENSOARG00000002962;ENSOARG00000012132;FBXO6;HERPUD1;HSP90B1;HSPA4L;MAPK8;MARCH6;MOGS;PLAA;SEC13;SEC24D;SEC62;SSR4;TRAM1;UBQLN1	20	436	84	2610	0.0565389
ko05152	Tuberculosis	AKT3;ATP6V0B;ATP6V0D2;CALM1;CLEC4E;ENSOARG00000001031;ENSOARG00000016743;ENSOARG00000018768;FCGR2B;HSPD1;IRAK2;MAPK8;NFYB;RAB5B;RAF1;RIPK2;TGFB2	17	436	69	2610	0.0568568
ko03013	RNA transport	EIF1B;EIF1;EIF3E;EIF3G;EIF4EBP1;EIF4E;ENSOARG00000014311;ENSOARG00000018462;ENSOARG00000020517;FMR1;MAGOH;NCBP1;NUP155;NUP160;NUP35;NUP98;PNN;SEC13;SENP2;THOC5;XPO1	21	436	91	2610	0.0688676
ko00520	Amino sugar and nucleotide sugar metabolism	CYB5R3;ENSOARG00000001722;ENSOARG00000013436;ENSOARG00000018930;GALT;GFPT2;GNPNAT1;MPI;PGM1	9	436	32	2610	0.0725329
ko05166	HTLV-I infection	AKT3;ATF2;ATR;BUB1B;BUB3;CD3E;CDC23;ELK1;ENSOARG00000002962;ENSOARG00000007389;ENSOARG00000016743;ENSOARG00000019070;FZD3;NFYB;POLE2;SLC25A31;TBPL1;TGFB2;TGFBR1;XIAP;XPO1	21	436	92	2610	0.0759358
ko04152	AMPK signaling pathway	AKT1S1;AKT3;CFTR;EIF4EBP1;PFKL;PPP2R1B;PPP2R2A;PPP2R3C;RAB10;RHEB;RPTOR;STRADA;STRADB;TBC1D1	14	436	58	2610	0.0913877
ko01200	Carbon metabolism	ADPGK;CPS1;DLST;ENO3;GOT1;GPT2;MCEE;ME1;ME2;MUT;PFKL;PSAT1;SDHC;SDS;SHMT1;TPI1	16	436	69	2610	0.100052
ko00640	Propanoate metabolism	ECHDC1;ENSOARG00000020280;LDHA;MCEE;MUT	5	436	16	2610	0.113608
ko00460	Cyanoamino acid metabolism	GBA3;SHMT1	2	436	4	2610	0.132344
ko05231	Choline metabolism in cancer	AKT3;EIF4EBP1;ENSOARG00000019070;MAPK8;PLPP2;PLPP3;RAF1;RHEB;SLC44A4;SP1	10	436	41	2610	0.133031
ko00511	Other glycan degradation	ENSOARG00000018930;GBA2;NEU1	3	436	8	2610	0.135266
ko04530	Tight junction	ACTB;AKT3;CASK;CSNK2B;IGSF5;JAM3;MYH10;PPP2R1B;PPP2R2A;PRKCE;PRKCH	11	436	47	2610	0.148133
ko05410	Hypertrophic cardiomyopathy (HCM)	ACTB;AGT;DAG1;ITGA11;SGCD;TGFB2;TPM1;TPM2;TPM4	9	436	37	2610	0.15142
ko05323	Rheumatoid arthritis	ACP5;ATP6V0B;ATP6V0D2;ATP6V1B1;ATP6V1G3;CD86;ENSOARG00000004627;TGFB2	8	436	32	2610	0.151792
ko04940	Type I diabetes mellitus	CD86;ENSOARG00000007389;GAD1;HSPD1	4	436	13	2610	0.158569
ko04510	Focal adhesion	ACTB;AKT3;COL4A4;ELK1;ENSOARG00000001039;ENSOARG00000017503;ENSOARG00000019070;FYN;ITGA11;LAMA1;MAPK8;MYLK;RAF1;ROCK2;XIAP;ZYX	16	436	74	2610	0.160045
ko00561	Glycerolipid metabolism	ENSOARG00000007414;ENSOARG00000011929;ENSOARG00000018086;LPL;PLPP2;PLPP3	6	436	23	2610	0.172887
ko04974	Protein digestion and absorption	COL4A4;DPP4;KCNK5;MME;SLC3A1;SLC3A2;SLC7A7;XPNPEP2	8	436	33	2610	0.172944
ko04350	TGF-beta signaling pathway	ACVR1B;ACVR2A;ENSOARG00000003809;ID3;PPP2R1B;SP1;TGFB2;TGFBR1	8	436	33	2610	0.172944
ko05206	MicroRNAs in cancer	CCNG1;ENSOARG00000000570;ENSOARG00000019070;ERBB3;FZD3;PLAU;PRKCE;RAF1;RPTOR;TGFB2;TPM1	11	436	49	2610	0.182864
ko05142	Chagas disease (American trypanosomiasis)	AKT3;CD3E;ENSOARG00000001031;ENSOARG00000004627;MAPK8;PLCB3;PPP2R1B;PPP2R2A;TGFB2;TGFBR1	10	436	44	2610	0.187318
ko05414	Dilated cardiomyopathy (DCM)	ACTB;DAG1;ITGA11;SGCD;TGFB2;TPM1;TPM2;TPM4	8	436	34	2610	0.195332
ko00532	Glycosaminoglycan biosynthesis - chondroitin sulfate / dermatan sulfate	CSGALNACT2;DSE	2	436	5	2610	0.196861
ko04721	Synaptic vesicle cycle	ATP6V0B;ATP6V0D2;ATP6V1B1;ATP6V1G3;CLTB;CLTC	6	436	24	2610	0.200152
ko00970	Aminoacyl-tRNA biosynthesis	AARS;EPRS;GARS;SARS;WARS2;WARS	6	436	24	2610	0.200152
ko03030	DNA replication	POLA1;POLA2;POLE2;RFC1;RFC4;RNASEH2C	6	436	24	2610	0.200152
ko04612	Antigen processing and presentation	ENSOARG00000007389;ENSOARG00000016743;HSPA4;IFI30;NFYB;PSME1;TAPBP	7	436	30	2610	0.224199
ko05416	Viral myocarditis	ACTB;CD86;DAG1;ENSOARG00000007389;FYN;SGCD	6	436	25	2610	0.228865
ko04520	Adherens junction	ACTB;CSNK2B;FYN;LEF1;LMO7;TGFBR1	6	436	25	2610	0.228865
ko05221	Acute myeloid leukemia	AKT3;EIF4EBP1;LEF1;RAF1;RARA	5	436	20	2610	0.23212
ko00052	Galactose metabolism	ENSOARG00000007414;GALT;PFKL;PGM1	4	436	15	2610	0.23239
ko04728	Dopaminergic synapse	AKT3;ATF2;CALM1;ENSOARG00000017503;GNB4;MAOB;MAPK8;PLCB3;PPP1R1B;PPP2R1B;PPP2R2A;PPP2R3C	12	436	57	2610	0.232934
ko03018	RNA degradation	CNOT4;DCP2;DDX6;ENO3;ENSOARG00000002411;EXOSC2;EXOSC8;HSPD1;LSM1;PATL1;PFKL	11	436	52	2610	0.241194
ko01230	Biosynthesis of amino acids	CPS1;ENO3;GOT1;GPT2;MAT2B;PFKL;PSAT1;SDS;SHMT1;TPI1	10	436	47	2610	0.249883
ko03320	PPAR signaling pathway	ACSL3;ENSOARG00000012490;ENSOARG00000018086;FABP3;FABP7;LPL;NR1H3	7	436	31	2610	0.251097
ko04071	Sphingolipid signaling pathway	AKT3;FYN;MAPK8;PLCB3;PPP2R1B;PPP2R2A;PPP2R3C;PRKCE;RAF1;ROCK2;SGMS1	11	436	53	2610	0.26204
ko04022	cGMP - PKG signaling pathway	AKT3;ATF2;ATP2B1;CALM1;ENSOARG00000001774;ENSOARG00000017503;MRVI1;MYLK;PLCB3;PRKCE;RAF1;ROCK2;SLC25A31	13	436	64	2610	0.262438
ko04380	Osteoclast differentiation	ACP5;AKT3;CYBA;CYLD;FCGR2B;FYN;MAPK8;SQSTM1;TGFB2;TGFBR1	10	436	48	2610	0.272209
ko04966	Collecting duct acid secretion	ATP6V0D2;ATP6V1B1;ATP6V1G3	3	436	11	2610	0.274248
ko04261	Adrenergic signaling in cardiomyocytes	AKT3;ATF2;ATP2B1;CALM1;ENSOARG00000001774;ENSOARG00000017503;PLCB3;PPP2R1B;PPP2R2A;PPP2R3C;TPM1;TPM2;TPM4	13	436	65	2610	0.281898
ko05034	Alcoholism	ATF2;CALM1;ENSOARG00000009555;ENSOARG00000017503;ENSOARG00000020031;GNB4;HDAC3;MAOB;NPY;PPP1R1B;RAF1	11	436	54	2610	0.283463
ko00270	Cysteine and methionine metabolism	BHMT;ENSOARG00000020280;GOT1;LDHA;MAT2B;SDS	6	436	27	2610	0.289667
ko00010	Glycolysis / Gluconeogenesis	ADPGK;BPGM;ENO3;ENSOARG00000020280;LDHA;PFKL;PGM1;TPI1	8	436	38	2610	0.294772
ko05214	Glioma	AKT3;CALM1;ENSOARG00000000570;ENSOARG00000019070;RAF1	5	436	22	2610	0.300963
ko00785	Lipoic acid metabolism	LIPT1	1	436	2	2610	0.306247
ko00780	Biotin metabolism	OXSM	1	436	2	2610	0.306247
ko00290	Valine, leucine and isoleucine biosynthesis	SDS	1	436	2	2610	0.306247
ko04722	Neurotrophin signaling pathway	AKT3;CALM1;ENSOARG00000001039;IRAK2;MAPK8;NFKBIE;PSEN1;RAF1;RIPK2	9	436	44	2610	0.307706
ko00630	Glyoxylate and dicarboxylate metabolism	CAT;MCEE;MUT;SHMT1	4	436	17	2610	0.3126
ko00190	Oxidative phosphorylation	ATP5G1;ATP6V0B;ATP6V0D2;ATP6V1B1;ATP6V1G3;COX5B;ENSOARG00000007018;NDUFA3;NDUFB10;NDUFS4;NDUFV3;SDHC	12	436	61	2610	0.314276
ko04270	Vascular smooth muscle contraction	AGT;CALD1;CALM1;ENSOARG00000017503;MRVI1;MYLK;PLCB3;PRKCE;PRKCH;RAF1;ROCK2	11	436	56	2610	0.327719
ko04910	Insulin signaling pathway	AKT3;CALM1;EIF4EBP1;EIF4E;ELK1;ENSOARG00000017503;MAPK8;PYGL;RAF1;RHEB;RPTOR	11	436	56	2610	0.327719
ko05162	Measles	AKT3;CD3E;CSNK2B;ENSOARG00000001031;FCGR2B;FYN;MAVS;MSN;RCHY1	9	436	45	2610	0.332795
ko04144	Endocytosis	CLTB;CLTC;DAB2;ENSOARG00000000570;ENSOARG00000003809;ENSOARG00000007389;ENSOARG00000018768;ENSOARG00000019070;ERBB3;HGS;ITCH;RAB11A;RAB22A;RAB4A;RAB5B;TGFB2;TGFBR1;VPS37A	18	436	96	2610	0.333035
ko03022	Basal transcription factors	ENSOARG00000017126;GTF2A2;GTF2E1;TAF13;TBPL1	5	436	23	2610	0.33654
ko02010	ABC transporters	ABCB6;ABCC5;ABCD3;CFTR;ENSOARG00000000935	5	436	23	2610	0.33654
ko05168	Herpes simplex infection	C1QBP;CSNK2B;ENSOARG00000001031;ENSOARG00000007389;ENSOARG00000013584;ENSOARG00000017503;MAPK8;MAVS;SRSF9;TAF13;TBPL1;TRAF1;TRAF5	13	436	68	2610	0.342669
ko04024	cAMP signaling pathway	AKT3;ATP2B1;CALM1;CFTR;ENSOARG00000000935;ENSOARG00000001039;ENSOARG00000001774;ENSOARG00000017503;HCN2;MAPK8;NPY;PPP1R1B;RAF1;ROCK2	14	436	74	2610	0.348857
ko00051	Fructose and mannose metabolism	ENSOARG00000007414;MPI;PFKL;TPI1	4	436	18	2610	0.353702
ko04114	Oocyte meiosis	CALM1;CDC23;ENSOARG00000017503;PLK1;PPP2R1B;SLK;SMC3;SPDYC;YWHAB	9	436	46	2610	0.358229
ko03015	mRNA surveillance pathway	CSTF1;ENSOARG00000017503;MAGOH;NCBP1;PNN;PPP2R1B;PPP2R2A;PPP2R3C;WDR82	9	436	47	2610	0.38389
ko05100	Bacterial invasion of epithelial cells	ACTB;CLTB;CLTC;SEPT3;SEPT8;SEPT9	6	436	30	2610	0.385587
ko05204	Chemical carcinogenesis	ARNT;ENSOARG00000003361;ENSOARG00000013777;ENSOARG00000014759;GSTK1;GSTM3	6	436	30	2610	0.385587
ko04064	NF-kappa B signaling pathway	CSNK2B;ENSOARG00000001031;PLAU;TRAF1;TRAF5;XIAP	6	436	30	2610	0.385587
ko05210	Colorectal cancer	AKT3;LEF1;MAPK8;RAF1;TGFB2;TGFBR1	6	436	30	2610	0.385587
ko04961	Endocrine and other factor-regulated calcium reabsorption	CLTB;CLTC;PLCB3;RAB11A	4	436	19	2610	0.394804
ko05213	Endometrial cancer	AKT3;ELK1;LEF1;RAF1	4	436	19	2610	0.394804
ko04614	Renin-angiotensin system	AGT;MME	2	436	8	2610	0.396622
ko00061	Fatty acid biosynthesis	ACSL3;OXSM	2	436	8	2610	0.396622
ko04120	Ubiquitin mediated proteolysis	CDC23;ENSOARG00000000570;ENSOARG00000012132;FANCL;HERC2;ITCH;MID1;RCHY1;TRIM37;UBA3;UBE2B;XIAP	12	436	65	2610	0.401344
ko04390	Hippo signaling pathway	ACTB;ENSOARG00000017503;FZD3;LEF1;MOB1A;PPP2R1B;PPP2R2A;TGFB2;TGFBR1;YWHAB	10	436	54	2610	0.414987
ko04012	ErbB signaling pathway	AKT3;EIF4EBP1;ELK1;ERBB3;MAPK8;RAF1	6	436	31	2610	0.417864
ko04145	Phagosome	ACTB;ATP6V0B;ATP6V0D2;ATP6V1B1;ATP6V1G3;CYBA;ENSOARG00000007389;ENSOARG00000018768;FCGR2B;HGS;RAB5B	11	436	60	2610	0.419529
ko03060	Protein export	SEC62;SRP14;SRP72	3	436	14	2610	0.422222
ko04330	Notch signaling pathway	APH1A;APH1B;PSEN1	3	436	14	2610	0.422222
ko00430	Taurine and hypotaurine metabolism	GAD1	1	436	3	2610	0.422227
ko00730	Thiamine metabolism	ENSOARG00000014653	1	436	3	2610	0.422227
ko05164	Influenza A	ACTB;AKT3;ATF2;DNAJB1;ENSOARG00000001031;KPNA2;MAPK8;MAVS;NUP98;RAF1;TMPRSS4;XPO1	12	436	66	2610	0.423465
ko05160	Hepatitis C	AKT3;EIF3E;MAPK8;MAVS;NR1H3;PPP2R1B;PPP2R2A;RAF1	8	436	43	2610	0.430774
ko04550	Signaling pathways regulating pluripotency of stem cells	ACVR1B;ACVR2A;AKT3;ENSOARG00000002216;FZD3;ID3;RAF1;SETDB1;SKIL	9	436	49	2610	0.435435
ko00500	Starch and sucrose metabolism	ENPP3;GBA3;PGM1;PYGL	4	436	20	2610	0.435475
ko00982	Drug metabolism - cytochrome P450	ENSOARG00000014759;FMO1;GSTK1;GSTM3;MAOB	5	436	26	2610	0.443927
ko04920	Adipocytokine signaling pathway	ACSL3;AKT3;MAPK8;NFKBIE;NPY	5	436	26	2610	0.443927
ko04720	Long-term potentiation	CALM1;ENSOARG00000001039;ENSOARG00000017503;PLCB3;RAF1	5	436	26	2610	0.443927
ko05010	Alzheimer's disease	APH1A;APH1B;ATP5G1;CALM1;COX5B;ENSOARG00000007018;LPL;MME;NDUFA3;NDUFB10;NDUFS4;NDUFV3;PLCB3;PSEN1;SDHC	15	436	85	2610	0.452452
ko04922	Glucagon signaling pathway	AKT3;ATF2;CALM1;ENSOARG00000013381;ENSOARG00000020280;LDHA;PLCB3;PYGL	8	436	44	2610	0.458122
ko00531	Glycosaminoglycan degradation	ENSOARG00000018930;GNS	2	436	9	2610	0.45884
ko01210	2-Oxocarboxylic acid metabolism	GOT1;GPT2	2	436	9	2610	0.45884
ko00650	Butanoate metabolism	AACS;BDH1;GAD1	3	436	15	2610	0.46968
ko00620	Pyruvate metabolism	ENSOARG00000020280;GLO1;LDHA;ME1;ME2	5	436	27	2610	0.478986
ko05412	Arrhythmogenic right ventricular cardiomyopathy (ARVC)	ACTB;DAG1;ITGA11;LEF1;SGCD	5	436	27	2610	0.478986
ko00330	Arginine and proline metabolism	CPS1;ENSOARG00000010485;GOT1;MAOB;P4HA3;SAT1	6	436	33	2610	0.4816
ko04020	Calcium signaling pathway	ATP2B1;CALM1;ENSOARG00000001774;ENSOARG00000019070;ERBB3;MYLK;PLCB3;SLC25A31	8	436	45	2610	0.48522
ko04062	Chemokine signaling pathway	AKT3;CCL25;ENSOARG00000001039;ENSOARG00000004627;GNB4;PLCB3;RAF1;RASGRP2;ROCK2	9	436	51	2610	0.486559
ko04611	Platelet activation	ACTB;AKT3;ENSOARG00000001039;ENSOARG00000017503;FYN;MYLK;PLCB3;RASGRP2;ROCK2;SNAP23	10	436	57	2610	0.487699
ko05169	Epstein-Barr virus infection	AKT3;ATF2;CSNK2B;ENSOARG00000000570;ENSOARG00000007389;ENSOARG00000014204;GTF2E1;MAPK8;NFKBIE;POLR1D;POLR2F;TBPL1;TRAF1;TRAF5;XPO1;YWHAB	16	436	93	2610	0.492273
ko04068	FoxO signaling pathway	AKT3;CAT;CCNB2;ENSOARG00000000570;ENSOARG00000013381;MAPK8;PLK1;RAF1;TGFB2;TGFBR1	10	436	58	2610	0.511533
ko04919	Thyroid hormone signaling pathway	ACTB;AKT3;ENSOARG00000000570;HDAC3;MED1;MED30;PLCB3;RAF1;RHEB	9	436	52	2610	0.511715
ko04620	Toll-like receptor signaling pathway	AKT3;CD86;ENSOARG00000001031;ENSOARG00000004627;MAPK8;TLR8	6	436	34	2610	0.512695
ko05215	Prostate cancer	AKT3;ENSOARG00000000570;ENSOARG00000019070;HSP90B1;LEF1;RAF1	6	436	34	2610	0.512695
ko05031	Amphetamine addiction	ATF2;CALM1;ENSOARG00000017503;MAOB;PPP1R1B	5	436	28	2610	0.513274
ko05212	Pancreatic cancer	AKT3;MAPK8;RAF1;TGFB2;TGFBR1	5	436	28	2610	0.513274
ko00510	N-Glycan biosynthesis	ALG6;DPAGT1;MGAT4A;MOGS	4	436	22	2610	0.514093
ko05330	Allograft rejection	CD86;ENSOARG00000007389	2	436	10	2610	0.517156
ko05332	Graft-versus-host disease	CD86;ENSOARG00000007389	2	436	10	2610	0.517156
ko00340	Histidine metabolism	HDC;MAOB	2	436	10	2610	0.517156
ko05320	Autoimmune thyroid disease	CD86;ENSOARG00000007389	2	436	10	2610	0.517156
ko00400	Phenylalanine, tyrosine and tryptophan biosynthesis	GOT1	1	436	4	2610	0.518855
ko05205	Proteoglycans in cancer	ACTB;AKT3;ELK1;ENSOARG00000000570;ENSOARG00000002216;ENSOARG00000017503;ERBB3;FZD3;MSN;PLAU;RAF1;ROCK2;TGFB2	13	436	77	2610	0.531857
ko04146	Peroxisome	ABCD3;ACSL3;CAT;CROT;EPHX2;GSTK1;PEX11A;PEX12	8	436	47	2610	0.538225
ko04915	Estrogen signaling pathway	AKT3;ATF2;CALM1;HSP90B1;PLCB3;RAF1;SP1	7	436	41	2610	0.540364
ko05211	Renal cell carcinoma	AKT3;ARNT;ENSOARG00000001039;RAF1;TGFB2	5	436	29	2610	0.5466
ko00565	Ether lipid metabolism	PLB1;PLD3;PLPP2;PLPP3;SELENOI	5	436	29	2610	0.5466
ko05219	Bladder cancer	DAPK1;ENSOARG00000000570;RAF1	3	436	17	2610	0.558739
ko04066	HIF-1 signaling pathway	AKT3;ARNT;EIF4EBP1;EIF4E;ENO3;ENSOARG00000008517;TIMP1	7	436	42	2610	0.567778
ko04972	Pancreatic secretion	ATP2B1;CFTR;ENSOARG00000001039;ENSOARG00000001774;PLCB3;RAB11A;TMEM205	7	436	42	2610	0.567778
ko04914	Progesterone-mediated oocyte maturation	AKT3;CCNB2;CDC23;MAPK8;PLK1;RAF1;SPDYC	7	436	42	2610	0.567778
ko05217	Basal cell carcinoma	FZD3;LEF1	2	436	11	2610	0.571135
ko05222	Small cell lung cancer	AKT3;COL4A4;LAMA1;TRAF1;TRAF5;XIAP	6	436	36	2610	0.57258
ko04210	Apoptosis	AIFM1;AKT3;ENDOG;ENSOARG00000001031;IRAK2;XIAP	6	436	36	2610	0.57258
ko00240	Pyrimidine metabolism	CMPK1;DCK;DCTD;ENSOARG00000014204;POLA1;POLA2;POLE2;POLR1D;POLR2F	9	436	55	2610	0.584542
ko04970	Salivary secretion	ATP2B1;CALM1;ENSOARG00000001774;PLCB3	4	436	24	2610	0.587281
ko05140	Leishmaniasis	CYBA;ELK1;ENSOARG00000001031;TGFB2	4	436	24	2610	0.587281
ko04622	RIG-I-like receptor signaling pathway	AZI2;CYLD;MAPK8;MAVS	4	436	24	2610	0.587281
ko04670	Leukocyte transendothelial migration	ACTB;CYBA;ENSOARG00000001039;JAM3;MSN;PECAM1;ROCK2	7	436	43	2610	0.594418
ko04932	Non-alcoholic fatty liver disease (NAFLD)	AKT3;COX5B;ENSOARG00000002962;ENSOARG00000007018;ITCH;MAPK8;NDUFA3;NDUFB10;NDUFS4;NDUFV3;NR1H3;SDHC	12	436	74	2610	0.595152
ko00790	Folate biosynthesis	GGH	1	436	5	2610	0.599354
ko00604	Glycosphingolipid biosynthesis - ganglio series	ENSOARG00000018930	1	436	5	2610	0.599354
ko04122	Sulfur relay system	ENSOARG00000014653	1	436	5	2610	0.599354
ko05016	Huntington's disease	ATP5G1;CLTB;CLTC;COX5B;DNAL1;ENSOARG00000007018;ENSOARG00000014204;NDUFA3;NDUFB10;NDUFS4;NDUFV3;PLCB3;POLR2F;SDHC;SLC25A31;SP1;TBPL1	17	436	105	2610	0.599485
ko05144	Malaria	ENSOARG00000001031;PECAM1;TGFB2	3	436	18	2610	0.599746
ko03410	Base excision repair	PARP1;POLE2;TDG	3	436	18	2610	0.599746
ko05220	Chronic myeloid leukemia	AKT3;ENSOARG00000000570;RAF1;TGFB2;TGFBR1	5	436	31	2610	0.609753
ko04015	Rap1 signaling pathway	ACTB;AKT3;CALM1;ENSOARG00000001039;ENSOARG00000016418;ENSOARG00000019070;PLCB3;PRKD3;RAF1;RASGRP2;SIPA1L1;SIPA1L2	12	436	75	2610	0.615116
ko04110	Cell cycle	ATR;BUB1B;BUB3;CCNB2;CDC23;ENSOARG00000000570;PLK1;SMC3;STAG1;TGFB2;YWHAB	11	436	69	2610	0.619465
ko00360	Phenylalanine metabolism	GOT1;MAOB	2	436	12	2610	0.620597
ko00980	Metabolism of xenobiotics by cytochrome P450	ENSOARG00000013777;ENSOARG00000014759;GSTK1;GSTM3	4	436	25	2610	0.621369
ko00860	Porphyrin and chlorophyll metabolism	ALAS2;CPOX;EPRS	3	436	19	2610	0.638173
ko04975	Fat digestion and absorption	ENSOARG00000011929;PLPP2;PLPP3	3	436	19	2610	0.638173
ko04130	SNARE interactions in vesicular transport	ENSOARG00000010725;SNAP23;VTI1A	3	436	19	2610	0.638173
ko04913	Ovarian Steroidogenesis	BMP15;HSD17B2;STAR	3	436	19	2610	0.638173
ko04151	PI3K-Akt signaling pathway	AKT3;ATF2;COL4A4;EIF4EBP1;EIF4E;ENSOARG00000000570;ENSOARG00000019070;GHR;GNB4;HSP90B1;ITGA11;LAMA1;PPP2R1B;PPP2R2A;PPP2R3C;RAF1;RHEB;RPTOR;YWHAB	19	436	120	2610	0.642548
ko05161	Hepatitis B	AKT3;ATF2;ELK1;ENSOARG00000001031;MAPK8;MAVS;RAF1;TGFB2;TGFBR1;YWHAB	10	436	64	2610	0.645373
ko05230	Central carbon metabolism in cancer	AKT3;ENSOARG00000019070;PFKL;RAF1	4	436	26	2610	0.653631
ko04971	Gastric acid secretion	CALM1;CFTR;MYLK;PLCB3	4	436	26	2610	0.653631
ko04917	Prolactin signaling pathway	AKT3;GALT;MAPK8;RAF1	4	436	26	2610	0.653631
ko03008	Ribosome biogenesis in eukaryotes	BMS1;CSNK2B;GNL2;NOP10;WDR36;XPO1	6	436	39	2610	0.654991
ko04750	Inflammatory mediator regulation of TRP channels	CALM1;ENSOARG00000017503;MAPK8;PLCB3;PRKCE;PRKCH	6	436	39	2610	0.654991
ko05150	Staphylococcus aureus infection	CFD;FCGR2B	2	436	13	2610	0.665542
ko04710	Circadian rhythm	BHLHE40;NR1D1	2	436	13	2610	0.665542
ko04140	Regulation of autophagy	ATG10;ATG13	2	436	13	2610	0.665542
ko00563	Glycosylphosphatidylinositol(GPI)-anchor biosynthesis	PGAP1;PIGP	2	436	13	2610	0.665542
ko00670	One carbon pool by folate	ENSOARG00000012350;SHMT1	2	436	13	2610	0.665542
ko00603	Glycosphingolipid biosynthesis - globo series	ENSOARG00000018930	1	436	6	2610	0.66641
ko00770	Pantothenate and CoA biosynthesis	ENPP3	1	436	6	2610	0.66641
ko00910	Nitrogen metabolism	CPS1	1	436	6	2610	0.66641
ko00750	Vitamin B6 metabolism	PSAT1	1	436	6	2610	0.66641
ko05030	Cocaine addiction	ATF2;MAOB;PPP1R1B	3	436	20	2610	0.673943
ko00480	Glutathione metabolism	ENSOARG00000014759;GSTK1;GSTM3	3	436	20	2610	0.673943
ko05200	Pathways in cancer	AKT3;ARNT;COL4A4;DAPK1;ENSOARG00000000570;ENSOARG00000019070;FZD3;GNB4;HSP90B1;LAMA1;LEF1;MAPK8;PLCB3;RAF1;RARA;RASGRP2;ROCK2;TGFB2;TGFBR1;TRAF1;TRAF5;XIAP	22	436	141	2610	0.676711
ko05146	Amoebiasis	COL4A4;ENSOARG00000018768;LAMA1;PLCB3;RAB5B;TGFB2	6	436	40	2610	0.680177
ko05218	Melanoma	AKT3;ENSOARG00000000570;ENSOARG00000019070;RAF1	4	436	27	2610	0.684004
ko03420	Nucleotide excision repair	CETN2;POLE2;RFC1;RFC4	4	436	27	2610	0.684004
ko05012	Parkinson's disease	ATP5G1;COX5B;ENSOARG00000007018;NDUFA3;NDUFB10;NDUFS4;NDUFV3;SDHC;SLC25A31	9	436	60	2610	0.693326
ko04916	Melanogenesis	CALM1;FZD3;LEF1;PLCB3;RAF1	5	436	34	2610	0.694212
ko04666	Fc gamma R-mediated phagocytosis	AKT3;FCGR2B;PLPP2;PLPP3;PRKCE;RAF1	6	436	41	2610	0.704145
ko00760	Nicotinate and nicotinamide metabolism	ENPP3;NAMPT	2	436	14	2610	0.706096
ko00310	Lysine degradation	AASS;DLST;SETDB1	3	436	21	2610	0.707043
ko04744	Phototransduction	CALM1	1	436	7	2610	0.722265
ko00601	Glycosphingolipid biosynthesis - lacto and neolacto series	ENSOARG00000014441	1	436	7	2610	0.722265
ko00534	Glycosaminoglycan biosynthesis - heparan sulfate / heparin	ENSOARG00000014907	1	436	7	2610	0.722265
ko00072	Synthesis and degradation of ketone bodies	BDH1	1	436	7	2610	0.722265
ko04115	p53 signaling pathway	ATR;CCNB2;CCNG1;ENSOARG00000000570;RCHY1;SESN3	6	436	42	2610	0.726873
ko00590	Arachidonic acid metabolism	ENSOARG00000013777;EPHX2;PLB1	3	436	22	2610	0.737508
ko04610	Complement and coagulation cascades	CFD;PLAU;PROS1	3	436	22	2610	0.737508
ko00020	Citrate cycle (TCA cycle)	ACLY;DLST;SDHC	3	436	22	2610	0.737508
ko03020	RNA polymerase	ENSOARG00000014204;POLR1D;POLR2F	3	436	22	2610	0.737508
ko04664	Fc epsilon RI signaling pathway	AKT3;FYN;MAPK8;RAF1	4	436	29	2610	0.738997
ko04014	Ras signaling pathway	AKT3;CALM1;ELK1;ENSOARG00000001039;ENSOARG00000018768;ENSOARG00000019070;GNB4;MAPK8;PLA1A;RAB5B;RAF1;RASGRP2	12	436	82	2610	0.739843
ko04930	Type II diabetes mellitus	MAPK8;PRKCE	2	436	15	2610	0.742467
ko05143	African trypanosomiasis	ENSOARG00000001031;PLCB3	2	436	15	2610	0.742467
ko05020	Prion diseases	ELK1;FYN	2	436	15	2610	0.742467
ko04918	Thyroid hormone synthesis	ATF2;HSP90B1;PLCB3;TTF2	4	436	30	2610	0.763642
ko04726	Serotonergic synapse	GABRB2;GNB4;MAOB;PLCB3;RAF1	5	436	37	2610	0.765265
ko04713	Circadian entrainment	CALM1;GNB4;PLCB3	3	436	23	2610	0.765414
ko04730	Long-term depression	PLCB3;PPP2R1B;RAF1	3	436	23	2610	0.765414
ko00564	Glycerophospholipid metabolism	PHOSPHO1;PLB1;PLD3;PLPP2;PLPP3;SELENOI	6	436	44	2610	0.768586
ko00130	Ubiquinone and other terpenoid-quinone biosynthesis	COQ6	1	436	8	2610	0.768785
ko04725	Cholinergic synapse	AKT3;FYN;GNB4;PLCB3	4	436	31	2610	0.78644
ko04512	ECM-receptor interaction	COL4A4;DAG1;ITGA11;LAMA1	4	436	31	2610	0.78644
ko04621	NOD-like receptor signaling pathway	HSP90B1;MAPK8;RIPK2	3	436	24	2610	0.790861
ko04921	Oxytocin signaling pathway	ACTB;CALM1;ELK1;ENSOARG00000017503;MYLK;PLCB3;RAF1;ROCK2	8	436	59	2610	0.793913
ko03040	Spliceosome	DDX46;ENSOARG00000013584;ENSOARG00000020718;MAGOH;MIB1;NCBP1;PRPF38A;RBM25;SRSF9;ZMAT2	10	436	73	2610	0.802029
ko04060	Cytokine-cytokine receptor interaction	ACVR1B;ACVR2A;CCL25;ENSOARG00000004627;ENSOARG00000019070;GHR;IL17RB;TGFB2;TGFBR1;TNFSF15	10	436	73	2610	0.802029
ko00350	Tyrosine metabolism	GOT1;MAOB	2	436	17	2610	0.803743
ko03430	Mismatch repair	RFC1;RFC4	2	436	17	2610	0.803743
ko04672	Intestinal immune network for IgA production	CCL25;CD86	2	436	17	2610	0.803743
ko04912	GnRH signaling pathway	CALM1;ELK1;MAPK8;PLCB3;RAF1	5	436	39	2610	0.80523
ko04660	T cell receptor signaling pathway	AKT3;CD3E;FYN;NFKBIE;RAF1	5	436	39	2610	0.80523
ko05145	Toxoplasmosis	AKT3;ENSOARG00000001031;LAMA1;MAPK8;TGFB2;XIAP	6	436	46	2610	0.805383
ko04668	TNF signaling pathway	AKT3;ATF2;ITCH;MAPK8;TRAF1;TRAF5	6	436	46	2610	0.805383
ko05203	Viral carcinogenesis	ATF2;ATP6V0D2;ENSOARG00000000570;ENSOARG00000007389;GTF2A2;GTF2E1;HDAC3;TBPL1;TRAF1;TRAF5;YWHAB	11	436	80	2610	0.806348
ko00040	Pentose and glucuronate interconversions	ENSOARG00000007414	1	436	9	2610	0.807528
ko04540	Gap junction	ENSOARG00000019070;PLCB3;RAF1	3	436	25	2610	0.813974
ko04623	Cytosolic DNA-sensing pathway	MAVS;POLR1D;POLR2F	3	436	25	2610	0.813974
ko04962	Vasopressin-regulated water reabsorption	ENSOARG00000018768;RAB11A;RAB5B	3	436	25	2610	0.813974
ko05132	Salmonella infection	ACTB;ENSOARG00000001031;ENSOARG00000004627;MAPK8;ROCK2	5	436	40	2610	0.823094
ko04260	Cardiac muscle contraction	COX5B;TPM1;TPM2;TPM4	4	436	33	2610	0.826754
ko00030	Pentose phosphate pathway	PFKL;PGM1	2	436	18	2610	0.829243
ko00514	Other types of O-glycan biosynthesis	EOGT	1	436	10	2610	0.839792
ko04923	Regulation of lipolysis in adipocyte	AKT3;NPY	2	436	19	2610	0.851722
ko01212	Fatty acid metabolism	ACSL3;ELOVL6;OXSM	3	436	27	2610	0.853748
ko04977	Vitamin digestion and absorption	PLB1	1	436	11	2610	0.866658
ko00983	Drug metabolism - other enzymes	GMPS	1	436	11	2610	0.866658
ko01040	Biosynthesis of unsaturated fatty acids	ELOVL6	1	436	11	2610	0.866658
ko05216	Thyroid cancer	LEF1	1	436	11	2610	0.866658
ko00280	Valine, leucine and isoleucine degradation	AACS;MCEE;MUT	3	436	28	2610	0.870703
ko04662	B cell receptor signaling pathway	AKT3;NFKBIE;RAF1	3	436	28	2610	0.870703
ko04640	Hematopoietic cell lineage	CD3E;MME	2	436	20	2610	0.871475
ko05322	Systemic lupus erythematosus	CD86;ENSOARG00000009555;ENSOARG00000020031;MIB1	4	436	36	2610	0.875243
ko04810	Regulation of actin cytoskeleton	ABI2;ACTB;ENSOARG00000017503;ENSOARG00000019070;ITGA11;MSN;MYLK;RAF1;ROCK2	9	436	73	2610	0.883493
ko04010	MAPK signaling pathway	AKT3;ATF2;ELK1;ENSOARG00000001039;ENSOARG00000019070;LAMTOR3;MAPK8;RAF1;RASGRP2;TGFB2;TGFBR1	11	436	87	2610	0.883811
ko05133	Pertussis	CALM1;ENSOARG00000001031;MAPK8	3	436	29	2610	0.8859
ko05223	Non-small cell lung cancer	AKT3;RAF1	2	436	21	2610	0.888784
ko05321	Inflammatiory bowel disease (IBD)	IL17F;TGFB2	2	436	21	2610	0.888784
ko05340	Primary immunodeficiency	CD3E	1	436	12	2610	0.889027
ko00230	Purine metabolism	DCK;ENPP3;ENSOARG00000014204;GMPS;GUCY2C;PGM1;POLA1;POLA2;POLE2;POLR1D;POLR2F	11	436	89	2610	0.900636
ko04723	Retrograde endocannabinoid signaling	GABRB2;GNB4;MAPK8;PLCB3	4	436	38	2610	0.900645
ko00380	Tryptophan metabolism	CAT;MAOB	2	436	22	2610	0.903911
ko00830	Retinol metabolism	RDH12;SDR16C5	2	436	22	2610	0.903911
ko00592	alpha-Linolenic acid metabolism	PLB1	1	436	13	2610	0.90765
ko03010	Ribosome	ENSOARG00000003480;ENSOARG00000010582;ENSOARG00000011805;ENSOARG00000013262;ENSOARG00000014089;ENSOARG00000020159;MRPL10;MRPL2;MRPS16;RPS27A	10	436	83	2610	0.90875
ko04911	Insulin secretion	ATF2;KCNN3;PLCB3	3	436	31	2610	0.911596
ko04370	VEGF signaling pathway	AKT3;RAF1	2	436	23	2610	0.917102
ko04514	Cell adhesion molecules (CAMs)	CD86;ENSOARG00000007389;JAM3;PECAM1	4	436	40	2610	0.921378
ko04727	GABAergic synapse	GABRB2;GAD1;GNB4	3	436	32	2610	0.92237
ko04978	Mineral absorption	ENSOARG00000008517;SLC40A1	2	436	24	2610	0.928578
ko04976	Bile secretion	CFTR;ENSOARG00000000935	2	436	24	2610	0.928578
ko03460	Fanconi anemia pathway	ATR;FANCL	2	436	24	2610	0.928578
ko05033	Nicotine addiction	GABRB2	1	436	15	2610	0.936061
ko00410	beta-Alanine metabolism	GAD1	1	436	15	2610	0.936061
ko00062	Fatty acid elongation	ELOVL6	1	436	15	2610	0.936061
ko00900	Terpenoid backbone biosynthesis	FNTA	1	436	16	2610	0.946804
ko00591	Linoleic acid metabolism	PLB1	1	436	16	2610	0.946804
ko05134	Legionellosis	ENSOARG00000001031;HSPD1	2	436	26	2610	0.947182
ko04650	Natural killer cell mediated cytotoxicity	ENSOARG00000007389;FYN;RAF1	3	436	35	2610	0.947884
ko04973	Carbohydrate digestion and absorption	AKT3	1	436	17	2610	0.955745
ko05032	Morphine addiction	GABRB2;GNB4	2	436	28	2610	0.961114
ko00140	Steroid hormone biosynthesis	HSD17B2	1	436	19	2610	0.969379
ko04740	Olfactory transduction	CALM1	1	436	19	2610	0.969379
ko00562	Inositol phosphate metabolism	PLCB3;TPI1	2	436	30	2610	0.971486
ko03050	Proteasome	PSMB2;PSME1	2	436	30	2610	0.971486
ko04070	Phosphatidylinositol signaling system	CALM1;PLCB3	2	436	32	2610	0.979166
ko04360	Axon guidance	FYN;RND1;ROCK2	3	436	43	2610	0.982924
ko04724	Glutamatergic synapse	GNB4;PLCB3;SLC1A3	3	436	43	2610	0.982924
ko00071	Fatty acid degradation	ACSL3	1	436	24	2610	0.987822
ko05014	Amyotrophic lateral sclerosis (ALS)	CAT	1	436	27	2610	0.993003
ko04630	Jak-STAT signaling pathway	AKT3;GHR	2	436	41	2610	0.995105
ko04080	Neuroactive ligand-receptor interaction	GABRB2;GHR;NMBR;NPY	4	436	62	2610	0.995624
