# Supplementary material for: Identification and Functional Analysis of Transcriptome Profiles, Long Non-Coding RNAs, Single-Nucleotide Polymorphisms, and Alternative Splicing from the Oocyte to the Preimplantation Stage of Sheep by Single-Cell RNA Sequencing
Source: Genes (Basel). 2023 May 25;14(6):1145. doi: 10.3390/genes14061145 (PMC10298692; doi:10.3390/genes14061145)
Supplement: Supplementary file 1 [file genes-14-01145-s001.zip › Table S2-a.xlsx]

## Sheet: Sheet1
mRNA							Differentiall expression						lncRNA							Differentiall expression		function
transcript_name	class_code	chr	start	end	gene_id	gene_name	Significant	GO	KEGG	KO_ENTRY	EC	Description	transcript_name	class_code	chr	start	end	gene_id	gene_name	Significant	Known/novel	cis/trans	cis location	trans energy	Pearson Correlation Coefficient
ENSOART00000019381	0	chr1	404161	424665	MSTRG.28	ENSOARG00000017810	yes	GO:0000166(nucleotide binding);GO:0005525(GTP binding);GO:0007049(cell cycle);GO:0050790(regulation of catalytic activity);GO:0051301(cell division)	NA	K16942	NA	NA	ENSOART00000028299	0	chr10	35824350	35826474	MSTRG.9959	ENSOARG00000026299	yes	known	trans	NA	-18.24	0.968667
ENSOART00000019381	0	chr1	404161	424665	MSTRG.28	ENSOARG00000017810	yes	GO:0000166(nucleotide binding);GO:0005525(GTP binding);GO:0007049(cell cycle);GO:0050790(regulation of catalytic activity);GO:0051301(cell division)	NA	K16942	NA	NA	ENSOART00000028384	0	chr11	50219648	50234794	MSTRG.14076	ENSOARG00000026381	yes	known	trans	NA	-60.50	0.983887
ENSOART00000019381	0	chr1	404161	424665	MSTRG.28	ENSOARG00000017810	yes	GO:0000166(nucleotide binding);GO:0005525(GTP binding);GO:0007049(cell cycle);GO:0050790(regulation of catalytic activity);GO:0051301(cell division)	NA	K16942	NA	NA	ENSOART00000028236	0	chr13	53357366	53499994	MSTRG.19480	ENSOARG00000026240	yes	known	trans	NA	-49.58	0.973606
ENSOART00000019381	0	chr1	404161	424665	MSTRG.28	ENSOARG00000017810	yes	GO:0000166(nucleotide binding);GO:0005525(GTP binding);GO:0007049(cell cycle);GO:0050790(regulation of catalytic activity);GO:0051301(cell division)	NA	K16942	NA	NA	ENSOART00000028975	0	chr14	50701621	50891922	MSTRG.23243	ENSOARG00000026929	yes	known	trans	NA	-48.91	0.991428
ENSOART00000019381	0	chr1	404161	424665	MSTRG.28	ENSOARG00000017810	yes	GO:0000166(nucleotide binding);GO:0005525(GTP binding);GO:0007049(cell cycle);GO:0050790(regulation of catalytic activity);GO:0051301(cell division)	NA	K16942	NA	NA	ENSOART00000028858	0	chr15	32664041	32681917	MSTRG.25356	ENSOARG00000026821	yes	known	trans	NA	-53.23	0.991813
ENSOART00000019381	0	chr1	404161	424665	MSTRG.28	ENSOARG00000017810	yes	GO:0000166(nucleotide binding);GO:0005525(GTP binding);GO:0007049(cell cycle);GO:0050790(regulation of catalytic activity);GO:0051301(cell division)	NA	K16942	NA	NA	ENSOART00000027888	0	chr24	41650869	41652939	MSTRG.54614	ENSOARG00000025919	yes	known	trans	NA	-71.82	0.971079
ENSOART00000019381	0	chr1	404161	424665	MSTRG.28	ENSOARG00000017810	yes	GO:0000166(nucleotide binding);GO:0005525(GTP binding);GO:0007049(cell cycle);GO:0050790(regulation of catalytic activity);GO:0051301(cell division)	NA	K16942	NA	NA	ENSOART00000028717	0	chr7	10418948	10481314	MSTRG.77080	ENSOARG00000026690	yes	known	trans	NA	-39.26	0.992266
ENSOART00000019381	0	chr1	404161	424665	MSTRG.28	ENSOARG00000017810	yes	GO:0000166(nucleotide binding);GO:0005525(GTP binding);GO:0007049(cell cycle);GO:0050790(regulation of catalytic activity);GO:0051301(cell division)	NA	K16942	NA	NA	ENSOART00000027301	0	chrX	93783165	93784526	MSTRG.90130	ENSOARG00000025385	yes	known	trans	NA	-48.27	0.984533
ENSOART00000019381	0	chr1	404161	424665	MSTRG.28	ENSOARG00000017810	yes	GO:0000166(nucleotide binding);GO:0005525(GTP binding);GO:0007049(cell cycle);GO:0050790(regulation of catalytic activity);GO:0051301(cell division)	NA	K16942	NA	NA	ENSOART00000027323	0	chrX	124901153	124903389	MSTRG.91148	ENSOARG00000025406	yes	known	trans	NA	-31.34	0.979461
ENSOART00000019592	0	chr1	526408	543487	MSTRG.43	PPP1R7	yes	GO:0007059(chromosome segregation);GO:0035307(positive regulation of protein dephosphorylation);GO:0005634(nucleus);GO:0005694(chromosome);GO:0070062(extracellular exosome)	NA	K01672	EC:4.2.1.1	protein phosphatase 1 regulatory subunit 7 [Source:HGNC Symbol;Acc:HGNC:9295]	ENSOART00000028236	0	chr13	53357366	53499994	MSTRG.19480	ENSOARG00000026240	yes	known	trans	NA	-28.32	0.962263
ENSOART00000019592	0	chr1	526408	543487	MSTRG.43	PPP1R7	yes	GO:0007059(chromosome segregation);GO:0035307(positive regulation of protein dephosphorylation);GO:0005634(nucleus);GO:0005694(chromosome);GO:0070062(extracellular exosome)	NA	K01672	EC:4.2.1.1	protein phosphatase 1 regulatory subunit 7 [Source:HGNC Symbol;Acc:HGNC:9295]	ENSOART00000028811	0	chr22	50456021	50592685	MSTRG.50370	ENSOARG00000026777	yes	known	trans	NA	-37.04	0.983879
ENSOART00000021174	0	chr1	9976346	9980627	MSTRG.426	ENSOARG00000019443	yes	NA	NA	K02981	NA	NA	ENSOART00000028299	0	chr10	35824350	35826474	MSTRG.9959	ENSOARG00000026299	yes	known	trans	NA	-31.49	0.978187
ENSOART00000021174	0	chr1	9976346	9980627	MSTRG.426	ENSOARG00000019443	yes	NA	NA	K02981	NA	NA	ENSOART00000028384	0	chr11	50219648	50234794	MSTRG.14076	ENSOARG00000026381	yes	known	trans	NA	-47.92	0.994115
ENSOART00000021174	0	chr1	9976346	9980627	MSTRG.426	ENSOARG00000019443	yes	NA	NA	K02981	NA	NA	ENSOART00000028975	0	chr14	50701621	50891922	MSTRG.23243	ENSOARG00000026929	yes	known	trans	NA	-48.09	0.977904
ENSOART00000021174	0	chr1	9976346	9980627	MSTRG.426	ENSOARG00000019443	yes	NA	NA	K02981	NA	NA	ENSOART00000028858	0	chr15	32664041	32681917	MSTRG.25356	ENSOARG00000026821	yes	known	trans	NA	-65.77	0.981721
ENSOART00000021174	0	chr1	9976346	9980627	MSTRG.426	ENSOARG00000019443	yes	NA	NA	K02981	NA	NA	ENSOART00000027888	0	chr24	41650869	41652939	MSTRG.54614	ENSOARG00000025919	yes	known	trans	NA	-56.15	0.993544
ENSOART00000021174	0	chr1	9976346	9980627	MSTRG.426	ENSOARG00000019443	yes	NA	NA	K02981	NA	NA	ENSOART00000028717	0	chr7	10418948	10481314	MSTRG.77080	ENSOARG00000026690	yes	known	trans	NA	-38.28	0.9613
ENSOART00000021174	0	chr1	9976346	9980627	MSTRG.426	ENSOARG00000019443	yes	NA	NA	K02981	NA	NA	ENSOART00000027301	0	chrX	93783165	93784526	MSTRG.90130	ENSOARG00000025385	yes	known	trans	NA	-42.58	0.999148
ENSOART00000021174	0	chr1	9976346	9980627	MSTRG.426	ENSOARG00000019443	yes	NA	NA	K02981	NA	NA	ENSOART00000027323	0	chrX	124901153	124903389	MSTRG.91148	ENSOARG00000025406	yes	known	trans	NA	-39.18	0.998574
ENSOART00000000672	0	chr1	10024606	10025166	MSTRG.431	ENSOARG00000000626	yes	NA	NA	K02880	NA	NA	ENSOART00000028299	0	chr10	35824350	35826474	MSTRG.9959	ENSOARG00000026299	yes	known	trans	NA	-36.84	0.984447
ENSOART00000000672	0	chr1	10024606	10025166	MSTRG.431	ENSOARG00000000626	yes	NA	NA	K02880	NA	NA	ENSOART00000028384	0	chr11	50219648	50234794	MSTRG.14076	ENSOARG00000026381	yes	known	trans	NA	-33.33	0.978521
ENSOART00000000672	0	chr1	10024606	10025166	MSTRG.431	ENSOARG00000000626	yes	NA	NA	K02880	NA	NA	ENSOART00000028236	0	chr13	53357366	53499994	MSTRG.19480	ENSOARG00000026240	yes	known	trans	NA	-54.07	0.977985
ENSOART00000000672	0	chr1	10024606	10025166	MSTRG.431	ENSOARG00000000626	yes	NA	NA	K02880	NA	NA	ENSOART00000028975	0	chr14	50701621	50891922	MSTRG.23243	ENSOARG00000026929	yes	known	trans	NA	-41.69	0.99458
ENSOART00000000672	0	chr1	10024606	10025166	MSTRG.431	ENSOARG00000000626	yes	NA	NA	K02880	NA	NA	ENSOART00000028858	0	chr15	32664041	32681917	MSTRG.25356	ENSOARG00000026821	yes	known	trans	NA	-38.00	0.981761
ENSOART00000000672	0	chr1	10024606	10025166	MSTRG.431	ENSOARG00000000626	yes	NA	NA	K02880	NA	NA	ENSOART00000027888	0	chr24	41650869	41652939	MSTRG.54614	ENSOARG00000025919	yes	known	trans	NA	-39.26	0.971641
ENSOART00000000672	0	chr1	10024606	10025166	MSTRG.431	ENSOARG00000000626	yes	NA	NA	K02880	NA	NA	ENSOART00000028717	0	chr7	10418948	10481314	MSTRG.77080	ENSOARG00000026690	yes	known	trans	NA	-38.31	0.991625
ENSOART00000000672	0	chr1	10024606	10025166	MSTRG.431	ENSOARG00000000626	yes	NA	NA	K02880	NA	NA	ENSOART00000027301	0	chrX	93783165	93784526	MSTRG.90130	ENSOARG00000025385	yes	known	trans	NA	-42.77	0.986296
ENSOART00000000672	0	chr1	10024606	10025166	MSTRG.431	ENSOARG00000000626	yes	NA	NA	K02880	NA	NA	ENSOART00000027323	0	chrX	124901153	124903389	MSTRG.91148	ENSOARG00000025406	yes	known	trans	NA	-49.57	0.982815
ENSOART00000021259	0	chr1	10338528	10372835	MSTRG.406	PSMB2	yes	GO:0004175(endopeptidase activity);GO:0004298(threonine-type endopeptidase activity);GO:0008233(peptidase activity);GO:0016787(hydrolase activity);GO:0006508(proteolysis);GO:0051603(proteolysis involved in cellular protein catabolic process);GO:0000502(proteasome complex);GO:0005634(nucleus);GO:0005654(nucleoplasm);GO:0005737(cytoplasm);GO:0005839(proteasome core complex);GO:0016020(membrane);GO:…	03050(Proteasome)	K02734	EC:3.4.25.1	proteasome subunit beta 2 [Source:HGNC Symbol;Acc:HGNC:9539]	ENSOART00000028299	0	chr10	35824350	35826474	MSTRG.9959	ENSOARG00000026299	yes	known	trans	NA	-22.06	0.966408
ENSOART00000021259	0	chr1	10338528	10372835	MSTRG.406	PSMB2	yes	GO:0004175(endopeptidase activity);GO:0004298(threonine-type endopeptidase activity);GO:0008233(peptidase activity);GO:0016787(hydrolase activity);GO:0006508(proteolysis);GO:0051603(proteolysis involved in cellular protein catabolic process);GO:0000502(proteasome complex);GO:0005634(nucleus);GO:0005654(nucleoplasm);GO:0005737(cytoplasm);GO:0005839(proteasome core complex);GO:0016020(membrane);GO:…	03050(Proteasome)	K02734	EC:3.4.25.1	proteasome subunit beta 2 [Source:HGNC Symbol;Acc:HGNC:9539]	ENSOART00000028236	0	chr13	53357366	53499994	MSTRG.19480	ENSOARG00000026240	yes	known	trans	NA	-35.44	0.99812
ENSOART00000021259	0	chr1	10338528	10372835	MSTRG.406	PSMB2	yes	GO:0004175(endopeptidase activity);GO:0004298(threonine-type endopeptidase activity);GO:0008233(peptidase activity);GO:0016787(hydrolase activity);GO:0006508(proteolysis);GO:0051603(proteolysis involved in cellular protein catabolic process);GO:0000502(proteasome complex);GO:0005634(nucleus);GO:0005654(nucleoplasm);GO:0005737(cytoplasm);GO:0005839(proteasome core complex);GO:0016020(membrane);GO:…	03050(Proteasome)	K02734	EC:3.4.25.1	proteasome subunit beta 2 [Source:HGNC Symbol;Acc:HGNC:9539]	ENSOART00000028975	0	chr14	50701621	50891922	MSTRG.23243	ENSOARG00000026929	yes	known	trans	NA	-36.96	0.982815
ENSOART00000021259	0	chr1	10338528	10372835	MSTRG.406	PSMB2	yes	GO:0004175(endopeptidase activity);GO:0004298(threonine-type endopeptidase activity);GO:0008233(peptidase activity);GO:0016787(hydrolase activity);GO:0006508(proteolysis);GO:0051603(proteolysis involved in cellular protein catabolic process);GO:0000502(proteasome complex);GO:0005634(nucleus);GO:0005654(nucleoplasm);GO:0005737(cytoplasm);GO:0005839(proteasome core complex);GO:0016020(membrane);GO:…	03050(Proteasome)	K02734	EC:3.4.25.1	proteasome subunit beta 2 [Source:HGNC Symbol;Acc:HGNC:9539]	ENSOART00000028858	0	chr15	32664041	32681917	MSTRG.25356	ENSOARG00000026821	yes	known	trans	NA	-38.25	0.958524
ENSOART00000021259	0	chr1	10338528	10372835	MSTRG.406	PSMB2	yes	GO:0004175(endopeptidase activity);GO:0004298(threonine-type endopeptidase activity);GO:0008233(peptidase activity);GO:0016787(hydrolase activity);GO:0006508(proteolysis);GO:0051603(proteolysis involved in cellular protein catabolic process);GO:0000502(proteasome complex);GO:0005634(nucleus);GO:0005654(nucleoplasm);GO:0005737(cytoplasm);GO:0005839(proteasome core complex);GO:0016020(membrane);GO:…	03050(Proteasome)	K02734	EC:3.4.25.1	proteasome subunit beta 2 [Source:HGNC Symbol;Acc:HGNC:9539]	ENSOART00000028717	0	chr7	10418948	10481314	MSTRG.77080	ENSOARG00000026690	yes	known	trans	NA	-24.96	0.996842
ENSOART00000021421	0	chr1	10897180	10942183	MSTRG.452	THRAP3	yes	GO:0001046(core promoter sequence-specific DNA binding);GO:0001104(RNA polymerase II transcription cofactor activity);GO:0003712(transcription cofactor activity);GO:0003713(transcription coactivator activity);GO:0003723(RNA binding);GO:0004872(receptor activity);GO:0046966(thyroid hormone receptor binding);GO:0051219(phosphoprotein binding);GO:0000381(regulation of alternative mRNA splicing, via …	NA	NA	NA	thyroid hormone receptor associated protein 3 [Source:HGNC Symbol;Acc:HGNC:22964]	ENSOART00000028299	0	chr10	35824350	35826474	MSTRG.9959	ENSOARG00000026299	yes	known	trans	NA	-55.93	0.978187
ENSOART00000021421	0	chr1	10897180	10942183	MSTRG.452	THRAP3	yes	GO:0001046(core promoter sequence-specific DNA binding);GO:0001104(RNA polymerase II transcription cofactor activity);GO:0003712(transcription cofactor activity);GO:0003713(transcription coactivator activity);GO:0003723(RNA binding);GO:0004872(receptor activity);GO:0046966(thyroid hormone receptor binding);GO:0051219(phosphoprotein binding);GO:0000381(regulation of alternative mRNA splicing, via …	NA	NA	NA	thyroid hormone receptor associated protein 3 [Source:HGNC Symbol;Acc:HGNC:22964]	ENSOART00000028384	0	chr11	50219648	50234794	MSTRG.14076	ENSOARG00000026381	yes	known	trans	NA	-19.87	0.994115
ENSOART00000021421	0	chr1	10897180	10942183	MSTRG.452	THRAP3	yes	GO:0001046(core promoter sequence-specific DNA binding);GO:0001104(RNA polymerase II transcription cofactor activity);GO:0003712(transcription cofactor activity);GO:0003713(transcription coactivator activity);GO:0003723(RNA binding);GO:0004872(receptor activity);GO:0046966(thyroid hormone receptor binding);GO:0051219(phosphoprotein binding);GO:0000381(regulation of alternative mRNA splicing, via …	NA	NA	NA	thyroid hormone receptor associated protein 3 [Source:HGNC Symbol;Acc:HGNC:22964]	ENSOART00000028975	0	chr14	50701621	50891922	MSTRG.23243	ENSOARG00000026929	yes	known	trans	NA	-54.66	0.977904
ENSOART00000021421	0	chr1	10897180	10942183	MSTRG.452	THRAP3	yes	GO:0001046(core promoter sequence-specific DNA binding);GO:0001104(RNA polymerase II transcription cofactor activity);GO:0003712(transcription cofactor activity);GO:0003713(transcription coactivator activity);GO:0003723(RNA binding);GO:0004872(receptor activity);GO:0046966(thyroid hormone receptor binding);GO:0051219(phosphoprotein binding);GO:0000381(regulation of alternative mRNA splicing, via …	NA	NA	NA	thyroid hormone receptor associated protein 3 [Source:HGNC Symbol;Acc:HGNC:22964]	ENSOART00000028858	0	chr15	32664041	32681917	MSTRG.25356	ENSOARG00000026821	yes	known	trans	NA	-40.48	0.981721
ENSOART00000021421	0	chr1	10897180	10942183	MSTRG.452	THRAP3	yes	GO:0001046(core promoter sequence-specific DNA binding);GO:0001104(RNA polymerase II transcription cofactor activity);GO:0003712(transcription cofactor activity);GO:0003713(transcription coactivator activity);GO:0003723(RNA binding);GO:0004872(receptor activity);GO:0046966(thyroid hormone receptor binding);GO:0051219(phosphoprotein binding);GO:0000381(regulation of alternative mRNA splicing, via …	NA	NA	NA	thyroid hormone receptor associated protein 3 [Source:HGNC Symbol;Acc:HGNC:22964]	ENSOART00000027888	0	chr24	41650869	41652939	MSTRG.54614	ENSOARG00000025919	yes	known	trans	NA	-46.48	0.993544
ENSOART00000021421	0	chr1	10897180	10942183	MSTRG.452	THRAP3	yes	GO:0001046(core promoter sequence-specific DNA binding);GO:0001104(RNA polymerase II transcription cofactor activity);GO:0003712(transcription cofactor activity);GO:0003713(transcription coactivator activity);GO:0003723(RNA binding);GO:0004872(receptor activity);GO:0046966(thyroid hormone receptor binding);GO:0051219(phosphoprotein binding);GO:0000381(regulation of alternative mRNA splicing, via …	NA	NA	NA	thyroid hormone receptor associated protein 3 [Source:HGNC Symbol;Acc:HGNC:22964]	ENSOART00000028717	0	chr7	10418948	10481314	MSTRG.77080	ENSOARG00000026690	yes	known	trans	NA	-53.80	0.9613
ENSOART00000021421	0	chr1	10897180	10942183	MSTRG.452	THRAP3	yes	GO:0001046(core promoter sequence-specific DNA binding);GO:0001104(RNA polymerase II transcription cofactor activity);GO:0003712(transcription cofactor activity);GO:0003713(transcription coactivator activity);GO:0003723(RNA binding);GO:0004872(receptor activity);GO:0046966(thyroid hormone receptor binding);GO:0051219(phosphoprotein binding);GO:0000381(regulation of alternative mRNA splicing, via …	NA	NA	NA	thyroid hormone receptor associated protein 3 [Source:HGNC Symbol;Acc:HGNC:22964]	ENSOART00000027301	0	chrX	93783165	93784526	MSTRG.90130	ENSOARG00000025385	yes	known	trans	NA	-27.93	0.999148
ENSOART00000021421	0	chr1	10897180	10942183	MSTRG.452	THRAP3	yes	GO:0001046(core promoter sequence-specific DNA binding);GO:0001104(RNA polymerase II transcription cofactor activity);GO:0003712(transcription cofactor activity);GO:0003713(transcription coactivator activity);GO:0003723(RNA binding);GO:0004872(receptor activity);GO:0046966(thyroid hormone receptor binding);GO:0051219(phosphoprotein binding);GO:0000381(regulation of alternative mRNA splicing, via …	NA	NA	NA	thyroid hormone receptor associated protein 3 [Source:HGNC Symbol;Acc:HGNC:22964]	ENSOART00000027323	0	chrX	124901153	124903389	MSTRG.91148	ENSOARG00000025406	yes	known	trans	NA	-54.12	0.998574
ENSOART00000021463	0	chr1	11055081	11060732	MSTRG.468	MRPS15	yes	GO:0003723(RNA binding);GO:0003735(structural constituent of ribosome);GO:0006412(translation);GO:0005622(intracellular);GO:0005634(nucleus);GO:0005730(nucleolus);GO:0005739(mitochondrion);GO:0005761(mitochondrial ribosome);GO:0005763(mitochondrial small ribosomal subunit);GO:0005840(ribosome);GO:0030529(intracellular ribonucleoprotein complex)	03010(Ribosome)	K02956	NA	mitochondrial ribosomal protein S15 [Source:HGNC Symbol;Acc:HGNC:14504]	ENSOART00000028299	0	chr10	35824350	35826474	MSTRG.9959	ENSOARG00000026299	yes	known	trans	NA	-20.64	0.995286
ENSOART00000021463	0	chr1	11055081	11060732	MSTRG.468	MRPS15	yes	GO:0003723(RNA binding);GO:0003735(structural constituent of ribosome);GO:0006412(translation);GO:0005622(intracellular);GO:0005634(nucleus);GO:0005730(nucleolus);GO:0005739(mitochondrion);GO:0005761(mitochondrial ribosome);GO:0005763(mitochondrial small ribosomal subunit);GO:0005840(ribosome);GO:0030529(intracellular ribonucleoprotein complex)	03010(Ribosome)	K02956	NA	mitochondrial ribosomal protein S15 [Source:HGNC Symbol;Acc:HGNC:14504]	ENSOART00000028384	0	chr11	50219648	50234794	MSTRG.14076	ENSOARG00000026381	yes	known	trans	NA	-28.60	0.965845
ENSOART00000021463	0	chr1	11055081	11060732	MSTRG.468	MRPS15	yes	GO:0003723(RNA binding);GO:0003735(structural constituent of ribosome);GO:0006412(translation);GO:0005622(intracellular);GO:0005634(nucleus);GO:0005730(nucleolus);GO:0005739(mitochondrion);GO:0005761(mitochondrial ribosome);GO:0005763(mitochondrial small ribosomal subunit);GO:0005840(ribosome);GO:0030529(intracellular ribonucleoprotein complex)	03010(Ribosome)	K02956	NA	mitochondrial ribosomal protein S15 [Source:HGNC Symbol;Acc:HGNC:14504]	ENSOART00000028952	0	chr14	22034554	22038508	MSTRG.21894	ENSOARG00000026908	yes	known	trans	NA	-24.61	0.985946
ENSOART00000021463	0	chr1	11055081	11060732	MSTRG.468	MRPS15	yes	GO:0003723(RNA binding);GO:0003735(structural constituent of ribosome);GO:0006412(translation);GO:0005622(intracellular);GO:0005634(nucleus);GO:0005730(nucleolus);GO:0005739(mitochondrion);GO:0005761(mitochondrial ribosome);GO:0005763(mitochondrial small ribosomal subunit);GO:0005840(ribosome);GO:0030529(intracellular ribonucleoprotein complex)	03010(Ribosome)	K02956	NA	mitochondrial ribosomal protein S15 [Source:HGNC Symbol;Acc:HGNC:14504]	ENSOART00000028975	0	chr14	50701621	50891922	MSTRG.23243	ENSOARG00000026929	yes	known	trans	NA	-25.40	0.956037
ENSOART00000021463	0	chr1	11055081	11060732	MSTRG.468	MRPS15	yes	GO:0003723(RNA binding);GO:0003735(structural constituent of ribosome);GO:0006412(translation);GO:0005622(intracellular);GO:0005634(nucleus);GO:0005730(nucleolus);GO:0005739(mitochondrion);GO:0005761(mitochondrial ribosome);GO:0005763(mitochondrial small ribosomal subunit);GO:0005840(ribosome);GO:0030529(intracellular ribonucleoprotein complex)	03010(Ribosome)	K02956	NA	mitochondrial ribosomal protein S15 [Source:HGNC Symbol;Acc:HGNC:14504]	ENSOART00000027760	0	chr2	114046190	114223286	MSTRG.39853	ENSOARG00000025798	yes	known	trans	NA	-22.95	0.985093
ENSOART00000021463	0	chr1	11055081	11060732	MSTRG.468	MRPS15	yes	GO:0003723(RNA binding);GO:0003735(structural constituent of ribosome);GO:0006412(translation);GO:0005622(intracellular);GO:0005634(nucleus);GO:0005730(nucleolus);GO:0005739(mitochondrion);GO:0005761(mitochondrial ribosome);GO:0005763(mitochondrial small ribosomal subunit);GO:0005840(ribosome);GO:0030529(intracellular ribonucleoprotein complex)	03010(Ribosome)	K02956	NA	mitochondrial ribosomal protein S15 [Source:HGNC Symbol;Acc:HGNC:14504]	ENSOART00000027888	0	chr24	41650869	41652939	MSTRG.54614	ENSOARG00000025919	yes	known	trans	NA	-44.63	0.973732
ENSOART00000021463	0	chr1	11055081	11060732	MSTRG.468	MRPS15	yes	GO:0003723(RNA binding);GO:0003735(structural constituent of ribosome);GO:0006412(translation);GO:0005622(intracellular);GO:0005634(nucleus);GO:0005730(nucleolus);GO:0005739(mitochondrion);GO:0005761(mitochondrial ribosome);GO:0005763(mitochondrial small ribosomal subunit);GO:0005840(ribosome);GO:0030529(intracellular ribonucleoprotein complex)	03010(Ribosome)	K02956	NA	mitochondrial ribosomal protein S15 [Source:HGNC Symbol;Acc:HGNC:14504]	ENSOART00000028717	0	chr7	10418948	10481314	MSTRG.77080	ENSOARG00000026690	yes	known	trans	NA	-33.89	0.951396
ENSOART00000021463	0	chr1	11055081	11060732	MSTRG.468	MRPS15	yes	GO:0003723(RNA binding);GO:0003735(structural constituent of ribosome);GO:0006412(translation);GO:0005622(intracellular);GO:0005634(nucleus);GO:0005730(nucleolus);GO:0005739(mitochondrion);GO:0005761(mitochondrial ribosome);GO:0005763(mitochondrial small ribosomal subunit);GO:0005840(ribosome);GO:0030529(intracellular ribonucleoprotein complex)	03010(Ribosome)	K02956	NA	mitochondrial ribosomal protein S15 [Source:HGNC Symbol;Acc:HGNC:14504]	ENSOART00000027301	0	chrX	93783165	93784526	MSTRG.90130	ENSOARG00000025385	yes	known	trans	NA	-37.16	0.977684
ENSOART00000021463	0	chr1	11055081	11060732	MSTRG.468	MRPS15	yes	GO:0003723(RNA binding);GO:0003735(structural constituent of ribosome);GO:0006412(translation);GO:0005622(intracellular);GO:0005634(nucleus);GO:0005730(nucleolus);GO:0005739(mitochondrion);GO:0005761(mitochondrial ribosome);GO:0005763(mitochondrial small ribosomal subunit);GO:0005840(ribosome);GO:0030529(intracellular ribonucleoprotein complex)	03010(Ribosome)	K02956	NA	mitochondrial ribosomal protein S15 [Source:HGNC Symbol;Acc:HGNC:14504]	ENSOART00000027323	0	chrX	124901153	124903389	MSTRG.91148	ENSOARG00000025406	yes	known	trans	NA	-42.54	0.976373
ENSOART00000021636	0	chr1	12371619	12374992	MSTRG.543	YRDC	yes	GO:0003725(double-stranded RNA binding);GO:0051051(negative regulation of transport);GO:0016020(membrane)	NA	NA	NA	yrdC N6-threonylcarbamoyltransferase domain containing [Source:HGNC Symbol;Acc:HGNC:28905]	ENSOART00000028299	0	chr10	35824350	35826474	MSTRG.9959	ENSOARG00000026299	yes	known	trans	NA	-47.08	0.98707
ENSOART00000021636	0	chr1	12371619	12374992	MSTRG.543	YRDC	yes	GO:0003725(double-stranded RNA binding);GO:0051051(negative regulation of transport);GO:0016020(membrane)	NA	NA	NA	yrdC N6-threonylcarbamoyltransferase domain containing [Source:HGNC Symbol;Acc:HGNC:28905]	ENSOART00000028384	0	chr11	50219648	50234794	MSTRG.14076	ENSOARG00000026381	yes	known	trans	NA	-50.63	0.979401
ENSOART00000021636	0	chr1	12371619	12374992	MSTRG.543	YRDC	yes	GO:0003725(double-stranded RNA binding);GO:0051051(negative regulation of transport);GO:0016020(membrane)	NA	NA	NA	yrdC N6-threonylcarbamoyltransferase domain containing [Source:HGNC Symbol;Acc:HGNC:28905]	ENSOART00000028236	0	chr13	53357366	53499994	MSTRG.19480	ENSOARG00000026240	yes	known	trans	NA	-28.73	0.976572
ENSOART00000021636	0	chr1	12371619	12374992	MSTRG.543	YRDC	yes	GO:0003725(double-stranded RNA binding);GO:0051051(negative regulation of transport);GO:0016020(membrane)	NA	NA	NA	yrdC N6-threonylcarbamoyltransferase domain containing [Source:HGNC Symbol;Acc:HGNC:28905]	ENSOART00000028952	0	chr14	22034554	22038508	MSTRG.21894	ENSOARG00000026908	yes	known	trans	NA	-30.80	0.95429
ENSOART00000021636	0	chr1	12371619	12374992	MSTRG.543	YRDC	yes	GO:0003725(double-stranded RNA binding);GO:0051051(negative regulation of transport);GO:0016020(membrane)	NA	NA	NA	yrdC N6-threonylcarbamoyltransferase domain containing [Source:HGNC Symbol;Acc:HGNC:28905]	ENSOART00000028975	0	chr14	50701621	50891922	MSTRG.23243	ENSOARG00000026929	yes	known	trans	NA	-53.71	0.989812
ENSOART00000021636	0	chr1	12371619	12374992	MSTRG.543	YRDC	yes	GO:0003725(double-stranded RNA binding);GO:0051051(negative regulation of transport);GO:0016020(membrane)	NA	NA	NA	yrdC N6-threonylcarbamoyltransferase domain containing [Source:HGNC Symbol;Acc:HGNC:28905]	ENSOART00000028858	0	chr15	32664041	32681917	MSTRG.25356	ENSOARG00000026821	yes	known	trans	NA	-54.81	0.981394
ENSOART00000021636	0	chr1	12371619	12374992	MSTRG.543	YRDC	yes	GO:0003725(double-stranded RNA binding);GO:0051051(negative regulation of transport);GO:0016020(membrane)	NA	NA	NA	yrdC N6-threonylcarbamoyltransferase domain containing [Source:HGNC Symbol;Acc:HGNC:28905]	ENSOART00000027760	0	chr2	114046190	114223286	MSTRG.39853	ENSOARG00000025798	yes	known	trans	NA	-45.13	0.958318
ENSOART00000021636	0	chr1	12371619	12374992	MSTRG.543	YRDC	yes	GO:0003725(double-stranded RNA binding);GO:0051051(negative regulation of transport);GO:0016020(membrane)	NA	NA	NA	yrdC N6-threonylcarbamoyltransferase domain containing [Source:HGNC Symbol;Acc:HGNC:28905]	ENSOART00000027888	0	chr24	41650869	41652939	MSTRG.54614	ENSOARG00000025919	yes	known	trans	NA	-39.79	0.973384
ENSOART00000021636	0	chr1	12371619	12374992	MSTRG.543	YRDC	yes	GO:0003725(double-stranded RNA binding);GO:0051051(negative regulation of transport);GO:0016020(membrane)	NA	NA	NA	yrdC N6-threonylcarbamoyltransferase domain containing [Source:HGNC Symbol;Acc:HGNC:28905]	ENSOART00000028717	0	chr7	10418948	10481314	MSTRG.77080	ENSOARG00000026690	yes	known	trans	NA	-48.08	0.989964
ENSOART00000021636	0	chr1	12371619	12374992	MSTRG.543	YRDC	yes	GO:0003725(double-stranded RNA binding);GO:0051051(negative regulation of transport);GO:0016020(membrane)	NA	NA	NA	yrdC N6-threonylcarbamoyltransferase domain containing [Source:HGNC Symbol;Acc:HGNC:28905]	ENSOART00000027301	0	chrX	93783165	93784526	MSTRG.90130	ENSOARG00000025385	yes	known	trans	NA	-56.27	0.98599
ENSOART00000021636	0	chr1	12371619	12374992	MSTRG.543	YRDC	yes	GO:0003725(double-stranded RNA binding);GO:0051051(negative regulation of transport);GO:0016020(membrane)	NA	NA	NA	yrdC N6-threonylcarbamoyltransferase domain containing [Source:HGNC Symbol;Acc:HGNC:28905]	ENSOART00000027323	0	chrX	124901153	124903389	MSTRG.91148	ENSOARG00000025406	yes	known	trans	NA	-36.56	0.982038
ENSOART00000021657	0	chr1	12374905	12375405	MSTRG.544	C1orf122	yes	NA	NA	NA	NA	chromosome 1 open reading frame 122 [Source:HGNC Symbol;Acc:HGNC:24789]	ENSOART00000028299	0	chr10	35824350	35826474	MSTRG.9959	ENSOARG00000026299	yes	known	trans	NA	-17.53	0.965886
ENSOART00000021657	0	chr1	12374905	12375405	MSTRG.544	C1orf122	yes	NA	NA	NA	NA	chromosome 1 open reading frame 122 [Source:HGNC Symbol;Acc:HGNC:24789]	ENSOART00000028236	0	chr13	53357366	53499994	MSTRG.19480	ENSOARG00000026240	yes	known	trans	NA	-29.65	0.963459
ENSOART00000021657	0	chr1	12374905	12375405	MSTRG.544	C1orf122	yes	NA	NA	NA	NA	chromosome 1 open reading frame 122 [Source:HGNC Symbol;Acc:HGNC:24789]	ENSOART00000028975	0	chr14	50701621	50891922	MSTRG.23243	ENSOARG00000026929	yes	known	trans	NA	-41.57	0.977025
ENSOART00000021657	0	chr1	12374905	12375405	MSTRG.544	C1orf122	yes	NA	NA	NA	NA	chromosome 1 open reading frame 122 [Source:HGNC Symbol;Acc:HGNC:24789]	ENSOART00000028717	0	chr7	10418948	10481314	MSTRG.77080	ENSOARG00000026690	yes	known	trans	NA	-47.22	0.962349
ENSOART00000021723	0	chr1	12527879	12538703	MSTRG.538	UTP11	yes	GO:0003723(RNA binding);GO:0006364(rRNA processing);GO:0007399(nervous system development);GO:0043065(positive regulation of apoptotic process);GO:0005615(extracellular space);GO:0005634(nucleus);GO:0005730(nucleolus);GO:0005737(cytoplasm);GO:0032040(small-subunit processome)	NA	NA	NA	UTP11, small subunit processome component homolog (S. cerevisiae) [Source:HGNC Symbol;Acc:HGNC:24329]	ENSOART00000028810	0	chr22	50130348	50592685	MSTRG.50370	ENSOARG00000026777	yes	known	trans	NA	-38.24	0.996503
ENSOART00000021723	0	chr1	12527879	12538703	MSTRG.538	UTP11	yes	GO:0003723(RNA binding);GO:0006364(rRNA processing);GO:0007399(nervous system development);GO:0043065(positive regulation of apoptotic process);GO:0005615(extracellular space);GO:0005634(nucleus);GO:0005730(nucleolus);GO:0005737(cytoplasm);GO:0032040(small-subunit processome)	NA	NA	NA	UTP11, small subunit processome component homolog (S. cerevisiae) [Source:HGNC Symbol;Acc:HGNC:24329]	ENSOART00000028811	0	chr22	50456021	50592685	MSTRG.50370	ENSOARG00000026777	yes	known	trans	NA	-39.41	0.972962
ENSOART00000022041	0	chr1	14732495	14780150	MSTRG.657	SMAP2	yes	GO:0005096(GTPase activator activity);GO:0043547(positive regulation of GTPase activity)	04144(Endocytosis)	K12486	NA	small ArfGAP2 [Source:HGNC Symbol;Acc:HGNC:25082]	ENSOART00000028384	0	chr11	50219648	50234794	MSTRG.14076	ENSOARG00000026381	yes	known	trans	NA	-25.15	0.995766
ENSOART00000022041	0	chr1	14732495	14780150	MSTRG.657	SMAP2	yes	GO:0005096(GTPase activator activity);GO:0043547(positive regulation of GTPase activity)	04144(Endocytosis)	K12486	NA	small ArfGAP2 [Source:HGNC Symbol;Acc:HGNC:25082]	ENSOART00000028975	0	chr14	50701621	50891922	MSTRG.23243	ENSOARG00000026929	yes	known	trans	NA	-39.92	0.956176
ENSOART00000022041	0	chr1	14732495	14780150	MSTRG.657	SMAP2	yes	GO:0005096(GTPase activator activity);GO:0043547(positive regulation of GTPase activity)	04144(Endocytosis)	K12486	NA	small ArfGAP2 [Source:HGNC Symbol;Acc:HGNC:25082]	ENSOART00000028858	0	chr15	32664041	32681917	MSTRG.25356	ENSOARG00000026821	yes	known	trans	NA	-44.71	0.984926
ENSOART00000022041	0	chr1	14732495	14780150	MSTRG.657	SMAP2	yes	GO:0005096(GTPase activator activity);GO:0043547(positive regulation of GTPase activity)	04144(Endocytosis)	K12486	NA	small ArfGAP2 [Source:HGNC Symbol;Acc:HGNC:25082]	ENSOART00000027888	0	chr24	41650869	41652939	MSTRG.54614	ENSOARG00000025919	yes	known	trans	NA	-26.48	0.985319
ENSOART00000022041	0	chr1	14732495	14780150	MSTRG.657	SMAP2	yes	GO:0005096(GTPase activator activity);GO:0043547(positive regulation of GTPase activity)	04144(Endocytosis)	K12486	NA	small ArfGAP2 [Source:HGNC Symbol;Acc:HGNC:25082]	ENSOART00000027301	0	chrX	93783165	93784526	MSTRG.90130	ENSOARG00000025385	yes	known	trans	NA	-27.99	0.987153
ENSOART00000022041	0	chr1	14732495	14780150	MSTRG.657	SMAP2	yes	GO:0005096(GTPase activator activity);GO:0043547(positive regulation of GTPase activity)	04144(Endocytosis)	K12486	NA	small ArfGAP2 [Source:HGNC Symbol;Acc:HGNC:25082]	ENSOART00000027323	0	chrX	124901153	124903389	MSTRG.91148	ENSOARG00000025406	yes	known	trans	NA	-43.32	0.985142
ENSOART00000022264	0	chr1	16940066	16949923	MSTRG.740	PPIH	yes	GO:0003755(peptidyl-prolyl cis-trans isomerase activity);GO:0016853(isomerase activity);GO:0043021(ribonucleoprotein complex binding);GO:0000413(protein peptidyl-prolyl isomerization);GO:0006457(protein folding);GO:0045070(positive regulation of viral genome replication);GO:0005737(cytoplasm);GO:0016607(nuclear speck);GO:0046540(U4/U6 x U5 tri-snRNP complex);GO:0071001(U4/U6 snRNP)	03040(Spliceosome)	K09567	EC:5.2.1.8	peptidylprolyl isomerase H [Source:HGNC Symbol;Acc:HGNC:14651]	ENSOART00000028299	0	chr10	35824350	35826474	MSTRG.9959	ENSOARG00000026299	yes	known	trans	NA	-37.94	0.974533
ENSOART00000022264	0	chr1	16940066	16949923	MSTRG.740	PPIH	yes	GO:0003755(peptidyl-prolyl cis-trans isomerase activity);GO:0016853(isomerase activity);GO:0043021(ribonucleoprotein complex binding);GO:0000413(protein peptidyl-prolyl isomerization);GO:0006457(protein folding);GO:0045070(positive regulation of viral genome replication);GO:0005737(cytoplasm);GO:0016607(nuclear speck);GO:0046540(U4/U6 x U5 tri-snRNP complex);GO:0071001(U4/U6 snRNP)	03040(Spliceosome)	K09567	EC:5.2.1.8	peptidylprolyl isomerase H [Source:HGNC Symbol;Acc:HGNC:14651]	ENSOART00000028384	0	chr11	50219648	50234794	MSTRG.14076	ENSOARG00000026381	yes	known	trans	NA	-43.51	0.996112
ENSOART00000022264	0	chr1	16940066	16949923	MSTRG.740	PPIH	yes	GO:0003755(peptidyl-prolyl cis-trans isomerase activity);GO:0016853(isomerase activity);GO:0043021(ribonucleoprotein complex binding);GO:0000413(protein peptidyl-prolyl isomerization);GO:0006457(protein folding);GO:0045070(positive regulation of viral genome replication);GO:0005737(cytoplasm);GO:0016607(nuclear speck);GO:0046540(U4/U6 x U5 tri-snRNP complex);GO:0071001(U4/U6 snRNP)	03040(Spliceosome)	K09567	EC:5.2.1.8	peptidylprolyl isomerase H [Source:HGNC Symbol;Acc:HGNC:14651]	ENSOART00000028975	0	chr14	50701621	50891922	MSTRG.23243	ENSOARG00000026929	yes	known	trans	NA	-43.32	0.976539
ENSOART00000022264	0	chr1	16940066	16949923	MSTRG.740	PPIH	yes	GO:0003755(peptidyl-prolyl cis-trans isomerase activity);GO:0016853(isomerase activity);GO:0043021(ribonucleoprotein complex binding);GO:0000413(protein peptidyl-prolyl isomerization);GO:0006457(protein folding);GO:0045070(positive regulation of viral genome replication);GO:0005737(cytoplasm);GO:0016607(nuclear speck);GO:0046540(U4/U6 x U5 tri-snRNP complex);GO:0071001(U4/U6 snRNP)	03040(Spliceosome)	K09567	EC:5.2.1.8	peptidylprolyl isomerase H [Source:HGNC Symbol;Acc:HGNC:14651]	ENSOART00000028858	0	chr15	32664041	32681917	MSTRG.25356	ENSOARG00000026821	yes	known	trans	NA	-41.54	0.983045
ENSOART00000022264	0	chr1	16940066	16949923	MSTRG.740	PPIH	yes	GO:0003755(peptidyl-prolyl cis-trans isomerase activity);GO:0016853(isomerase activity);GO:0043021(ribonucleoprotein complex binding);GO:0000413(protein peptidyl-prolyl isomerization);GO:0006457(protein folding);GO:0045070(positive regulation of viral genome replication);GO:0005737(cytoplasm);GO:0016607(nuclear speck);GO:0046540(U4/U6 x U5 tri-snRNP complex);GO:0071001(U4/U6 snRNP)	03040(Spliceosome)	K09567	EC:5.2.1.8	peptidylprolyl isomerase H [Source:HGNC Symbol;Acc:HGNC:14651]	ENSOART00000027888	0	chr24	41650869	41652939	MSTRG.54614	ENSOARG00000025919	yes	known	trans	NA	-27.15	0.994198
ENSOART00000022264	0	chr1	16940066	16949923	MSTRG.740	PPIH	yes	GO:0003755(peptidyl-prolyl cis-trans isomerase activity);GO:0016853(isomerase activity);GO:0043021(ribonucleoprotein complex binding);GO:0000413(protein peptidyl-prolyl isomerization);GO:0006457(protein folding);GO:0045070(positive regulation of viral genome replication);GO:0005737(cytoplasm);GO:0016607(nuclear speck);GO:0046540(U4/U6 x U5 tri-snRNP complex);GO:0071001(U4/U6 snRNP)	03040(Spliceosome)	K09567	EC:5.2.1.8	peptidylprolyl isomerase H [Source:HGNC Symbol;Acc:HGNC:14651]	ENSOART00000028717	0	chr7	10418948	10481314	MSTRG.77080	ENSOARG00000026690	yes	known	trans	NA	-27.81	0.959271
ENSOART00000022264	0	chr1	16940066	16949923	MSTRG.740	PPIH	yes	GO:0003755(peptidyl-prolyl cis-trans isomerase activity);GO:0016853(isomerase activity);GO:0043021(ribonucleoprotein complex binding);GO:0000413(protein peptidyl-prolyl isomerization);GO:0006457(protein folding);GO:0045070(positive regulation of viral genome replication);GO:0005737(cytoplasm);GO:0016607(nuclear speck);GO:0046540(U4/U6 x U5 tri-snRNP complex);GO:0071001(U4/U6 snRNP)	03040(Spliceosome)	K09567	EC:5.2.1.8	peptidylprolyl isomerase H [Source:HGNC Symbol;Acc:HGNC:14651]	ENSOART00000027301	0	chrX	93783165	93784526	MSTRG.90130	ENSOARG00000025385	yes	known	trans	NA	-20.96	0.999276
ENSOART00000022264	0	chr1	16940066	16949923	MSTRG.740	PPIH	yes	GO:0003755(peptidyl-prolyl cis-trans isomerase activity);GO:0016853(isomerase activity);GO:0043021(ribonucleoprotein complex binding);GO:0000413(protein peptidyl-prolyl isomerization);GO:0006457(protein folding);GO:0045070(positive regulation of viral genome replication);GO:0005737(cytoplasm);GO:0016607(nuclear speck);GO:0046540(U4/U6 x U5 tri-snRNP complex);GO:0071001(U4/U6 snRNP)	03040(Spliceosome)	K09567	EC:5.2.1.8	peptidylprolyl isomerase H [Source:HGNC Symbol;Acc:HGNC:14651]	ENSOART00000027323	0	chrX	124901153	124903389	MSTRG.91148	ENSOARG00000025406	yes	known	trans	NA	-40.27	0.998453
ENSOART00000022280	0	chr1	17026418	17033864	MSTRG.742	C1orf50	yes	GO:0042802(identical protein binding)	NA	NA	NA	chromosome 1 open reading frame 50 [Source:HGNC Symbol;Acc:HGNC:28795]	ENSOART00000028299	0	chr10	35824350	35826474	MSTRG.9959	ENSOARG00000026299	yes	known	trans	NA	-34.98	0.970234
ENSOART00000022280	0	chr1	17026418	17033864	MSTRG.742	C1orf50	yes	GO:0042802(identical protein binding)	NA	NA	NA	chromosome 1 open reading frame 50 [Source:HGNC Symbol;Acc:HGNC:28795]	ENSOART00000028952	0	chr14	22034554	22038508	MSTRG.21894	ENSOARG00000026908	yes	known	trans	NA	-23.59	0.994216
ENSOART00000022280	0	chr1	17026418	17033864	MSTRG.742	C1orf50	yes	GO:0042802(identical protein binding)	NA	NA	NA	chromosome 1 open reading frame 50 [Source:HGNC Symbol;Acc:HGNC:28795]	ENSOART00000027760	0	chr2	114046190	114223286	MSTRG.39853	ENSOARG00000025798	yes	known	trans	NA	-34.33	0.993743
ENSOART00000022331	0	chr1	17629405	17633753	MSTRG.781	ENSOARG00000020502	yes	NA	NA	NA	NA	NA	ENSOART00000028299	0	chr10	35824350	35826474	MSTRG.9959	ENSOARG00000026299	yes	known	trans	NA	-44.01	0.973742
ENSOART00000022331	0	chr1	17629405	17633753	MSTRG.781	ENSOARG00000020502	yes	NA	NA	NA	NA	NA	ENSOART00000028236	0	chr13	53357366	53499994	MSTRG.19480	ENSOARG00000026240	yes	known	trans	NA	-37.84	0.978828
ENSOART00000022331	0	chr1	17629405	17633753	MSTRG.781	ENSOARG00000020502	yes	NA	NA	NA	NA	NA	ENSOART00000028952	0	chr14	22034554	22038508	MSTRG.21894	ENSOARG00000026908	yes	known	trans	NA	-38.16	0.961882
ENSOART00000022331	0	chr1	17629405	17633753	MSTRG.781	ENSOARG00000020502	yes	NA	NA	NA	NA	NA	ENSOART00000028975	0	chr14	50701621	50891922	MSTRG.23243	ENSOARG00000026929	yes	known	trans	NA	-35.04	0.956512
ENSOART00000022331	0	chr1	17629405	17633753	MSTRG.781	ENSOARG00000020502	yes	NA	NA	NA	NA	NA	ENSOART00000027760	0	chr2	114046190	114223286	MSTRG.39853	ENSOARG00000025798	yes	known	trans	NA	-38.91	0.971648
ENSOART00000022331	0	chr1	17629405	17633753	MSTRG.781	ENSOARG00000020502	yes	NA	NA	NA	NA	NA	ENSOART00000028717	0	chr7	10418948	10481314	MSTRG.77080	ENSOARG00000026690	yes	known	trans	NA	-23.60	0.977087
ENSOART00000000692	0	chr1	18386211	18388836	MSTRG.818	DPH2	yes	GO:0017183(peptidyl-diphthamide biosynthetic process from peptidyl-histidine)	NA	NA	NA	DPH2 homolog [Source:HGNC Symbol;Acc:HGNC:3004]	ENSOART00000028299	0	chr10	35824350	35826474	MSTRG.9959	ENSOARG00000026299	yes	known	trans	NA	-35.92	0.978187
ENSOART00000000692	0	chr1	18386211	18388836	MSTRG.818	DPH2	yes	GO:0017183(peptidyl-diphthamide biosynthetic process from peptidyl-histidine)	NA	NA	NA	DPH2 homolog [Source:HGNC Symbol;Acc:HGNC:3004]	ENSOART00000028384	0	chr11	50219648	50234794	MSTRG.14076	ENSOARG00000026381	yes	known	trans	NA	-40.56	0.994115
ENSOART00000000692	0	chr1	18386211	18388836	MSTRG.818	DPH2	yes	GO:0017183(peptidyl-diphthamide biosynthetic process from peptidyl-histidine)	NA	NA	NA	DPH2 homolog [Source:HGNC Symbol;Acc:HGNC:3004]	ENSOART00000028975	0	chr14	50701621	50891922	MSTRG.23243	ENSOARG00000026929	yes	known	trans	NA	-46.36	0.977904
ENSOART00000000692	0	chr1	18386211	18388836	MSTRG.818	DPH2	yes	GO:0017183(peptidyl-diphthamide biosynthetic process from peptidyl-histidine)	NA	NA	NA	DPH2 homolog [Source:HGNC Symbol;Acc:HGNC:3004]	ENSOART00000028858	0	chr15	32664041	32681917	MSTRG.25356	ENSOARG00000026821	yes	known	trans	NA	-45.61	0.981721
