# Supplementary material for: Identification and Functional Analysis of Transcriptome Profiles, Long Non-Coding RNAs, Single-Nucleotide Polymorphisms, and Alternative Splicing from the Oocyte to the Preimplantation Stage of Sheep by Single-Cell RNA Sequencing
Source: Genes (Basel). 2023 May 25;14(6):1145. doi: 10.3390/genes14061145 (PMC10298692; doi:10.3390/genes14061145)
Supplement: Supplementary file 1 [file genes-14-01145-s001.zip › Table S2-b.xlsx]

## Sheet: Sheet1
mRNA							Differentiall expression						lncRNA							Differentiall expression		function
transcript_name	class_code	chr	start	end	gene_id	gene_name	Significant	GO	KEGG	KO_ENTRY	EC	Description	transcript_name	class_code	chr	start	end	gene_id	gene_name	Significant	Known/novel	cis/trans	cis location	trans energy	Pearson Correlation Coefficient
ENSOART00000000758	0	chr1	18406573	18409852	MSTRG.816	ENSOARG00000000705	no	NA	NA	NA	NA	NA	ENSOART00000027437	0	chr1	18435711	18438733	MSTRG.822	ENSOARG00000025512	no	known	cis	100K	NA	0.999386
ENSOART00000000257	0	chr1	101428172	101432992	MSTRG.3540	ENSOARG00000000245	no	GO:0008544(epidermis development)	NA	NA	NA	NA	ENSOART00000027481	0	chr1	101427257	101524132	MSTRG.3539	ENSOARG00000025551	no	known	cis	1K	NA	1
ENSOART00000027095	0	chr1	102082961	102083194	ENSOARG00000025193	ENSOARG00000025193	no	NA	NA	NA	NA	NA	ENSOART00000027485	0	chr1	102070358	102078969	MSTRG.3560	ENSOARG00000025555	no	known	cis	100K	NA	1
ENSOART00000008840	0	chr1	109293683	109296631	MSTRG.3969	SLAMF9	no	GO:0016020(membrane);GO:0016021(integral component of membrane)	NA	NA	NA	Ovis aries SLAM family member 9 (SLAMF9), mRNA. [Source:RefSeq mRNA;Acc:NM_001302661]	ENSOART00000027490	0	chr1	109264963	109270297	MSTRG.3968	ENSOARG00000025559	no	known	cis	100K	NA	0.999177
ENSOART00000000897	0	chr1	123660722	123661225	ENSOARG00000000841	ENSOARG00000000841	no	NA	NA	NA	NA	NA	ENSOART00000027501	0	chr1	123660445	123707865	ENSOARG00000025570	ENSOARG00000025570	no	known	cis	1K	NA	1
ENSOART00000000929	0	chr1	123706982	123707473	ENSOARG00000000872	ENSOARG00000000872	no	NA	NA	NA	NA	NA	ENSOART00000027501	0	chr1	123660445	123707865	ENSOARG00000025570	ENSOARG00000025570	no	known	cis	100K	NA	1
ENSOART00000016510	0	chr1	128849445	128867040	MSTRG.4580	ENSOARG00000015173	no	GO:0043565(sequence-specific DNA binding);GO:0005634(nucleus)	NA	K02678	NA	NA	ENSOART00000027506	0	chr1	128760245	128768317	MSTRG.4567	ENSOARG00000025575	no	known	cis	100K	NA	0.991565
ENSOART00000021861	0	chr1	184567855	184599806	MSTRG.5953	EAF2	no	GO:0006355(regulation of transcription, DNA-templated);GO:0032783(ELL-EAF complex);GO:0000977(RNA polymerase II regulatory region sequence-specific DNA binding);GO:0001228(transcriptional activator activity, RNA polymerase II transcription regulatory region sequence-specific binding);GO:0006366(transcription from RNA polymerase II promoter);GO:0030308(negative regulation of cell growth);GO:004589…	NA	K00488	EC:1.14.15.15	ELL associated factor 2 [Source:HGNC Symbol;Acc:HGNC:23115]	ENSOART00000027529	0	chr1	184664161	184685932	MSTRG.5962	ENSOARG00000025595	no	known	cis	100K	NA	0.963561
ENSOART00000022385	0	chr1	199342816	199401907	MSTRG.6403	ETV5	no	GO:0000977(RNA polymerase II regulatory region sequence-specific DNA binding);GO:0001228(transcriptional activator activity, RNA polymerase II transcription regulatory region sequence-specific binding);GO:0003677(DNA binding);GO:0003700(transcription factor activity, sequence-specific DNA binding);GO:0043565(sequence-specific DNA binding);GO:0044212(transcription regulatory region DNA binding);GO…	05202(Transcriptional misregulation in cancers)	K15593	NA	ETS variant 5 [Source:HGNC Symbol;Acc:HGNC:3494]	ENSOART00000027535	0	chr1	199436013	199438596	MSTRG.6407	ENSOARG00000025601	no	known	cis	100K	NA	1
ENSOART00000008279	0	chr10	85789038	85825590	MSTRG.11399	MCF2L	no	GO:0005085(guanyl-nucleotide exchange factor activity);GO:0005089(Rho guanyl-nucleotide exchange factor activity);GO:0035091(phosphatidylinositol binding);GO:0035023(regulation of Rho protein signal transduction);GO:0035556(intracellular signal transduction);GO:0043547(positive regulation of GTPase activity);GO:0005615(extracellular space);GO:0005622(intracellular)	NA	K05730	NA	MCF.2 cell line derived transforming sequence like [Source:HGNC Symbol;Acc:HGNC:14576]	ENSOART00000028341	0	chr10	85735698	85742240	MSTRG.11394	ENSOARG00000026340	no	known	cis	100K	NA	0.98391
ENSOART00000007147	0	chr11	37122649	37125843	MSTRG.13219	GIP	no	GO:0005179(hormone activity);GO:0007613(memory);GO:0008344(adult locomotory behavior);GO:0019233(sensory perception of pain);GO:0031018(endocrine pancreas development);GO:0035640(exploration behavior);GO:0005576(extracellular region)	04080(Neuroactive ligand-receptor interaction);04911(Insulin secretion)	K05258	NA	gastric inhibitory polypeptide [Source:HGNC Symbol;Acc:HGNC:4270]	ENSOART00000028372	0	chr11	37101220	37105271	MSTRG.13216	ENSOARG00000026369	no	known	cis	100K	NA	0.992884
ENSOART00000007180	0	chr11	37140993	37148353	MSTRG.13221	SNF8	no	GO:0008022(protein C-terminus binding);GO:0008134(transcription factor binding);GO:0016247(channel regulator activity);GO:0042803(protein homodimerization activity);GO:0047485(protein N-terminus binding);GO:0006357(regulation of transcription from RNA polymerase II promoter);GO:0006810(transport);GO:0010628(positive regulation of gene expression);GO:0010797(regulation of multivesicular body size …	04144(Endocytosis)	K12188	NA	SNF8, ESCRT-II complex subunit [Source:HGNC Symbol;Acc:HGNC:17028]	ENSOART00000028372	0	chr11	37101220	37105271	MSTRG.13216	ENSOARG00000026369	no	known	cis	100K	NA	0.989168
ENSOART00000002571	0	chr11	42139816	42143793	MSTRG.13593	PSMC3IP	yes	GO:0005654(nucleoplasm);GO:1903506(regulation of nucleic acid-templated transcription);GO:0030374(ligand-dependent nuclear receptor transcription coactivator activity)	NA	NA	NA	PSMC3 interacting protein [Source:HGNC Symbol;Acc:HGNC:17928]	ENSOART00000028380	0	chr11	42168058	42214877	MSTRG.13595	ENSOARG00000026377	no	known	cis	100K	NA	0.950324
ENSOART00000008804	0	chr11	43546675	43550389	MSTRG.13703	SLC25A39	no	GO:0006810(transport);GO:0005739(mitochondrion);GO:0016020(membrane);GO:0016021(integral component of membrane)	NA	NA	NA	solute carrier family 25 member 39 [Source:HGNC Symbol;Acc:HGNC:24279]	ENSOART00000028382	0	chr11	43574625	43576847	MSTRG.13696	ENSOARG00000026379	no	known	cis	100K	NA	1
ENSOART00000008948	0	chr11	43577963	43583176	MSTRG.13704	ENSOARG00000008221	no	GO:0016020(membrane);GO:0016021(integral component of membrane)	NA	K06476	NA	NA	ENSOART00000028382	0	chr11	43574625	43576847	MSTRG.13696	ENSOARG00000026379	no	known	cis	10K	NA	1
ENSOART00000019711	0	chr11	50218977	50220115	MSTRG.14075	MCRIP1	yes	NA	NA	NA	NA	MAPK regulated corepressor interacting protein 1 [Source:HGNC Symbol;Acc:HGNC:28007]	ENSOART00000028384	0	chr11	50219648	50234794	MSTRG.14076	ENSOARG00000026381	yes	known	cis	1K	NA	0.990568
ENSOART00000019798	0	chr11	50269282	50275156	MSTRG.14079	ENSOARG00000018193	no	GO:0015291(secondary active transmembrane transporter activity);GO:0006810(transport);GO:0006839(mitochondrial transport);GO:0055085(transmembrane transport);GO:0005739(mitochondrion);GO:0005743(mitochondrial inner membrane);GO:0016020(membrane);GO:0016021(integral component of membrane);GO:0031966(mitochondrial membrane)	04964(Proximal tubule bicarbonate reclamation)	K13577	NA	NA	ENSOART00000028384	0	chr11	50219648	50234794	MSTRG.14076	ENSOARG00000026381	yes	known	cis	100K	NA	0.983768
ENSOART00000019825	0	chr11	50278630	50282028	MSTRG.14087	MRPL12	no	GO:0003735(structural constituent of ribosome);GO:0006390(transcription from mitochondrial promoter);GO:0006412(translation);GO:0045893(positive regulation of transcription, DNA-templated);GO:0005622(intracellular);GO:0005739(mitochondrion);GO:0005762(mitochondrial large ribosomal subunit);GO:0005840(ribosome)	NA	K02935	NA	mitochondrial ribosomal protein L12 [Source:HGNC Symbol;Acc:HGNC:10378]	ENSOART00000028384	0	chr11	50219648	50234794	MSTRG.14076	ENSOARG00000026381	yes	known	cis	100K	NA	0.993706
ENSOART00000019875	0	chr11	50284057	50296963	MSTRG.14089	HGS	yes	GO:0019904(protein domain specific binding);GO:0046872(metal ion binding);GO:0006622(protein targeting to lysosome);GO:0006886(intracellular protein transport);GO:0010324(membrane invagination);GO:0010628(positive regulation of gene expression);GO:0043405(regulation of MAP kinase activity);GO:0046426(negative regulation of JAK-STAT cascade);GO:0072657(protein localization to membrane);GO:1903543(…	04144(Endocytosis);04145(Phagosome)	K12182	NA	hepatocyte growth factor-regulated tyrosine kinase substrate [Source:HGNC Symbol;Acc:HGNC:4897]	ENSOART00000028384	0	chr11	50219648	50234794	MSTRG.14076	ENSOARG00000026381	yes	known	cis	100K	NA	0.994115
ENSOART00000012586	0	chr12	52662242	52667825	MSTRG.16716	ENSOARG00000011576	no	GO:0008284(positive regulation of cell proliferation);GO:0043066(negative regulation of apoptotic process);GO:0045596(negative regulation of cell differentiation);GO:0045892(negative regulation of transcription, DNA-templated)	NA	K01639	EC:4.1.3.3	NA	ENSOART00000027378	0	chr12	52699662	52701910	MSTRG.16668	ENSOARG00000025458	no	known	cis	100K	NA	0.968821
ENSOART00000020050	0	chr12	78044152	78116232	MSTRG.17605	KDM5B	no	GO:0003677(DNA binding);GO:0003714(transcription corepressor activity);GO:0008270(zinc ion binding);GO:0016706(oxidoreductase activity, acting on paired donors, with incorporation or reduction of molecular oxygen, 2-oxoglutarate as one donor, and incorporation of one atom each of oxygen into both donors);GO:0032453(histone demethylase activity (H3-K4 specific));GO:0034647(histone demethylase acti…	NA	K09187	EC:2.1.1.43	lysine demethylase 5B [Source:HGNC Symbol;Acc:HGNC:18039]	ENSOART00000027394	0	chr12	78017781	78023195	MSTRG.17584	ENSOARG00000025474	no	known	cis	100K	NA	0.992846
ENSOART00000020782	0	chr12	78895912	78925417	MSTRG.17649	IPO9	no	GO:0008536(Ran GTPase binding);GO:0008565(protein transporter activity);GO:0006886(intracellular protein transport);GO:0005737(cytoplasm);GO:0016020(membrane)	NA	NA	NA	importin 9 [Source:HGNC Symbol;Acc:HGNC:19425]	ENSOART00000027405	0	chr12	78873778	78886087	MSTRG.17646	ENSOARG00000025483	no	known	cis	100K	NA	0.989023
ENSOART00000011083	0	chr13	53366104	53373064	MSTRG.19482	ARFRP1	yes	GO:0016020(membrane);GO:0005829(cytosol);GO:0005802(trans-Golgi network);GO:0005794(Golgi apparatus);GO:0005622(intracellular);GO:0043001(Golgi to plasma membrane protein transport);GO:0042147(retrograde transport, endosome to Golgi);GO:0034067(protein localization to Golgi apparatus);GO:0007369(gastrulation);GO:0007264(small GTPase mediated signal transduction);GO:0005525(GTP binding);GO:0000166…	NA	K07937	NA	ADP ribosylation factor related protein 1 [Source:HGNC Symbol;Acc:HGNC:662]	ENSOART00000028236	0	chr13	53357366	53499994	MSTRG.19480	ENSOARG00000026240	yes	known	cis	10K	NA	0.964156
ENSOART00000018042	0	chr13	56774752	56830745	MSTRG.19655	GNAS	no	GO:0000166(nucleotide binding);GO:0003924(GTPase activity);GO:0004871(signal transducer activity);GO:0005525(GTP binding);GO:0019001(guanyl nucleotide binding);GO:0031683(G-protein beta/gamma-subunit complex binding);GO:0001501(skeletal system development);GO:0001894(tissue homeostasis);GO:0001958(endochondral ossification);GO:0006112(energy reserve metabolic process);GO:0006306(DNA methylation);…	04015(Rap1 signaling pathway);04020(Calcium signaling pathway);04024(cAMP signaling pathway);04261(Adrenergic signaling in cardiomyocytes);04270(Vascular smooth muscle contraction);04540(Gap junction);04611(Platelet activation);04713(Circadian entrainment);04724(Glutamatergic synapse);04726(Serotonergic synapse);04728(Dopaminergic synapse);04730(Long-term depression);04742(Taste transduction);047…	K04632	NA	GNAS complex locus [Source:HGNC Symbol;Acc:HGNC:4392]	ENSOART00000028241	0	chr13	56795870	56916181	MSTRG.19656	ENSOARG00000026245	no	known	cis	100K	NA	0.954284
ENSOART00000005386	0	chr14	45499231	45505755	MSTRG.22792	COX6B1	no	GO:0004129(cytochrome-c oxidase activity);GO:0021762(substantia nigra development);GO:1902600(hydrogen ion transmembrane transport);GO:0005739(mitochondrion);GO:0005743(mitochondrial inner membrane)	00190(Oxidative phosphorylation);04260(Cardiac muscle contraction);04932(Non-alcoholic fatty liver disease (NAFLD));05010(Alzheimer's disease);05012(Parkinson's disease);05016(Huntington's disease)	K02267	NA	cytochrome c oxidase subunit 6B1 [Source:HGNC Symbol;Acc:HGNC:2280]	ENSOART00000028963	0	chr14	45452016	45457298	MSTRG.22794	ENSOARG00000026918	no	known	cis	100K	NA	0.967683
ENSOART00000005946	0	chr14	46860295	46861224	MSTRG.22927	ENSOARG00000005458	no	GO:0003676(nucleic acid binding)	NA	NA	NA	NA	ENSOART00000028966	0	chr14	46834703	46995143	MSTRG.22926	ENSOARG00000026921	no	known	cis	100K	NA	0.98219
ENSOART00000009030	0	chr14	50370159	50374946	MSTRG.23211	ENSOARG00000008300	no	GO:0003677(DNA binding);GO:0003700(transcription factor activity, sequence-specific DNA binding);GO:0003714(transcription corepressor activity);GO:0043565(sequence-specific DNA binding);GO:0000122(negative regulation of transcription from RNA polymerase II promoter);GO:0006355(regulation of transcription, DNA-templated);GO:0005634(nucleus)	NA	K05205	NA	NA	ENSOART00000028973	0	chr14	50379354	50381234	MSTRG.23214	ENSOARG00000026927	no	known	cis	10K	NA	0.993488
ENSOART00000009329	0	chr14	50711955	50716754	MSTRG.23244	LYPD3	yes	GO:0005615(extracellular space)	NA	NA	NA	LY6/PLAUR domain containing 3 [Source:HGNC Symbol;Acc:HGNC:24880]	ENSOART00000028975	0	chr14	50701621	50891922	MSTRG.23243	ENSOARG00000026929	yes	known	cis	100K	NA	0.977904
ENSOART00000015271	0	chr14	55675207	55678527	MSTRG.23667	JOSD2	no	GO:0004843(thiol-dependent ubiquitin-specific protease activity);GO:0016787(hydrolase activity);GO:0016579(protein deubiquitination)	NA	K16360	NA	Josephin domain containing 2 [Source:HGNC Symbol;Acc:HGNC:28853]	ENSOART00000028979	0	chr14	55605267	55611656	MSTRG.23769	ENSOARG00000026933	no	known	cis	100K	NA	0.990349
ENSOART00000001405	0	chr14	59293921	59297484	MSTRG.24046	ENSOARG00000001314	no	GO:0046872(metal ion binding);GO:0003676(nucleic acid binding)	NA	K12458	NA	NA	ENSOART00000028989	0	chr14	59246943	59253659	MSTRG.24037	ENSOARG00000026941	no	known	cis	100K	NA	0.990085
ENSOART00000003938	0	chr14	61580302	61589859	MSTRG.24250	ENSOARG00000003630	no	GO:0005622(intracellular);GO:0006355(regulation of transcription, DNA-templated);GO:0046872(metal ion binding);GO:0003676(nucleic acid binding)	NA	K04409	EC:2.7.11.1	NA	ENSOART00000029004	0	chr14	61547588	61565500	MSTRG.24276	ENSOARG00000026952	no	known	cis	100K	NA	0.990035
ENSOART00000004018	0	chr14	61826624	61828533	MSTRG.24324	ENSOARG00000003702	yes	GO:0006355(regulation of transcription, DNA-templated);GO:0003700(transcription factor activity, sequence-specific DNA binding)	NA	NA	NA	NA	ENSOART00000029005	0	chr14	61815609	61817431	MSTRG.24291	ENSOARG00000026953	no	known	cis	100K	NA	0.971293
ENSOART00000018757	0	chr15	45308170	45309120	ENSOARG00000017234	ENSOARG00000017234	no	GO:0004871(signal transducer activity);GO:0004930(G-protein coupled receptor activity);GO:0004984(olfactory receptor activity);GO:0007165(signal transduction);GO:0007186(G-protein coupled receptor signaling pathway);GO:0007608(sensory perception of smell);GO:0050896(response to stimulus);GO:0050911(detection of chemical stimulus involved in sensory perception of smell);GO:0005886(plasma membrane)…	04740(Olfactory transduction)	K04257	NA	NA	ENSOART00000028861	0	chr15	45330352	45350641	MSTRG.25765	ENSOARG00000026824	no	known	cis	100K	NA	1
ENSOART00000018604	0	chr17	34048620	34052039	MSTRG.30342	SPRY1	no	GO:0000132(establishment of mitotic spindle orientation);GO:0001656(metanephros development);GO:0001657(ureteric bud development);GO:0001759(organ induction);GO:0007275(multicellular organism development);GO:0008285(negative regulation of cell proliferation);GO:0009966(regulation of signal transduction);GO:0034260(negative regulation of GTPase activity);GO:0040037(negative regulation of fibroblas…	NA	K17383	NA	sprouty RTK signaling antagonist 1 [Source:HGNC Symbol;Acc:HGNC:11269]	ENSOART00000027605	0	chr17	34053296	34054454	MSTRG.30343	ENSOARG00000025668	no	known	cis	10K	NA	0.994154
ENSOART00000018489	0	chr17	49516495	49517279	MSTRG.30777	ENSOARG00000016977	no	GO:0003723(RNA binding);GO:0005840(ribosome);GO:0030529(intracellular ribonucleoprotein complex)	NA	K02865	NA	NA	ENSOART00000027620	0	chr17	49552168	49566888	MSTRG.30781	ENSOARG00000025681	no	known	cis	100K	NA	0.993938
ENSOART00000003957	0	chr17	68090070	68116401	MSTRG.31588	EWSR1	no	GO:0005730(nucleolus);GO:0005634(nucleus);GO:0046872(metal ion binding);GO:0042802(identical protein binding);GO:0008270(zinc ion binding);GO:0003723(RNA binding);GO:0003676(nucleic acid binding);GO:0000166(nucleotide binding)	05202(Transcriptional misregulation in cancers)	K13209	NA	EWS RNA binding protein 1 [Source:HGNC Symbol;Acc:HGNC:3508]	ENSOART00000027633	0	chr17	68037946	68085072	MSTRG.31582	ENSOARG00000025693	no	known	cis	100K	NA	0.960112
ENSOART00000013676	0	chr17	70322461	70322931	MSTRG.31778	ENSOARG00000012578	no	NA	NA	K01672	EC:4.2.1.1	NA	ENSOART00000027639	0	chr17	70371117	70478033	MSTRG.31782	ENSOARG00000025698	no	known	cis	100K	NA	1
ENSOART00000018374	0	chr17	71620813	71642473	MSTRG.31870	SLC7A4	no	GO:0015171(amino acid transmembrane transporter activity);GO:0003333(amino acid transmembrane transport);GO:0016020(membrane);GO:0016021(integral component of membrane)	NA	K13863	NA	solute carrier family 7 member 4 [Source:HGNC Symbol;Acc:HGNC:11062]	ENSOART00000027662	0	chr17	71621658	71642698	MSTRG.31871	ENSOARG00000025715	no	known	cis	1K	NA	1
ENSOART00000018374	0	chr17	71620813	71642473	MSTRG.31870	SLC7A4	no	GO:0015171(amino acid transmembrane transporter activity);GO:0003333(amino acid transmembrane transport);GO:0016020(membrane);GO:0016021(integral component of membrane)	NA	K13863	NA	solute carrier family 7 member 4 [Source:HGNC Symbol;Acc:HGNC:11062]	ENSOART00000027664	0	chr17	71661882	71663507	MSTRG.31879	ENSOARG00000025716	no	known	cis	100K	NA	0.99703
ENSOART00000018374	0	chr17	71620813	71642473	MSTRG.31870	SLC7A4	no	GO:0015171(amino acid transmembrane transporter activity);GO:0003333(amino acid transmembrane transport);GO:0016020(membrane);GO:0016021(integral component of membrane)	NA	K13863	NA	solute carrier family 7 member 4 [Source:HGNC Symbol;Acc:HGNC:11062]	ENSOART00000027665	0	chr17	71692284	71794016	MSTRG.31885	ENSOARG00000025717	no	known	cis	100K	NA	0.998859
ENSOART00000016506	0	chr18	25012227	25018197	MSTRG.32809	ENSOARG00000015167	no	GO:0042981(regulation of apoptotic process);GO:0043066(negative regulation of apoptotic process)	04064(NF-kappa B signaling pathway);05202(Transcriptional misregulation in cancers)	K02162	NA	NA	ENSOART00000028451	0	chr18	25043084	25049333	MSTRG.32811	ENSOARG00000026441	no	known	cis	100K	NA	0.972983
ENSOART00000015436	0	chr18	57433067	57466054	MSTRG.33800	ASB2	no	GO:0061630(ubiquitin protein ligase activity);GO:0000209(protein polyubiquitination);GO:0016567(protein ubiquitination);GO:0035556(intracellular signal transduction);GO:0035914(skeletal muscle cell differentiation);GO:0042787(protein ubiquitination involved in ubiquitin-dependent protein catabolic process);GO:0045445(myoblast differentiation);GO:0031466(Cul5-RING ubiquitin ligase complex);GO:0005…	NA	K10380	NA	ankyrin repeat and SOCS box containing 2 [Source:HGNC Symbol;Acc:HGNC:16012]	ENSOART00000028467	0	chr18	57401192	57433200	MSTRG.33796	ENSOARG00000026457	no	known	cis	100K	NA	1
ENSOART00000005991	0	chr18	66480650	66483067	MSTRG.34239	ENSOARG00000005499	no	GO:0006887(exocytosis);GO:0000145(exocyst)	NA	NA	NA	NA	ENSOART00000028477	0	chr18	66487432	66488377	MSTRG.34240	ENSOARG00000026467	no	known	cis	10K	NA	1
ENSOART00000009137	0	chr18	68222070	68226351	MSTRG.34316	NUDT14	no	GO:0008768(UDP-sugar diphosphatase activity);GO:0016787(hydrolase activity);GO:0042802(identical protein binding);GO:0047631(ADP-ribose diphosphatase activity);GO:0070062(extracellular exosome)	NA	NA	NA	nudix hydrolase 14 [Source:HGNC Symbol;Acc:HGNC:20141]	ENSOART00000028491	0	chr18	68246268	68250581	MSTRG.34318	ENSOARG00000026480	no	known	cis	100K	NA	0.999946
ENSOART00000005420	0	chr19	59298677	59328517	MSTRG.36422	RUVBL1	yes	GO:0000166(nucleotide binding);GO:0003678(DNA helicase activity);GO:0004386(helicase activity);GO:0005524(ATP binding);GO:0016787(hydrolase activity);GO:0016887(ATPase activity);GO:0043141(ATP-dependent 5'-3' DNA helicase activity);GO:0045296(cadherin binding);GO:0006281(DNA repair);GO:0006310(DNA recombination);GO:0006351(transcription, DNA-templated);GO:0006355(regulation of transcription, DNA-…	NA	K04499	NA	RuvB like AAA ATPase 1 [Source:HGNC Symbol;Acc:HGNC:10474]	ENSOART00000028699	0	chr19	59259820	59261696	MSTRG.36419	ENSOARG00000026672	no	known	cis	100K	NA	0.994925
ENSOART00000015636	0	chr2	88948502	88961731	MSTRG.39129	ENSOARG00000014360	no	GO:0005125(cytokine activity);GO:0005126(cytokine receptor binding);GO:0006952(defense response);GO:0051607(defense response to virus);GO:0005576(extracellular region);GO:0005615(extracellular space)	NA	K05440	NA	NA	ENSOART00000027744	0	chr2	88928604	88966029	MSTRG.39126	ENSOARG00000025783	no	known	cis	100K	NA	1
ENSOART00000016613	0	chr2	104431014	104438581	MSTRG.39584	CTSB	no	GO:0004197(cysteine-type endopeptidase activity);GO:0005518(collagen binding);GO:0008233(peptidase activity);GO:0008234(cysteine-type peptidase activity);GO:0016787(hydrolase activity);GO:0043394(proteoglycan binding);GO:0006508(proteolysis);GO:0030574(collagen catabolic process);GO:0030855(epithelial cell differentiation);GO:0046697(decidualization);GO:0046718(viral entry into host cell);GO:0050…	04142(Lysosome);04612(Antigen processing and presentation)	K01363	EC:3.4.22.1	Ovis aries cathepsin B (CTSB), mRNA. [Source:RefSeq mRNA;Acc:NM_001308587]	ENSOART00000027754	0	chr2	104467828	104471925	MSTRG.39589	ENSOARG00000025792	no	known	cis	100K	NA	0.986012
ENSOART00000020904	0	chr2	211024889	211072367	MSTRG.42582	LANCL1	no	GO:0003824(catalytic activity);GO:0008270(zinc ion binding);GO:0017124(SH3 domain binding);GO:0043295(glutathione binding);GO:0050750(low-density lipoprotein particle receptor binding);GO:0070062(extracellular exosome)	NA	NA	NA	LanC like 1 [Source:HGNC Symbol;Acc:HGNC:6508]	ENSOART00000027811	0	chr2	211101109	211297568	MSTRG.42583	ENSOARG00000025846	no	known	cis	100K	NA	1
ENSOART00000022395	0	chr2	228624206	228634840	MSTRG.43061	TM4SF20	no	GO:0045861(negative regulation of proteolysis);GO:0005789(endoplasmic reticulum membrane);GO:0005886(plasma membrane);GO:0005925(focal adhesion);GO:0016020(membrane);GO:0016021(integral component of membrane)	NA	NA	NA	transmembrane 4 L six family member 20 [Source:HGNC Symbol;Acc:HGNC:26230]	ENSOART00000027818	0	chr2	228657644	228667247	MSTRG.43063	ENSOARG00000025853	no	known	cis	100K	NA	0.998142
ENSOART00000022615	0	chr2	233074053	233076987	MSTRG.43207	ENSOARG00000020757	yes	GO:0003824(catalytic activity);GO:0016791(phosphatase activity);GO:0008152(metabolic process);GO:0016311(dephosphorylation)	NA	K01077	EC:3.1.3.1	NA	ENSOART00000027820	0	chr2	233072574	233120716	MSTRG.43206	ENSOARG00000025855	no	known	cis	10K	NA	1
ENSOART00000022629	0	chr2	233109262	233111812	MSTRG.43207	ENSOARG00000020770	yes	GO:0003824(catalytic activity);GO:0016791(phosphatase activity);GO:0008152(metabolic process);GO:0016311(dephosphorylation)	00790(Folate biosynthesis)	K01077	EC:3.1.3.1	NA	ENSOART00000027820	0	chr2	233072574	233120716	MSTRG.43206	ENSOARG00000025855	no	known	cis	100K	NA	1
ENSOART00000022637	0	chr2	233119069	233121942	MSTRG.43207	ENSOARG00000020778	yes	GO:0003824(catalytic activity);GO:0016791(phosphatase activity);GO:0008152(metabolic process);GO:0016311(dephosphorylation)	NA	K01077	EC:3.1.3.1	NA	ENSOART00000027820	0	chr2	233072574	233120716	MSTRG.43206	ENSOARG00000025855	no	known	cis	100K	NA	1
ENSOART00000022646	0	chr2	233155807	233158712	MSTRG.43212	ENSOARG00000020785	no	GO:0003824(catalytic activity);GO:0004035(alkaline phosphatase activity);GO:0016787(hydrolase activity);GO:0016791(phosphatase activity);GO:0008152(metabolic process);GO:0016311(dephosphorylation)	NA	K01077	EC:3.1.3.1	NA	ENSOART00000027820	0	chr2	233072574	233120716	MSTRG.43206	ENSOARG00000025855	no	known	cis	100K	NA	1
ENSOART00000022741	0	chr2	233796534	233824353	MSTRG.43247	RNF19B	no	GO:0004842(ubiquitin-protein transferase activity);GO:0046872(metal ion binding);GO:0016567(protein ubiquitination);GO:0005829(cytosol);GO:0016020(membrane);GO:0016021(integral component of membrane)	NA	K08474	NA	ring finger protein 19B [Source:HGNC Symbol;Acc:HGNC:26886]	ENSOART00000027822	0	chr2	233790223	233795927	MSTRG.43235	ENSOARG00000025857	no	known	cis	10K	NA	0.978258
ENSOART00000003962	0	chr2	238803873	238810603	MSTRG.43528	SYTL1	no	GO:0070062(extracellular exosome);GO:0005886(plasma membrane);GO:0005622(intracellular);GO:0006887(exocytosis);GO:0006886(intracellular protein transport);GO:0017137(Rab GTPase binding)	NA	K00923	EC:2.7.1.154	synaptotagmin like 1 [Source:HGNC Symbol;Acc:HGNC:15584]	ENSOART00000027826	0	chr2	238819661	238826754	MSTRG.43525	ENSOARG00000025861	no	known	cis	100K	NA	0.953492
ENSOART00000003976	0	chr2	238817056	238826870	MSTRG.43523	TMEM222	no	GO:0016021(integral component of membrane);GO:0016020(membrane)	NA	NA	NA	transmembrane protein 222 [Source:HGNC Symbol;Acc:HGNC:25363]	ENSOART00000027826	0	chr2	238819661	238826754	MSTRG.43525	ENSOARG00000025861	no	known	cis	10K	NA	0.983235
ENSOART00000000626	0	chr20	30638070	30638762	MSTRG.45617	ENSOARG00000000584	yes	GO:0005694(chromosome);GO:0005634(nucleus);GO:0000786(nucleosome);GO:0046982(protein heterodimerization activity);GO:0003677(DNA binding)	NA	K11252	NA	NA	ENSOART00000028916	0	chr20	30663147	30666822	MSTRG.45672	ENSOARG00000026874	no	known	cis	100K	NA	1
ENSOART00000019567	0	chr21	43272343	43275556	MSTRG.48046	SNX32	no	GO:0035091(phosphatidylinositol binding)	NA	K17920	NA	sorting nexin 32 [Source:HGNC Symbol;Acc:HGNC:26423]	ENSOART00000028104	0	chr21	43215825	43232397	MSTRG.48040	ENSOARG00000026118	no	known	cis	100K	NA	0.969206
ENSOART00000012192	0	chr21	44572406	44577515	MSTRG.48153	RAD9A	yes	GO:0008408(3'-5' exonuclease activity);GO:0017124(SH3 domain binding);GO:0019899(enzyme binding);GO:0019901(protein kinase binding);GO:0042826(histone deacetylase binding);GO:0000075(cell cycle checkpoint);GO:0000077(DNA damage checkpoint);GO:0006281(DNA repair);GO:0006974(cellular response to DNA damage stimulus);GO:0031573(intra-S DNA damage checkpoint);GO:0071479(cellular response to ionizing …	NA	K03259	NA	RAD9 checkpoint clamp component A [Source:HGNC Symbol;Acc:HGNC:9827]	ENSOART00000028108	0	chr21	44569610	44571902	ENSOARG00000026121	ENSOARG00000026121	no	known	cis	10K	NA	1
ENSOART00000006836	0	chr21	49408940	49432672	MSTRG.48468	DEAF1	no	GO:0003677(DNA binding);GO:0001662(behavioral fear response);GO:0001843(neural tube closure);GO:0006357(regulation of transcription from RNA polymerase II promoter);GO:0006366(transcription from RNA polymerase II promoter);GO:0008542(visual learning);GO:0033599(regulation of mammary gland epithelial cell proliferation);GO:0045892(negative regulation of transcription, DNA-templated);GO:0045893(pos…	NA	K15413	NA	DEAF1, transcription factor [Source:HGNC Symbol;Acc:HGNC:14677]	ENSOART00000028127	0	chr21	49449861	49504201	MSTRG.48471	ENSOARG00000026139	no	known	cis	100K	NA	0.999782
ENSOART00000007603	0	chr21	49499049	49504201	MSTRG.48475	RASSF7	no	GO:0007165(signal transduction);GO:0070507(regulation of microtubule cytoskeleton organization);GO:0005815(microtubule organizing center)	NA	NA	NA	Ras association domain family member 7 [Source:HGNC Symbol;Acc:HGNC:1166]	ENSOART00000028127	0	chr21	49449861	49504201	MSTRG.48471	ENSOARG00000026139	no	known	cis	100K	NA	0.95657
ENSOART00000008590	0	chr21	49653790	49658605	MSTRG.48491	PKP3	no	GO:0045294(alpha-catenin binding);GO:0050839(cell adhesion molecule binding);GO:0098641(cadherin binding involved in cell-cell adhesion);GO:0002159(desmosome assembly);GO:0007155(cell adhesion);GO:0016337(single organismal cell-cell adhesion);GO:0090002(establishment of protein localization to plasma membrane);GO:0005634(nucleus);GO:0005654(nucleoplasm);GO:0005886(plasma membrane);GO:0005913(cell…	NA	K12642	NA	plakophilin 3 [Source:HGNC Symbol;Acc:HGNC:9025]	ENSOART00000028128	0	chr21	49653729	49657052	MSTRG.48490	ENSOARG00000026140	no	known	cis	1K	NA	0.997152
ENSOART00000017896	0	chr22	21174567	21179307	MSTRG.49232	ENSOARG00000016434	no	GO:0003677(DNA binding);GO:0005634(nucleus)	NA	K09340	NA	NA	ENSOART00000028775	0	chr22	21180454	21188252	ENSOARG00000026745	ENSOARG00000026745	no	known	cis	10K	NA	1
ENSOART00000002906	0	chr22	38657704	38674398	MSTRG.49869	TIAL1	yes	GO:0070062(extracellular exosome);GO:0010494(cytoplasmic stress granule);GO:0005737(cytoplasm);GO:0005634(nucleus);GO:0017145(stem cell division);GO:0008284(positive regulation of cell proliferation);GO:0007281(germ cell development);GO:0017091(AU-rich element binding);GO:0003723(RNA binding);GO:0003676(nucleic acid binding);GO:0000166(nucleotide binding)	NA	K07870	NA	TIA1 cytotoxic granule associated RNA binding protein like 1 [Source:HGNC Symbol;Acc:HGNC:11804]	ENSOART00000028788	0	chr22	38677015	38798788	MSTRG.49870	ENSOARG00000026757	no	known	cis	100K	NA	0.993262
ENSOART00000002904	0	chr22	38657704	38676918	MSTRG.49869	TIAL1	yes	GO:0070062(extracellular exosome);GO:0010494(cytoplasmic stress granule);GO:0005737(cytoplasm);GO:0005634(nucleus);GO:0017145(stem cell division);GO:0008284(positive regulation of cell proliferation);GO:0007281(germ cell development);GO:0017091(AU-rich element binding);GO:0003723(RNA binding);GO:0003676(nucleic acid binding);GO:0000166(nucleotide binding)	NA	K07870	NA	TIA1 cytotoxic granule associated RNA binding protein like 1 [Source:HGNC Symbol;Acc:HGNC:11804]	ENSOART00000028788	0	chr22	38677015	38798788	MSTRG.49870	ENSOARG00000026757	no	known	cis	100K	NA	0.993324
ENSOART00000019230	0	chr24	1654982	1661085	MSTRG.52631	RAB26	no	GO:0005525(GTP binding);GO:0019002(GMP binding);GO:0007264(small GTPase mediated signal transduction);GO:0035272(exocrine system development);GO:0043001(Golgi to plasma membrane protein transport);GO:0045055(regulated exocytosis);GO:0000139(Golgi membrane);GO:0030667(secretory granule membrane)	NA	K07903	NA	RAB26, member RAS oncogene family [Source:HGNC Symbol;Acc:HGNC:14259]	ENSOART00000027840	0	chr24	1656624	1682490	MSTRG.52632	ENSOARG00000025875	no	known	cis	10K	NA	0.974327
ENSOART00000003207	0	chr24	38624412	38634467	MSTRG.54392	FSCN1	no	GO:0071437(invadopodium);GO:0070062(extracellular exosome);GO:0044393(microspike);GO:0043209(myelin sheath);GO:0031253(cell projection membrane);GO:0030426(growth cone);GO:0030175(filopodium);GO:0030027(lamellipodium);GO:0015629(actin cytoskeleton);GO:0005911(cell-cell junction);GO:0005902(microvillus);GO:0005856(cytoskeleton);GO:0005829(cytosol);GO:0005737(cytoplasm);GO:0002102(podosome);GO:0001…	NA	K17455	NA	fascin actin-bundling protein 1 [Source:HGNC Symbol;Acc:HGNC:11148]	ENSOART00000027866	0	chr24	38600242	38735793	MSTRG.54386	ENSOARG00000025897	no	known	cis	100K	NA	1
ENSOART00000000753	0	chr26	31657407	31673403	MSTRG.57044	ERLIN2	no	GO:0070062(extracellular exosome);GO:0045121(membrane raft);GO:0043234(protein complex);GO:0005886(plasma membrane);GO:0005829(cytosol);GO:0005789(endoplasmic reticulum membrane);GO:0005783(endoplasmic reticulum);GO:0045717(negative regulation of fatty acid biosynthetic process);GO:0045541(negative regulation of cholesterol biosynthetic process);GO:0032933(SREBP signaling pathway);GO:0030433(ER-a…	NA	NA	NA	ER lipid raft associated 2 [Source:HGNC Symbol;Acc:HGNC:1356]	ENSOART00000028836	0	chr26	31693202	31714456	MSTRG.57053	ENSOARG00000026800	no	known	cis	100K	NA	1
ENSOART00000000808	0	chr26	31686986	31694055	MSTRG.57052	PROSC	yes	GO:0070062(extracellular exosome);GO:0005739(mitochondrion);GO:0005622(intracellular)	NA	NA	NA	proline synthetase cotranscribed homolog (bacterial) [Source:HGNC Symbol;Acc:HGNC:9457]	ENSOART00000028836	0	chr26	31693202	31714456	MSTRG.57053	ENSOARG00000026800	no	known	cis	10K	NA	0.996116
ENSOART00000004101	0	chr26	36243209	36252173	MSTRG.57253	HGSNAT	no	GO:0006468(protein phosphorylation);GO:0005524(ATP binding);GO:0004672(protein kinase activity);GO:0016021(integral component of membrane);GO:0016020(membrane);GO:0005765(lysosomal membrane);GO:0051259(protein oligomerization);GO:0007041(lysosomal transport);GO:0016746(transferase activity, transferring acyl groups)	NA	NA	NA	heparan-alpha-glucosaminide N-acetyltransferase [Source:HGNC Symbol;Acc:HGNC:26527]	ENSOART00000028842	0	chr26	36267682	36284334	MSTRG.57255	ENSOARG00000026805	no	known	cis	100K	NA	1
ENSOART00000018234	0	chr3	133238048	133250878	MSTRG.62090	TNS2	no	GO:0019900(kinase binding);GO:0046872(metal ion binding);GO:0001822(kidney development);GO:0008285(negative regulation of cell proliferation);GO:0014850(response to muscle activity);GO:0019725(cellular homeostasis);GO:0032963(collagen metabolic process);GO:0035264(multicellular organism growth);GO:0035556(intracellular signal transduction);GO:0048871(multicellular organismal homeostasis);GO:00056…	NA	K00106	EC:1.17.1.4 1.17.3.2	tensin 2 [Source:HGNC Symbol;Acc:HGNC:19737]	ENSOART00000028005	0	chr3	133303922	133335874	MSTRG.62100	ENSOARG00000026027	no	known	cis	100K	NA	1
ENSOART00000020305	0	chr3	178926557	178937585	MSTRG.63586	APOL6	no	GO:0008289(lipid binding);GO:0006869(lipid transport);GO:0042157(lipoprotein metabolic process);GO:0005576(extracellular region);GO:0016020(membrane);GO:0016021(integral component of membrane)	NA	K14480	NA	apolipoprotein L6 [Source:HGNC Symbol;Acc:HGNC:14870]	ENSOART00000028021	0	chr3	178934040	178937565	MSTRG.63587	ENSOARG00000026043	no	known	cis	10K	NA	1
ENSOART00000020307	0	chr3	178935345	178937917	MSTRG.63586	APOL6	no	GO:0008289(lipid binding);GO:0006869(lipid transport);GO:0042157(lipoprotein metabolic process);GO:0005576(extracellular region);GO:0016020(membrane);GO:0016021(integral component of membrane)	NA	K14480	NA	apolipoprotein L6 [Source:HGNC Symbol;Acc:HGNC:14870]	ENSOART00000028021	0	chr3	178934040	178937565	MSTRG.63587	ENSOARG00000026043	no	known	cis	10K	NA	1
ENSOART00000010061	0	chr3	209224155	209225921	MSTRG.64561	KCNA1	no	GO:0005216(ion channel activity);GO:0005244(voltage-gated ion channel activity);GO:0005249(voltage-gated potassium channel activity);GO:0005251(delayed rectifier potassium channel activity);GO:0005267(potassium channel activity);GO:0001964(startle response);GO:0006810(transport);GO:0006811(ion transport);GO:0006813(potassium ion transport);GO:0007405(neuroblast proliferation);GO:0007420(brain dev…	NA	K04892	NA	potassium voltage-gated channel subfamily A member 1 [Source:HGNC Symbol;Acc:HGNC:6218]	ENSOART00000028034	0	chr3	209223926	209231054	MSTRG.64551	ENSOARG00000026055	no	known	cis	1K	NA	0.988603
ENSOART00000021395	0	chr3	223554396	223560306	MSTRG.65306	CRELD2	no	GO:0005509(calcium ion binding);GO:0005615(extracellular space);GO:0005783(endoplasmic reticulum);GO:0005794(Golgi apparatus)	NA	K04361	EC:2.7.10.1	cysteine rich with EGF like domains 2 [Source:HGNC Symbol;Acc:HGNC:28150]	ENSOART00000028062	0	chr3	223472789	223475856	MSTRG.65300	ENSOARG00000026079	no	known	cis	100K	NA	0.996629
ENSOART00000021513	0	chr3	223831406	223854950	MSTRG.65338	TUBGCP6	no	GO:0008017(microtubule binding);GO:0043015(gamma-tubulin binding);GO:0000226(microtubule cytoskeleton organization);GO:0007020(microtubule nucleation);GO:0000922(spindle pole);GO:0005813(centrosome);GO:0005815(microtubule organizing center);GO:0008274(gamma-tubulin ring complex);GO:0016020(membrane);GO:0070062(extracellular exosome)	NA	NA	NA	tubulin gamma complex associated protein 6 [Source:HGNC Symbol;Acc:HGNC:18127]	ENSOART00000028069	0	chr3	223831336	223885365	MSTRG.65337	ENSOARG00000026085	no	known	cis	1K	NA	0.987077
ENSOART00000021568	0	chr3	223878088	223892897	MSTRG.65343	PLXNB2	no	GO:0017154(semaphorin receptor activity);GO:0001843(neural tube closure);GO:0001932(regulation of protein phosphorylation);GO:0007156(homophilic cell adhesion via plasma membrane adhesion molecules);GO:0007165(signal transduction);GO:0007405(neuroblast proliferation);GO:0007420(brain development);GO:0008360(regulation of cell shape);GO:0010976(positive regulation of neuron projection development)…	NA	K06821	NA	plexin B2 [Source:HGNC Symbol;Acc:HGNC:9104]	ENSOART00000028069	0	chr3	223831336	223885365	MSTRG.65337	ENSOARG00000026085	no	known	cis	100K	NA	0.987568
ENSOART00000021538	0	chr3	223855030	223860104	MSTRG.65338	HDAC10	no	GO:0004407(histone deacetylase activity);GO:0016787(hydrolase activity);GO:0019899(enzyme binding);GO:0033558(protein deacetylase activity);GO:0042826(histone deacetylase binding);GO:0000122(negative regulation of transcription from RNA polymerase II promoter);GO:0006355(regulation of transcription, DNA-templated);GO:0006476(protein deacetylation);GO:0016575(histone deacetylation);GO:0045892(nega…	NA	K18671	EC:3.5.1.98	histone deacetylase 10 [Source:HGNC Symbol;Acc:HGNC:18128]	ENSOART00000028072	0	chr3	223902470	223906170	MSTRG.65344	ENSOARG00000026087	no	known	cis	100K	NA	0.967363
ENSOART00000000301	0	chr4	111802118	111829406	MSTRG.68544	ZNF777	no	GO:0005622(intracellular);GO:0006355(regulation of transcription, DNA-templated);GO:0046872(metal ion binding);GO:0003676(nucleic acid binding)	NA	K02989	NA	zinc finger protein 777 [Source:HGNC Symbol;Acc:HGNC:22213]	ENSOART00000027169	0	chr4	111728443	111827559	MSTRG.68539	ENSOARG00000025261	no	known	cis	100K	NA	1
ENSOART00000001376	0	chr4	112314518	112321148	MSTRG.68567	ENSOARG00000001288	no	GO:0016021(integral component of membrane);GO:0016020(membrane);GO:0005525(GTP binding)	NA	NA	NA	NA	ENSOART00000027171	0	chr4	112389525	112563829	MSTRG.68571	ENSOARG00000025263	no	known	cis	100K	NA	1
ENSOART00000001514	0	chr4	112468097	112472163	MSTRG.68574	ENSOARG00000001412	no	GO:0016021(integral component of membrane);GO:0016020(membrane);GO:0005525(GTP binding)	NA	NA	NA	NA	ENSOART00000027171	0	chr4	112389525	112563829	MSTRG.68571	ENSOARG00000025263	no	known	cis	100K	NA	1
ENSOART00000003484	0	chr4	113056507	113112538	MSTRG.68599	AGAP3	no	GO:0016020(membrane);GO:0005622(intracellular);GO:0043547(positive regulation of GTPase activity);GO:0007264(small GTPase mediated signal transduction);GO:0007165(signal transduction);GO:0005525(GTP binding);GO:0005096(GTPase activator activity);GO:0000166(nucleotide binding)	NA	K12491	NA	ArfGAP with GTPase domain, ankyrin repeat and PH domain 3 [Source:HGNC Symbol;Acc:HGNC:16923]	ENSOART00000027173	0	chr4	113091309	113093882	MSTRG.68601	ENSOARG00000025265	no	known	cis	100K	NA	0.98769
ENSOART00000006477	0	chr5	15669453	15683248	MSTRG.69937	ENSOARG00000005957	no	GO:0005524(ATP binding);GO:0016301(kinase activity);GO:0016740(transferase activity);GO:0019205(nucleobase-containing compound kinase activity);GO:0006139(nucleobase-containing compound metabolic process);GO:0016310(phosphorylation)	NA	K00939	EC:2.7.4.3	NA	ENSOART00000027202	0	chr5	15627785	15652591	MSTRG.69916	ENSOARG00000025293	no	known	cis	100K	NA	0.961036
ENSOART00000006581	0	chr5	15683837	15689701	MSTRG.69938	GTF2F1	no	GO:0003677(DNA binding);GO:0003723(RNA binding);GO:0003824(catalytic activity);GO:0008134(transcription factor binding);GO:0019211(phosphatase activator activity);GO:0006367(transcription initiation from RNA polymerase II promoter);GO:0009615(response to virus);GO:0032968(positive regulation of transcription elongation from RNA polymerase II promoter);GO:0043085(positive regulation of catalytic a…	03022(Basal transcription factors)	K03138	NA	general transcription factor IIF subunit 1 [Source:HGNC Symbol;Acc:HGNC:4652]	ENSOART00000027202	0	chr5	15627785	15652591	MSTRG.69916	ENSOARG00000025293	no	known	cis	100K	NA	0.97336
ENSOART00000015272	0	chr5	18839270	18844362	MSTRG.70178	C19orf35	no	NA	NA	NA	NA	chromosome 19 open reading frame 35 [Source:HGNC Symbol;Acc:HGNC:24793]	ENSOART00000027206	0	chr5	18848127	18849701	MSTRG.70185	ENSOARG00000025297	no	known	cis	10K	NA	0.999851
ENSOART00000012563	0	chr5	41186819	41206330	MSTRG.71044	MUM1	no	GO:0031491(nucleosome binding);GO:0006281(DNA repair);GO:0006325(chromatin organization);GO:0005634(nucleus);GO:0005829(cytosol)	NA	NA	NA	melanoma associated antigen (mutated) 1 [Source:HGNC Symbol;Acc:HGNC:29641]	ENSOART00000027217	0	chr5	41163618	41168236	MSTRG.71037	ENSOARG00000025308	no	known	cis	100K	NA	1
ENSOART00000016080	0	chr6	88610487	88611559	MSTRG.75649	ENSOARG00000014775	yes	GO:0005125(cytokine activity);GO:0008009(chemokine activity);GO:0006935(chemotaxis);GO:0006952(defense response);GO:0006955(immune response);GO:0060326(cell chemotaxis);GO:0005576(extracellular region);GO:0005615(extracellular space)	NA	K05505	NA	NA	ENSOART00000028619	0	chr6	88662594	88690484	MSTRG.75651	ENSOARG00000026598	no	known	cis	100K	NA	0.995935
ENSOART00000017707	0	chr6	116465341	116467165	MSTRG.76555	ENSOARG00000016260	no	NA	NA	K05095	EC:2.7.10.1	NA	ENSOART00000028658	0	chr6	116483192	116488306	MSTRG.76558	ENSOARG00000026632	no	known	cis	100K	NA	1
ENSOART00000017735	0	chr6	116521106	116530386	MSTRG.76561	DGKQ	no	GO:0004143(diacylglycerol kinase activity);GO:0019900(kinase binding);GO:0030297(transmembrane receptor protein tyrosine kinase activator activity);GO:0033613(activating transcription factor binding);GO:0043274(phospholipase binding);GO:0006111(regulation of gluconeogenesis);GO:0006357(regulation of transcription from RNA polymerase II promoter);GO:0006654(phosphatidic acid biosynthetic process);…	NA	K00901	EC:2.7.1.107	diacylglycerol kinase theta [Source:HGNC Symbol;Acc:HGNC:2856]	ENSOART00000028658	0	chr6	116483192	116488306	MSTRG.76558	ENSOARG00000026632	no	known	cis	100K	NA	0.986928
ENSOART00000018055	0	chr6	116747365	116749133	MSTRG.76572	ENSOARG00000016576	no	GO:0003677(DNA binding);GO:0005634(nucleus)	NA	K09341	NA	NA	ENSOART00000028660	0	chr6	116805686	116807320	MSTRG.76578	ENSOARG00000026634	no	known	cis	100K	NA	0.977207
ENSOART00000018241	0	chr6	116844195	116845890	MSTRG.76593	ENSOARG00000016756	no	GO:0008270(zinc ion binding)	NA	K11488	NA	NA	ENSOART00000028660	0	chr6	116805686	116807320	MSTRG.76578	ENSOARG00000026634	no	known	cis	100K	NA	0.96863
ENSOART00000015759	0	chr9	13613961	13633383	MSTRG.83746	MROH1	no	NA	NA	NA	NA	maestro heat like repeat family member 1 [Source:HGNC Symbol;Acc:HGNC:26958]	ENSOART00000028509	0	chr9	13638565	13655514	MSTRG.83736	ENSOARG00000026494	no	known	cis	100K	NA	0.986176
ENSOART00000015944	0	chr9	13666619	13668987	MSTRG.83743	HGH1	no	NA	NA	NA	NA	HGH1 homolog [Source:HGNC Symbol;Acc:HGNC:24161]	ENSOART00000028509	0	chr9	13638565	13655514	MSTRG.83736	ENSOARG00000026494	no	known	cis	100K	NA	0.99773
ENSOART00000016694	0	chr9	13716897	13726070	MSTRG.83755	OPLAH	no	GO:0003824(catalytic activity);GO:0016787(hydrolase activity)	NA	K01469	EC:3.5.2.9	5-oxoprolinase (ATP-hydrolysing) [Source:HGNC Symbol;Acc:HGNC:8149]	ENSOART00000028512	0	chr9	13780055	13784085	MSTRG.83799	ENSOARG00000026496	no	known	cis	100K	NA	0.998652
ENSOART00000019454	0	chrX	24506456	24510497	MSTRG.87940	ENSOARG00000017882	no	GO:0008270(zinc ion binding);GO:0046872(metal ion binding)	NA	K03125	NA	NA	ENSOART00000027270	0	chrX	24505815	24508135	MSTRG.87939	ENSOARG00000025354	no	known	cis	1K	NA	0.99993
ENSOART00000004628	0	chrX	77121798	77127211	MSTRG.89575	FAM3A	no	GO:0016020(membrane);GO:0016021(integral component of membrane)	NA	K09666	EC:2.4.1.-	family with sequence similarity 3 member A [Source:HGNC Symbol;Acc:HGNC:13749]	ENSOART00000027288	0	chrX	77185295	77187295	MSTRG.89593	ENSOARG00000025372	no	known	cis	100K	NA	0.996747
ENSOART00000005166	0	chrX	77185295	77193872	MSTRG.89592	ATP6AP1	yes	GO:0046933(proton-transporting ATP synthase activity, rotational mechanism);GO:0046961(proton-transporting ATPase activity, rotational mechanism);GO:0015991(ATP hydrolysis coupled proton transport);GO:0016020(membrane);GO:0016021(integral component of membrane);GO:0033180(proton-transporting V-type ATPase, V1 domain);GO:0017137(Rab GTPase binding);GO:0045669(positive regulation of osteoblast diff…	NA	K03662	NA	ATPase H+ transporting accessory protein 1 [Source:HGNC Symbol;Acc:HGNC:868]	ENSOART00000027288	0	chrX	77185295	77187295	MSTRG.89593	ENSOARG00000025372	no	known	cis	1K	NA	0.998309
ENSOART00000013022	0	chrX	95005000	95014436	MSTRG.90221	MOSPD1	no	GO:0000122(negative regulation of transcription from RNA polymerase II promoter);GO:0045944(positive regulation of transcription from RNA polymerase II promoter);GO:0005634(nucleus);GO:0005737(cytoplasm);GO:0016020(membrane);GO:0016021(integral component of membrane);GO:0048471(perinuclear region of cytoplasm)	NA	NA	NA	motile sperm domain containing 1 [Source:HGNC Symbol;Acc:HGNC:25235]	ENSOART00000027304	0	chrX	95051299	95092619	MSTRG.90222	ENSOARG00000025387	no	known	cis	100K	NA	0.994655
ENSOART00000019711	0	chr11	50218977	50220115	MSTRG.14075	MCRIP1	yes	NA	NA	NA	NA	MAPK regulated corepressor interacting protein 1 [Source:HGNC Symbol;Acc:HGNC:28007]	ENSOART00000028384	0	chr11	50219648	50234794	MSTRG.14076	ENSOARG00000026381	yes	known	cis	1K	NA	0.990568
ENSOART00000019875	0	chr11	50284057	50296963	MSTRG.14089	HGS	yes	GO:0019904(protein domain specific binding);GO:0046872(metal ion binding);GO:0006622(protein targeting to lysosome);GO:0006886(intracellular protein transport);GO:0010324(membrane invagination);GO:0010628(positive regulation of gene expression);GO:0043405(regulation of MAP kinase activity);GO:0046426(negative regulation of JAK-STAT cascade);GO:0072657(protein localization to membrane);GO:1903543(…	04144(Endocytosis);04145(Phagosome)	K12182	NA	hepatocyte growth factor-regulated tyrosine kinase substrate [Source:HGNC Symbol;Acc:HGNC:4897]	ENSOART00000028384	0	chr11	50219648	50234794	MSTRG.14076	ENSOARG00000026381	yes	known	cis	100K	NA	0.994115
ENSOART00000011083	0	chr13	53366104	53373064	MSTRG.19482	ARFRP1	yes	GO:0016020(membrane);GO:0005829(cytosol);GO:0005802(trans-Golgi network);GO:0005794(Golgi apparatus);GO:0005622(intracellular);GO:0043001(Golgi to plasma membrane protein transport);GO:0042147(retrograde transport, endosome to Golgi);GO:0034067(protein localization to Golgi apparatus);GO:0007369(gastrulation);GO:0007264(small GTPase mediated signal transduction);GO:0005525(GTP binding);GO:0000166…	NA	K07937	NA	ADP ribosylation factor related protein 1 [Source:HGNC Symbol;Acc:HGNC:662]	ENSOART00000028236	0	chr13	53357366	53499994	MSTRG.19480	ENSOARG00000026240	yes	known	cis	10K	NA	0.964156
ENSOART00000009329	0	chr14	50711955	50716754	MSTRG.23244	LYPD3	yes	GO:0005615(extracellular space)	NA	NA	NA	LY6/PLAUR domain containing 3 [Source:HGNC Symbol;Acc:HGNC:24880]	ENSOART00000028975	0	chr14	50701621	50891922	MSTRG.23243	ENSOARG00000026929	yes	known	cis	100K	NA	0.977904
