# Supplementary material for: Identification and Functional Analysis of Transcriptome Profiles, Long Non-Coding RNAs, Single-Nucleotide Polymorphisms, and Alternative Splicing from the Oocyte to the Preimplantation Stage of Sheep by Single-Cell RNA Sequencing
Source: Genes (Basel). 2023 May 25;14(6):1145. doi: 10.3390/genes14061145 (PMC10298692; doi:10.3390/genes14061145)
Supplement: Supplementary file 1 [file genes-14-01145-s001.zip › Table S3-1.xlsx]

## Sheet: z vs.o
mRNA							Differentiall expression						lncRNA							Differentiall expression		function
transcript_name	class_code	chr	start	end	gene_id	gene_name	Significant	GO	KEGG	KO_ENTRY	EC	Description	transcript_name	class_code	chr	start	end	gene_id	gene_name	Significant	Known/novel	cis/trans	cis location	trans energy	Pearson Correlation Coefficient
ENSOART00000022036	0	chr1	93077218	93139453	MSTRG.3125	IGSF3	no	GO:0032808(lacrimal gland development);GO:0009986(cell surface);GO:0016020(membrane);GO:0016021(integral component of membrane)	NA	NA	NA	immunoglobulin superfamily member 3 [Source:HGNC Symbol;Acc:HGNC:5950]	ENSOART00000027475	0	chr1	93070416	93074909	MSTRG.3124	ENSOARG00000025546	no	known	cis	10K	NA	0.983705
ENSOART00000000257	0	chr1	101428172	101432992	MSTRG.3540	ENSOARG00000000245	no	GO:0008544(epidermis development)	NA	NA	NA	NA	ENSOART00000027481	0	chr1	101427257	101524132	MSTRG.3539	ENSOARG00000025551	no	known	cis	1K	NA	1
ENSOART00000027095	0	chr1	102082961	102083194	ENSOARG00000025193	ENSOARG00000025193	no	NA	NA	NA	NA	NA	ENSOART00000027485	0	chr1	102070358	102078969	MSTRG.3560	ENSOARG00000025555	no	known	cis	100K	NA	1
ENSOART00000000724	0	chr1	102588385	102590222	MSTRG.3584	S100A2	no	GO:0043542(endothelial cell migration);GO:0046914(transition metal ion binding);GO:0046872(metal ion binding);GO:0042802(identical protein binding);GO:0005509(calcium ion binding)	NA	K14734	NA	S100 calcium binding protein A2 [Source:HGNC Symbol;Acc:HGNC:10492]	ENSOART00000027486	0	chr1	102589867	102629631	MSTRG.3585	ENSOARG00000025556	no	known	cis	10K	NA	0.968965
ENSOART00000008669	0	chr1	109195589	109203006	MSTRG.3951	VSIG8	no	GO:0003723(RNA binding);GO:0005622(intracellular);GO:0016020(membrane);GO:0016021(integral component of membrane)	NA	K06788	NA	V-set and immunoglobulin domain containing 8 [Source:HGNC Symbol;Acc:HGNC:32063]	ENSOART00000027490	0	chr1	109264963	109270297	MSTRG.3968	ENSOARG00000025559	no	known	cis	100K	NA	0.993914
ENSOART00000008840	0	chr1	109293683	109296631	MSTRG.3969	SLAMF9	no	GO:0016020(membrane);GO:0016021(integral component of membrane)	NA	NA	NA	Ovis aries SLAM family member 9 (SLAMF9), mRNA. [Source:RefSeq mRNA;Acc:NM_001302661]	ENSOART00000027490	0	chr1	109264963	109270297	MSTRG.3968	ENSOARG00000025559	no	known	cis	100K	NA	0.992813
ENSOART00000000897	0	chr1	123660722	123661225	ENSOARG00000000841	ENSOARG00000000841	no	NA	NA	NA	NA	NA	ENSOART00000027501	0	chr1	123660445	123707865	ENSOARG00000025570	ENSOARG00000025570	no	known	cis	1K	NA	1
ENSOART00000000929	0	chr1	123706982	123707473	ENSOARG00000000872	ENSOARG00000000872	no	NA	NA	NA	NA	NA	ENSOART00000027501	0	chr1	123660445	123707865	ENSOARG00000025570	ENSOARG00000025570	no	known	cis	100K	NA	1
ENSOART00000021861	0	chr1	184567855	184599806	MSTRG.5953	EAF2	no	GO:0006355(regulation of transcription, DNA-templated);GO:0032783(ELL-EAF complex);GO:0000977(RNA polymerase II regulatory region sequence-specific DNA binding);GO:0001228(transcriptional activator activity, RNA polymerase II transcription regulatory region sequence-specific binding);GO:0006366(transcription from RNA polymerase II promoter);GO:0030308(negative regulation of cell growth);GO:004589…	NA	K00488	EC:1.14.15.15	ELL associated factor 2 [Source:HGNC Symbol;Acc:HGNC:23115]	ENSOART00000027529	0	chr1	184664161	184685932	MSTRG.5962	ENSOARG00000025595	no	known	cis	100K	NA	0.99499
ENSOART00000022385	0	chr1	199342816	199401907	MSTRG.6403	ETV5	no	GO:0000977(RNA polymerase II regulatory region sequence-specific DNA binding);GO:0001228(transcriptional activator activity, RNA polymerase II transcription regulatory region sequence-specific binding);GO:0003677(DNA binding);GO:0003700(transcription factor activity, sequence-specific DNA binding);GO:0043565(sequence-specific DNA binding);GO:0044212(transcription regulatory region DNA binding);GO…	05202(Transcriptional misregulation in cancers)	K15593	NA	ETS variant 5 [Source:HGNC Symbol;Acc:HGNC:3494]	ENSOART00000027535	0	chr1	199436013	199438596	MSTRG.6407	ENSOARG00000025601	no	known	cis	100K	NA	0.993923
ENSOART00000007615	0	chr11	37440831	37442516	MSTRG.13253	HOXB6	no	GO:0003677(DNA binding);GO:0003700(transcription factor activity, sequence-specific DNA binding);GO:0003723(RNA binding);GO:0043565(sequence-specific DNA binding);GO:0006355(regulation of transcription, DNA-templated);GO:0007275(multicellular organism development);GO:0009952(anterior/posterior pattern specification);GO:0034101(erythrocyte homeostasis);GO:0048704(embryonic skeletal system morphoge…	NA	K09295	NA	homeobox B6 [Source:HGNC Symbol;Acc:HGNC:5117]	ENSOART00000028374	0	chr11	37486144	37489184	MSTRG.13267	ENSOARG00000026371	no	known	cis	100K	NA	0.964791
ENSOART00000007760	0	chr11	37492638	37495405	MSTRG.13269	HOXB2	no	GO:0003677(DNA binding);GO:0043565(sequence-specific DNA binding);GO:0002011(morphogenesis of an epithelial sheet);GO:0006355(regulation of transcription, DNA-templated);GO:0009952(anterior/posterior pattern specification);GO:0009953(dorsal/ventral pattern formation);GO:0021569(rhombomere 3 development);GO:0021570(rhombomere 4 development);GO:0021612(facial nerve structural organization);GO:00487…	NA	K09301	NA	homeobox B2 [Source:HGNC Symbol;Acc:HGNC:5113]	ENSOART00000028374	0	chr11	37486144	37489184	MSTRG.13267	ENSOARG00000026371	no	known	cis	10K	NA	0.972649
ENSOART00000009739	0	chr11	54739292	54744668	MSTRG.14394	TRIM65	no	GO:0008270(zinc ion binding);GO:0046872(metal ion binding);GO:0005622(intracellular);GO:0010508(positive regulation of autophagy);GO:0005634(nucleus);GO:0005654(nucleoplasm);GO:0005829(cytosol)	NA	K10652	EC:2.3.2.27	tripartite motif containing 65 [Source:HGNC Symbol;Acc:HGNC:27316]	ENSOART00000028394	0	chr11	54738796	54740870	MSTRG.14397	ENSOARG00000026391	no	known	cis	1K	NA	0.999735
ENSOART00000001457	0	chr12	62647759	62696834	MSTRG.17016	SMG7	no	GO:0045111(intermediate filament cytoskeleton);GO:0005829(cytosol);GO:0005737(cytoplasm);GO:0005634(nucleus);GO:0051721(protein phosphatase 2A binding);GO:0042162(telomeric DNA binding)	NA	K14409	NA	SMG7, nonsense mediated mRNA decay factor [Source:HGNC Symbol;Acc:HGNC:16792]	ENSOART00000027383	0	chr12	62613982	62615810	MSTRG.17009	ENSOARG00000025463	no	known	cis	100K	NA	0.987375
ENSOART00000020050	0	chr12	78044152	78116232	MSTRG.17605	KDM5B	no	GO:0003677(DNA binding);GO:0003714(transcription corepressor activity);GO:0008270(zinc ion binding);GO:0016706(oxidoreductase activity, acting on paired donors, with incorporation or reduction of molecular oxygen, 2-oxoglutarate as one donor, and incorporation of one atom each of oxygen into both donors);GO:0032453(histone demethylase activity (H3-K4 specific));GO:0034647(histone demethylase acti…	NA	K09187	EC:2.1.1.43	lysine demethylase 5B [Source:HGNC Symbol;Acc:HGNC:18039]	ENSOART00000027394	0	chr12	78017781	78023195	MSTRG.17584	ENSOARG00000025474	no	known	cis	100K	NA	0.967786
ENSOART00000011016	0	chr13	53357610	53366731	MSTRG.19481	ZGPAT	no	GO:0000978(RNA polymerase II core promoter proximal region sequence-specific DNA binding);GO:0001078(transcriptional repressor activity, RNA polymerase II core promoter proximal region sequence-specific binding);GO:0003676(nucleic acid binding);GO:0003700(transcription factor activity, sequence-specific DNA binding);GO:0043565(sequence-specific DNA binding);GO:0046872(metal ion binding);GO:000012…	NA	NA	NA	zinc finger CCCH-type and G-patch domain containing [Source:HGNC Symbol;Acc:HGNC:15948]	ENSOART00000028236	0	chr13	53357366	53499994	MSTRG.19480	ENSOARG00000026240	no	known	cis	1K	NA	1
ENSOART00000011230	0	chr13	53374809	53375949	MSTRG.19483	TNFRSF6B	no	NA	NA	K05143	NA	TNF receptor superfamily member 6b [Source:HGNC Symbol;Acc:HGNC:11921]	ENSOART00000028236	0	chr13	53357366	53499994	MSTRG.19480	ENSOARG00000026240	no	known	cis	100K	NA	1
ENSOART00000006305	0	chr14	47589195	47661156	MSTRG.22974	ACTN4	no	GO:0000977(RNA polymerase II regulatory region sequence-specific DNA binding);GO:0001882(nucleoside binding);GO:0003723(RNA binding);GO:0003779(actin binding);GO:0005509(calcium ion binding);GO:0030374(ligand-dependent nuclear receptor transcription coactivator activity);GO:0031490(chromatin DNA binding);GO:0035257(nuclear hormone receptor binding);GO:0042803(protein homodimerization activity);GO…	NA	K05699	NA	actinin alpha 4 [Source:HGNC Symbol;Acc:HGNC:166]	ENSOART00000028971	0	chr14	47555583	47663167	MSTRG.22974	ENSOARG00000026925	no	known	cis	100K	NA	1
ENSOART00000012597	0	chr14	53989046	53992578	MSTRG.23515	ENSOARG00000011585	no	GO:0003676(nucleic acid binding);GO:0003700(transcription factor activity, sequence-specific DNA binding);GO:0046872(metal ion binding);GO:0006351(transcription, DNA-templated);GO:0006355(regulation of transcription, DNA-templated);GO:0005634(nucleus)	NA	K10500	NA	NA	ENSOART00000028978	0	chr14	53982350	53985799	MSTRG.23514	ENSOARG00000026932	no	known	cis	10K	NA	0.993291
ENSOART00000009130	0	chr17	69080977	69099100	MSTRG.31653	TCN2	no	GO:0031419(cobalamin binding);GO:0015889(cobalamin transport);GO:0005615(extracellular space);GO:0070062(extracellular exosome)	04977(Vitamin digestion and absorption)	K14619	NA	transcobalamin 2 [Source:HGNC Symbol;Acc:HGNC:11653]	ENSOART00000027636	0	chr17	69057571	69061534	MSTRG.31652	ENSOARG00000025695	no	known	cis	100K	NA	0.999083
ENSOART00000015870	0	chr18	24180370	24196808	MSTRG.32777	MORF4L1	no	GO:0003682(chromatin binding);GO:0047485(protein N-terminus binding);GO:0000724(double-strand break repair via homologous recombination);GO:0006325(chromatin organization);GO:0006355(regulation of transcription, DNA-templated);GO:0008283(cell proliferation);GO:0016575(histone deacetylation);GO:0043967(histone H4 acetylation);GO:0043968(histone H2A acetylation);GO:0005634(nucleus);GO:0016580(Sin3 …	NA	K03068	NA	mortality factor 4 like 1 [Source:HGNC Symbol;Acc:HGNC:16989]	ENSOART00000028450	0	chr18	24151132	24154262	MSTRG.32782	ENSOARG00000026440	no	known	cis	100K	NA	0.981906
ENSOART00000005991	0	chr18	66480650	66483067	MSTRG.34239	ENSOARG00000005499	no	GO:0006887(exocytosis);GO:0000145(exocyst)	NA	NA	NA	NA	ENSOART00000028477	0	chr18	66487432	66488377	MSTRG.34240	ENSOARG00000026467	no	known	cis	10K	NA	1
ENSOART00000015185	0	chr18	66875079	66876452	MSTRG.34272	BAG5	no	GO:0019901(protein kinase binding);GO:0031625(ubiquitin protein ligase binding);GO:0051087(chaperone binding);GO:0007030(Golgi organization);GO:0010977(negative regulation of neuron projection development);GO:0031397(negative regulation of protein ubiquitination);GO:0032435(negative regulation of proteasomal ubiquitin-dependent protein catabolic process);GO:0090083(regulation of inclusion body as…	NA	K09558	NA	BCL2 associated athanogene 5 [Source:HGNC Symbol;Acc:HGNC:941]	ENSOART00000028480	0	chr18	66878552	66879744	MSTRG.34272	ENSOARG00000026470	no	known	cis	10K	NA	1
ENSOART00000009652	0	chr18	68448003	68449484	MSTRG.34331	ENSOARG00000008862	no	GO:0003823(antigen binding);GO:0002385(mucosal immune response);GO:0002455(humoral immune response mediated by circulating immunoglobulin);GO:0016064(immunoglobulin mediated immune response);GO:0042571(immunoglobulin complex, circulating)	NA	K06856	NA	NA	ENSOART00000028493	0	chr18	68448607	68552221	MSTRG.34332	ENSOARG00000026482	no	known	cis	1K	NA	0.977175
ENSOART00000009795	0	chr18	68462166	68464658	MSTRG.34334	IGHE	no	NA	NA	K06856	NA	immunoglobulin heavy constant epsilon [Source:HGNC Symbol;Acc:HGNC:5522]	ENSOART00000028493	0	chr18	68448607	68552221	MSTRG.34332	ENSOARG00000026482	no	known	cis	100K	NA	0.977175
ENSOART00000008701	0	chr19	60240296	60369242	MSTRG.36514	ENSOARG00000007996	no	NA	NA	NA	NA	NA	ENSOART00000028704	0	chr19	60205765	60207089	MSTRG.36494	ENSOARG00000026677	no	known	cis	100K	NA	0.972907
ENSOART00000016613	0	chr2	104431014	104438581	MSTRG.39584	CTSB	no	GO:0004197(cysteine-type endopeptidase activity);GO:0005518(collagen binding);GO:0008233(peptidase activity);GO:0008234(cysteine-type peptidase activity);GO:0016787(hydrolase activity);GO:0043394(proteoglycan binding);GO:0006508(proteolysis);GO:0030574(collagen catabolic process);GO:0030855(epithelial cell differentiation);GO:0046697(decidualization);GO:0046718(viral entry into host cell);GO:0050…	04142(Lysosome);04612(Antigen processing and presentation)	K01363	EC:3.4.22.1	Ovis aries cathepsin B (CTSB), mRNA. [Source:RefSeq mRNA;Acc:NM_001308587]	ENSOART00000027754	0	chr2	104467828	104471925	MSTRG.39589	ENSOARG00000025792	no	known	cis	100K	NA	0.990827
ENSOART00000003276	0	chr21	48418480	48420511	MSTRG.48359	TSSC4	no	NA	NA	NA	NA	tumor suppressing subtransferable candidate 4 [Source:HGNC Symbol;Acc:HGNC:12386]	ENSOART00000028113	0	chr21	48407832	48410876	MSTRG.48357	ENSOARG00000026126	no	known	cis	100K	NA	1
ENSOART00000017896	0	chr22	21174567	21179307	MSTRG.49232	ENSOARG00000016434	no	GO:0003677(DNA binding);GO:0005634(nucleus)	NA	K09340	NA	NA	ENSOART00000028775	0	chr22	21180454	21188252	ENSOARG00000026745	ENSOARG00000026745	no	known	cis	10K	NA	1
ENSOART00000005822	0	chr24	40841997	40848050	MSTRG.54540	MRM2	no	GO:0008168(methyltransferase activity);GO:0001510(RNA methylation);GO:0032259(methylation);GO:0005730(nucleolus);GO:0005739(mitochondrion)	NA	NA	NA	mitochondrial rRNA methyltransferase 2 [Source:HGNC Symbol;Acc:HGNC:16352]	ENSOART00000027881	0	chr24	40865291	40910697	MSTRG.54541	ENSOARG00000025912	no	known	cis	100K	NA	0.999047
ENSOART00000018189	0	chr3	133213326	133216912	MSTRG.62088	IGFBP6	no	GO:0005520(insulin-like growth factor binding);GO:0001558(regulation of cell growth);GO:0005576(extracellular region);GO:0005615(extracellular space);GO:0070062(extracellular exosome)	NA	K00637	EC:2.3.1.26	insulin like growth factor binding protein 6 [Source:HGNC Symbol;Acc:HGNC:5475]	ENSOART00000028005	0	chr3	133303922	133335874	MSTRG.62100	ENSOARG00000026027	no	known	cis	100K	NA	1
ENSOART00000021822	0	chr3	189713942	189756772	MSTRG.63956	LRMP	no	GO:0016020(membrane);GO:0016021(integral component of membrane)	NA	K12337	NA	lymphoid restricted membrane protein [Source:HGNC Symbol;Acc:HGNC:6690]	ENSOART00000028025	0	chr3	189782451	189788277	MSTRG.63956	ENSOARG00000026047	no	known	cis	100K	NA	1
ENSOART00000021538	0	chr3	223855030	223860104	MSTRG.65338	HDAC10	no	GO:0004407(histone deacetylase activity);GO:0016787(hydrolase activity);GO:0019899(enzyme binding);GO:0033558(protein deacetylase activity);GO:0042826(histone deacetylase binding);GO:0000122(negative regulation of transcription from RNA polymerase II promoter);GO:0006355(regulation of transcription, DNA-templated);GO:0006476(protein deacetylation);GO:0016575(histone deacetylation);GO:0045892(nega…	NA	K18671	EC:3.5.1.98	histone deacetylase 10 [Source:HGNC Symbol;Acc:HGNC:18128]	ENSOART00000028068	0	chr3	223796392	223802814	MSTRG.65327	ENSOARG00000026084	no	known	cis	100K	NA	0.983913
ENSOART00000000301	0	chr4	111802118	111829406	MSTRG.68544	ZNF777	no	GO:0005622(intracellular);GO:0006355(regulation of transcription, DNA-templated);GO:0046872(metal ion binding);GO:0003676(nucleic acid binding)	NA	K02989	NA	zinc finger protein 777 [Source:HGNC Symbol;Acc:HGNC:22213]	ENSOART00000027169	0	chr4	111728443	111827559	MSTRG.68539	ENSOARG00000025261	no	known	cis	100K	NA	1
ENSOART00000001120	0	chr4	112088014	112091049	MSTRG.68560	ENSOARG00000001047	no	GO:0033179(proton-transporting V-type ATPase, V0 domain);GO:0016021(integral component of membrane);GO:0016020(membrane);GO:0015991(ATP hydrolysis coupled proton transport);GO:0015078(hydrogen ion transmembrane transporter activity)	NA	K02153	NA	NA	ENSOART00000027170	0	chr4	112000112	112124900	MSTRG.68551	ENSOARG00000025262	no	known	cis	100K	NA	0.998182
ENSOART00000002673	0	chr4	113021176	113024097	MSTRG.68609	ASIC3	no	GO:0016021(integral component of membrane);GO:0016020(membrane);GO:0005887(integral component of plasma membrane);GO:0098655(cation transmembrane transport);GO:0050974(detection of mechanical stimulus involved in sensory perception);GO:0050968(detection of chemical stimulus involved in sensory perception of pain);GO:0050966(detection of mechanical stimulus involved in sensory perception of pain);…	NA	K04830	NA	acid sensing ion channel subunit 3 [Source:HGNC Symbol;Acc:HGNC:101]	ENSOART00000027173	0	chr4	113091309	113093882	MSTRG.68601	ENSOARG00000025265	no	known	cis	100K	NA	0.996317
ENSOART00000024877	0	chr4	113048016	113048100	MSTRG.68613	ENSOARG00000022975	no	NA	NA	NA	NA	NA	ENSOART00000027173	0	chr4	113091309	113093882	MSTRG.68601	ENSOARG00000025265	no	known	cis	100K	NA	0.997231
ENSOART00000003797	0	chr4	113155977	113172742	MSTRG.68615	IQCA1L	no	GO:0005524(ATP binding)	NA	K00665	EC:2.3.1.85	IQ motif containing with AAA domain 1 like [Source:HGNC Symbol;Acc:HGNC:22831]	ENSOART00000027173	0	chr4	113091309	113093882	MSTRG.68601	ENSOARG00000025265	no	known	cis	100K	NA	0.997962
ENSOART00000003371	0	chr4	113047038	113051018	MSTRG.68613	FASTK	no	GO:0043484(regulation of RNA splicing);GO:0006468(protein phosphorylation);GO:0004674(protein serine/threonine kinase activity);GO:0004672(protein kinase activity)	NA	NA	NA	Fas activated serine/threonine kinase [Source:HGNC Symbol;Acc:HGNC:24676]	ENSOART00000027174	0	chr4	113111152	113112925	MSTRG.68603	ENSOARG00000025266	no	known	cis	100K	NA	0.959078
ENSOART00000002380	0	chr5	35336446	35355119	MSTRG.70691	CLTB	no	GO:0060170(ciliary membrane);GO:0043231(intracellular membrane-bounded organelle);GO:0031410(cytoplasmic vesicle);GO:0030659(cytoplasmic vesicle membrane);GO:0030132(clathrin coat of coated pit);GO:0030130(clathrin coat of trans-Golgi network vesicle);GO:0016020(membrane);GO:0005905(clathrin-coated pit);GO:0005886(plasma membrane);GO:0005829(cytosol);GO:0005802(trans-Golgi network);GO:0016192(ves…	04142(Lysosome);04144(Endocytosis);04721(Synaptic vesicle cycle);04961(Endocrine and other factor-regulated calcium reabsorption);05016(Huntington's disease);05100(Bacterial invasion of epithelial cells)	K04645	NA	clathrin light chain B [Source:HGNC Symbol;Acc:HGNC:2091]	ENSOART00000027211	0	chr5	35355007	35368975	MSTRG.70692	ENSOARG00000025302	no	known	cis	100K	NA	1
ENSOART00000018054	0	chr6	116745648	116748394	MSTRG.76572	ENSOARG00000016576	no	GO:0003677(DNA binding);GO:0005634(nucleus)	NA	K08030	NA	NA	ENSOART00000028660	0	chr6	116805686	116807320	MSTRG.76578	ENSOARG00000026634	no	known	cis	100K	NA	0.977207
ENSOART00000018241	0	chr6	116844195	116845890	MSTRG.76593	ENSOARG00000016756	no	GO:0008270(zinc ion binding)	NA	K11488	NA	NA	ENSOART00000028660	0	chr6	116805686	116807320	MSTRG.76578	ENSOARG00000026634	no	known	cis	100K	NA	0.956086
ENSOART00000018324	0	chr6	116890482	116894747	MSTRG.76596	MFSD7	no	GO:0055085(transmembrane transport);GO:0016020(membrane);GO:0016021(integral component of membrane)	NA	NA	NA	major facilitator superfamily domain containing 7 [Source:HGNC Symbol;Acc:HGNC:26177]	ENSOART00000028662	0	chr6	116830864	116831975	MSTRG.76590	ENSOARG00000026636	no	known	cis	100K	NA	0.951249
ENSOART00000015944	0	chr9	13666619	13668987	MSTRG.83743	HGH1	no	NA	NA	NA	NA	HGH1 homolog [Source:HGNC Symbol;Acc:HGNC:24161]	ENSOART00000028509	0	chr9	13638565	13655514	MSTRG.83736	ENSOARG00000026494	no	known	cis	100K	NA	0.997198
ENSOART00000016076	0	chr9	13674020	13682136	MSTRG.83748	WDR97	no	NA	NA	NA	NA	WD repeat domain 97 [Source:HGNC Symbol;Acc:HGNC:26959]	ENSOART00000028509	0	chr9	13638565	13655514	MSTRG.83736	ENSOARG00000026494	no	known	cis	100K	NA	1
ENSOART00000008939	0	chr9	82970210	82975687	MSTRG.86569	PDP1	no	GO:0003824(catalytic activity);GO:0004721(phosphoprotein phosphatase activity);GO:0004722(protein serine/threonine phosphatase activity);GO:0016787(hydrolase activity);GO:0043169(cation binding);GO:0046872(metal ion binding);GO:0006470(protein dephosphorylation);GO:0035970(peptidyl-threonine dephosphorylation)	NA	NA	NA	pyruvate dehyrogenase phosphatase catalytic subunit 1 [Source:HGNC Symbol;Acc:HGNC:9279]	ENSOART00000028568	0	chr9	82943793	82976924	MSTRG.86566	ENSOARG00000026548	no	known	cis	100K	NA	0.999229
ENSOART00000006107	0	chr1	104798533	104824976	MSTRG.3715	PMF1	yes	GO:0003713(transcription coactivator activity);GO:0043522(leucine zipper domain binding);GO:0007059(chromosome segregation);GO:1903506(regulation of nucleic acid-templated transcription);GO:0000444(MIS12/MIND type complex);GO:0005654(nucleoplasm);GO:0005794(Golgi apparatus);GO:0043231(intracellular membrane-bounded organelle)	NA	NA	NA	polyamine modulated factor 1 [Source:HGNC Symbol;Acc:HGNC:9112]	ENSOART00000029005	0	chr14	61815609	61817431	MSTRG.24291	ENSOARG00000026953	yes	known	trans	NA	-44.14	0.982697
ENSOART00000005814	0	chr12	41299271	41313662	MSTRG.16212	PGD	yes	GO:0004616(phosphogluconate dehydrogenase (decarboxylating) activity);GO:0016491(oxidoreductase activity);GO:0006098(pentose-phosphate shunt);GO:0009051(pentose-phosphate shunt, oxidative branch);GO:0019322(pentose biosynthetic process);GO:0019521(D-gluconate metabolic process);GO:0055114(oxidation-reduction process);GO:0005634(nucleus);GO:0070062(extracellular exosome)	00030(Pentose phosphate pathway);00480(Glutathione metabolism);01200(Carbon metabolism)	K00033	EC:1.1.1.44 1.1.1.343	phosphogluconate dehydrogenase [Source:HGNC Symbol;Acc:HGNC:8891]	ENSOART00000029005	0	chr14	61815609	61817431	MSTRG.24291	ENSOARG00000026953	yes	known	trans	NA	-39.82	0.959563
ENSOART00000020687	0	chr12	61756663	61760851	MSTRG.16977	RGS16	yes	GO:0005096(GTPase activator activity);GO:0007186(G-protein coupled receptor signaling pathway);GO:0043547(positive regulation of GTPase activity);GO:0005737(cytoplasm);GO:0031224(intrinsic component of membrane)	NA	K07524	NA	regulator of G-protein signaling 16 [Source:HGNC Symbol;Acc:HGNC:9997]	ENSOART00000029005	0	chr14	61815609	61817431	MSTRG.24291	ENSOARG00000026953	yes	known	trans	NA	-41.43	0.995561
ENSOART00000002322	0	chr13	38700000	38723332	MSTRG.18879	CRNKL1	yes	GO:0071013(catalytic step 2 spliceosome);GO:0005681(spliceosomal complex);GO:0006396(RNA processing);GO:0000245(spliceosomal complex assembly);GO:0003723(RNA binding)	03040(Spliceosome)	K12869	NA	crooked neck pre-mRNA splicing factor 1 [Source:HGNC Symbol;Acc:HGNC:15762]	ENSOART00000029005	0	chr14	61815609	61817431	MSTRG.24291	ENSOARG00000026953	yes	known	trans	NA	-41.01	0.959264
ENSOART00000006131	0	chr18	66676965	66681828	MSTRG.34266	EIF5	yes	GO:0003723(RNA binding);GO:0003743(translation initiation factor activity);GO:0045296(cadherin binding);GO:0006413(translational initiation);GO:0006446(regulation of translational initiation);GO:0005737(cytoplasm);GO:0005829(cytosol);GO:0005886(plasma membrane)	NA	K03262	NA	eukaryotic translation initiation factor 5 [Source:HGNC Symbol;Acc:HGNC:3299]	ENSOART00000029005	0	chr14	61815609	61817431	MSTRG.24291	ENSOARG00000026953	yes	known	trans	NA	-19.31	0.957126
ENSOART00000006319	0	chr2	6000015	6001379	MSTRG.36718	ENSOARG00000005805	yes	GO:0003924(GTPase activity);GO:0005525(GTP binding)	NA	K03231	NA	NA	ENSOART00000029005	0	chr14	61815609	61817431	MSTRG.24291	ENSOARG00000026953	yes	known	trans	NA	-39.38	0.96674
ENSOART00000012963	0	chr2	52560703	52563910	MSTRG.38266	ARHGEF39	yes	GO:0005089(Rho guanyl-nucleotide exchange factor activity);GO:0030335(positive regulation of cell migration);GO:0035023(regulation of Rho protein signal transduction);GO:0043547(positive regulation of GTPase activity);GO:0005886(plasma membrane)	NA	NA	NA	Rho guanine nucleotide exchange factor 39 [Source:HGNC Symbol;Acc:HGNC:25909]	ENSOART00000029005	0	chr14	61815609	61817431	MSTRG.24291	ENSOARG00000026953	yes	known	trans	NA	-42.44	0.980678
ENSOART00000006901	0	chr23	61896516	61897982	MSTRG.52439	ENSOARG00000006350	yes	GO:0003677(DNA binding);GO:0003682(chromatin binding);GO:0003700(transcription factor activity, sequence-specific DNA binding);GO:0008270(zinc ion binding);GO:0043565(sequence-specific DNA binding);GO:0006355(regulation of transcription, DNA-templated);GO:0005634(nucleus)	NA	NA	NA	NA	ENSOART00000029005	0	chr14	61815609	61817431	MSTRG.24291	ENSOARG00000026953	yes	known	trans	NA	-38.88	-0.951521
ENSOART00000010860	0	chr3	7719721	7745544	MSTRG.58067	GLE1	yes	GO:0042802(identical protein binding);GO:0016973(poly(A)+ mRNA export from nucleus);GO:0005615(extracellular space);GO:0005643(nuclear pore);GO:0005730(nucleolus);GO:0005829(cytosol);GO:0016020(membrane);GO:0031965(nuclear membrane)	NA	NA	NA	GLE1, RNA export mediator [Source:HGNC Symbol;Acc:HGNC:4315]	ENSOART00000029005	0	chr14	61815609	61817431	MSTRG.24291	ENSOARG00000026953	yes	known	trans	NA	-36.35	0.974162
ENSOART00000025066	0	chr3	57891667	57891802	MSTRG.59691	SNORD94	yes	NA	NA	NA	NA	Small nucleolar RNA SNORD94 [Source:RFAM;Acc:RF00613]	ENSOART00000029005	0	chr14	61815609	61817431	MSTRG.24291	ENSOARG00000026953	yes	known	trans	NA	-36.48	-0.950897
ENSOART00000002644	0	chrX	38480153	38494778	MSTRG.88292	DDX3X	yes	GO:0070062(extracellular exosome);GO:0022627(cytosolic small ribosomal subunit);GO:0010494(cytoplasmic stress granule);GO:0005852(eukaryotic translation initiation factor 3 complex);GO:0005829(cytosol);GO:0005737(cytoplasm);GO:0005634(nucleus);GO:2001243(negative regulation of intrinsic apoptotic signaling pathway);GO:1903608(protein localization to cytoplasmic stress granule);GO:1900087(positive…	04622(RIG-I-like receptor signaling pathway);05161(Hepatitis B);05203(Viral carcinogenesis)	K11594	EC:3.6.4.13	DEAD-box helicase 3, X-linked [Source:HGNC Symbol;Acc:HGNC:2745]	ENSOART00000029005	0	chr14	61815609	61817431	MSTRG.24291	ENSOARG00000026953	yes	known	trans	NA	-39.95	0.961183

## Sheet: GO
GO_ID	GO_Term	GO_function	GO_class	S gene number	TS gene number	B gene number	TB gene number	pvalue
GO:0005739	mitochondrion	cellular_component	9	56	344	99	768	0.00797916
GO:0032088	negative regulation of NF-kappaB transcription factor activity	biological_process	14	5	344	5	768	0.0177407
GO:0003713	transcription coactivator activity	molecular_function	6	6	344	7	768	0.0341975
GO:0003743	translation initiation factor activity	molecular_function	8	6	344	7	768	0.0341975
GO:0005813	centrosome	cellular_component	9	15	344	23	768	0.0371205
GO:0071456	cellular response to hypoxia	biological_process	6	4	344	4	768	0.0398645
GO:0006396	RNA processing	biological_process	9	4	344	4	768	0.0398645
GO:0005975	carbohydrate metabolic process	biological_process	5	4	344	4	768	0.0398645
GO:0051059	NF-kappaB binding	molecular_function	6	4	344	4	768	0.0398645
GO:0090307	mitotic spindle assembly	biological_process	9	4	344	4	768	0.0398645
GO:0070062	extracellular exosome	cellular_component	7	61	344	118	768	0.0622304
GO:0005768	endosome	cellular_component	9	9	344	13	768	0.0661477
GO:0051082	unfolded protein binding	molecular_function	5	5	344	6	768	0.0670335
GO:0003899	DNA-directed 5'-3' RNA polymerase activity	molecular_function	8	5	344	6	768	0.0670335
GO:0031625	ubiquitin protein ligase binding	molecular_function	7	11	344	17	768	0.0776226
GO:0043123	positive regulation of I-kappaB kinase/NF-kappaB signaling	biological_process	10	6	344	8	768	0.0853932
GO:0006413	translational initiation	biological_process	8	6	344	8	768	0.0853932
GO:0005759	mitochondrial matrix	cellular_component	11	6	344	8	768	0.0853932
GO:0000184	nuclear-transcribed mRNA catabolic process, nonsense-mediated decay	biological_process	11	3	344	3	768	0.0894321
GO:0000776	kinetochore	cellular_component	9	3	344	3	768	0.0894321
GO:0007080	mitotic metaphase plate congression	biological_process	9	3	344	3	768	0.0894321
GO:0042177	negative regulation of protein catabolic process	biological_process	9	3	344	3	768	0.0894321
GO:0007029	endoplasmic reticulum organization	biological_process	5	3	344	3	768	0.0894321
GO:0000786	nucleosome	cellular_component	12	3	344	3	768	0.0894321
GO:0030326	embryonic limb morphogenesis	biological_process	9	3	344	3	768	0.0894321
GO:0006633	fatty acid biosynthetic process	biological_process	9	3	344	3	768	0.0894321
GO:0005740	mitochondrial envelope	cellular_component	11	3	344	3	768	0.0894321
GO:0035145	exon-exon junction complex	cellular_component	11	3	344	3	768	0.0894321
GO:0061630	ubiquitin protein ligase activity	molecular_function	7	3	344	3	768	0.0894321
GO:0036459	thiol-dependent ubiquitinyl hydrolase activity	molecular_function	5	3	344	3	768	0.0894321
GO:0090150	establishment of protein localization to membrane	biological_process	6	3	344	3	768	0.0894321
GO:0008625	extrinsic apoptotic signaling pathway via death domain receptors	biological_process	9	3	344	3	768	0.0894321
GO:0007266	Rho protein signal transduction	biological_process	10	3	344	3	768	0.0894321
GO:0055037	recycling endosome	cellular_component	10	7	344	10	768	0.0981273
GO:0005829	cytosol	cellular_component	9	69	344	139	768	0.119921
GO:0003723	RNA binding	molecular_function	6	46	344	90	768	0.121095
GO:0005743	mitochondrial inner membrane	cellular_component	13	12	344	20	768	0.123652
GO:0043234	protein complex	cellular_component	4	13	344	22	768	0.125096
GO:0016491	oxidoreductase activity	molecular_function	4	15	344	26	768	0.126279
GO:0031593	polyubiquitin binding	molecular_function	7	4	344	5	768	0.128359
GO:0071013	catalytic step 2 spliceosome	cellular_component	9	4	344	5	768	0.128359
GO:0006260	DNA replication	biological_process	9	4	344	5	768	0.128359
GO:0006511	ubiquitin-dependent protein catabolic process	biological_process	9	4	344	5	768	0.128359
GO:0006446	regulation of translational initiation	biological_process	9	4	344	5	768	0.128359
GO:0043524	negative regulation of neuron apoptotic process	biological_process	11	4	344	5	768	0.128359
GO:0050821	protein stabilization	biological_process	10	4	344	5	768	0.128359
GO:0005852	eukaryotic translation initiation factor 3 complex	cellular_component	9	4	344	5	768	0.128359
GO:0031965	nuclear membrane	cellular_component	12	4	344	5	768	0.128359
GO:0042645	mitochondrial nucleoid	cellular_component	12	4	344	5	768	0.128359
GO:0008013	beta-catenin binding	molecular_function	5	4	344	5	768	0.128359
GO:0005938	cell cortex	cellular_component	9	4	344	5	768	0.128359
GO:0005769	early endosome	cellular_component	10	5	344	7	768	0.149123
GO:0001650	fibrillar center	cellular_component	13	5	344	7	768	0.149123
GO:0005762	mitochondrial large ribosomal subunit	cellular_component	13	6	344	9	768	0.161199
GO:0006974	cellular response to DNA damage stimulus	biological_process	6	7	344	11	768	0.168438
GO:0016887	ATPase activity	molecular_function	9	7	344	11	768	0.168438
GO:0008233	peptidase activity	molecular_function	5	7	344	11	768	0.168438
GO:0006412	translation	biological_process	7	16	344	29	768	0.169548
GO:0003735	structural constituent of ribosome	molecular_function	4	13	344	23	768	0.1746
GO:0019901	protein kinase binding	molecular_function	7	13	344	23	768	0.1746
GO:0008270	zinc ion binding	molecular_function	8	23	344	44	768	0.191476
GO:0070461	SAGA-type complex	cellular_component	9	2	344	2	768	0.200307
GO:0051865	protein autoubiquitination	biological_process	11	2	344	2	768	0.200307
GO:0030332	cyclin binding	molecular_function	5	2	344	2	768	0.200307
GO:0006904	vesicle docking involved in exocytosis	biological_process	7	2	344	2	768	0.200307
GO:0060828	regulation of canonical Wnt signaling pathway	biological_process	10	2	344	2	768	0.200307
GO:0000045	autophagosome assembly	biological_process	8	2	344	2	768	0.200307
GO:0045040	protein import into mitochondrial outer membrane	biological_process	8	2	344	2	768	0.200307
GO:0005504	fatty acid binding	molecular_function	5	2	344	2	768	0.200307
GO:0001522	pseudouridine synthesis	biological_process	10	2	344	2	768	0.200307
GO:1900182	positive regulation of protein localization to nucleus	biological_process	5	2	344	2	768	0.200307
GO:0001947	heart looping	biological_process	11	2	344	2	768	0.200307
GO:0035102	PRC1 complex	cellular_component	9	2	344	2	768	0.200307
GO:0030301	cholesterol transport	biological_process	7	2	344	2	768	0.200307
GO:0006970	response to osmotic stress	biological_process	5	2	344	2	768	0.200307
GO:0016972	thiol oxidase activity	molecular_function	7	2	344	2	768	0.200307
GO:0045087	innate immune response	biological_process	5	2	344	2	768	0.200307
GO:0060323	head morphogenesis	biological_process	6	2	344	2	768	0.200307
GO:0042574	retinal metabolic process	biological_process	6	2	344	2	768	0.200307
GO:0000976	transcription regulatory region sequence-specific DNA binding	molecular_function	9	2	344	2	768	0.200307
GO:0010634	positive regulation of epithelial cell migration	biological_process	11	2	344	2	768	0.200307
GO:0044389	ubiquitin-like protein ligase binding	molecular_function	6	2	344	2	768	0.200307
GO:0000302	response to reactive oxygen species	biological_process	6	2	344	2	768	0.200307
GO:0036064	ciliary basal body	cellular_component	12	2	344	2	768	0.200307
GO:0050900	leukocyte migration	biological_process	4	2	344	2	768	0.200307
GO:0035019	somatic stem cell population maintenance	biological_process	10	2	344	2	768	0.200307
GO:0045879	negative regulation of smoothened signaling pathway	biological_process	10	2	344	2	768	0.200307
GO:0005657	replication fork	cellular_component	11	2	344	2	768	0.200307
GO:0071782	endoplasmic reticulum tubular network	cellular_component	11	2	344	2	768	0.200307
GO:0048853	forebrain morphogenesis	biological_process	11	2	344	2	768	0.200307
GO:0019869	chloride channel inhibitor activity	molecular_function	6	2	344	2	768	0.200307
GO:0006914	autophagy	biological_process	6	2	344	2	768	0.200307
GO:0051010	microtubule plus-end binding	molecular_function	8	2	344	2	768	0.200307
GO:0005666	DNA-directed RNA polymerase III complex	cellular_component	10	2	344	2	768	0.200307
GO:0006383	transcription from RNA polymerase III promoter	biological_process	11	2	344	2	768	0.200307
GO:0006310	DNA recombination	biological_process	9	2	344	2	768	0.200307
GO:0080009	mRNA methylation	biological_process	11	2	344	2	768	0.200307
GO:0070498	interleukin-1-mediated signaling pathway	biological_process	9	2	344	2	768	0.200307
GO:0007224	smoothened signaling pathway	biological_process	8	2	344	2	768	0.200307

## Sheet: KEGG
pathway_id	pathway_name	S gene number	TS gene number	B gene number	TB gene number	pvalue
ko03040	Spliceosome	8	104	9	173	0.0662858
ko01200	Carbon metabolism	7	104	8	173	0.102061
ko04146	Peroxisome	4	104	4	173	0.127577
ko03013	RNA transport	8	104	10	173	0.161503
ko05169	Epstein-Barr virus infection	8	104	10	173	0.161503
ko04623	Cytosolic DNA-sensing pathway	3	104	3	173	0.214734
ko05134	Legionellosis	3	104	3	173	0.214734
ko01212	Fatty acid metabolism	3	104	3	173	0.214734
ko03018	RNA degradation	3	104	3	173	0.214734
ko05162	Measles	5	104	6	173	0.230512
ko00240	Pyrimidine metabolism	5	104	6	173	0.230512
ko00230	Purine metabolism	6	104	8	173	0.312876
ko03015	mRNA surveillance pathway	4	104	5	173	0.335928
ko04260	Cardiac muscle contraction	4	104	5	173	0.335928
ko01230	Biosynthesis of amino acids	4	104	5	173	0.335928
ko03020	RNA polymerase	4	104	5	173	0.335928
ko04972	Pancreatic secretion	4	104	5	173	0.335928
ko04622	RIG-I-like receptor signaling pathway	2	104	2	173	0.359995
ko00830	Retinol metabolism	2	104	2	173	0.359995
ko00030	Pentose phosphate pathway	2	104	2	173	0.359995
ko02010	ABC transporters	2	104	2	173	0.359995
ko00010	Glycolysis / Gluconeogenesis	2	104	2	173	0.359995
ko04310	Wnt signaling pathway	2	104	2	173	0.359995
ko00071	Fatty acid degradation	2	104	2	173	0.359995
ko00062	Fatty acid elongation	2	104	2	173	0.359995
ko04330	Notch signaling pathway	2	104	2	173	0.359995
ko04975	Fat digestion and absorption	2	104	2	173	0.359995
ko03030	DNA replication	2	104	2	173	0.359995
ko04141	Protein processing in endoplasmic reticulum	5	104	7	173	0.419881
ko03010	Ribosome	8	104	12	173	0.438131
ko04976	Bile secretion	3	104	4	173	0.476203
ko05220	Chronic myeloid leukemia	3	104	4	173	0.476203
ko05203	Viral carcinogenesis	4	104	6	173	0.546759
ko04010	MAPK signaling pathway	4	104	6	173	0.546759
ko04612	Antigen processing and presentation	4	104	6	173	0.546759
ko00061	Fatty acid biosynthesis	1	104	1	173	0.601156
ko01220	Degradation of aromatic compounds	1	104	1	173	0.601156
ko00983	Drug metabolism - other enzymes	1	104	1	173	0.601156
ko00860	Porphyrin and chlorophyll metabolism	1	104	1	173	0.601156
ko00510	N-Glycan biosynthesis	1	104	1	173	0.601156
ko01040	Biosynthesis of unsaturated fatty acids	1	104	1	173	0.601156
ko04340	Hedgehog signaling pathway	1	104	1	173	0.601156
ko04974	Protein digestion and absorption	1	104	1	173	0.601156
ko00640	Propanoate metabolism	1	104	1	173	0.601156
ko04080	Neuroactive ligand-receptor interaction	1	104	1	173	0.601156
ko00380	Tryptophan metabolism	1	104	1	173	0.601156
ko03420	Nucleotide excision repair	1	104	1	173	0.601156
ko04966	Collecting duct acid secretion	1	104	1	173	0.601156
ko05206	MicroRNAs in cancer	1	104	1	173	0.601156
ko00350	Tyrosine metabolism	1	104	1	173	0.601156
ko00630	Glyoxylate and dicarboxylate metabolism	1	104	1	173	0.601156
ko03430	Mismatch repair	1	104	1	173	0.601156
ko00310	Lysine degradation	1	104	1	173	0.601156
ko04973	Carbohydrate digestion and absorption	1	104	1	173	0.601156
ko00650	Butanoate metabolism	1	104	1	173	0.601156
ko05323	Rheumatoid arthritis	1	104	1	173	0.601156
ko04210	Apoptosis	1	104	1	173	0.601156
ko05217	Basal cell carcinoma	1	104	1	173	0.601156
ko00780	Biotin metabolism	1	104	1	173	0.601156
ko00190	Oxidative phosphorylation	6	104	10	173	0.639111
ko04650	Natural killer cell mediated cytotoxicity	2	104	3	173	0.650517
ko00564	Glycerophospholipid metabolism	2	104	3	173	0.650517
ko01210	2-Oxocarboxylic acid metabolism	2	104	3	173	0.650517
ko00970	Aminoacyl-tRNA biosynthesis	2	104	3	173	0.650517
ko04660	T cell receptor signaling pathway	2	104	3	173	0.650517
ko00020	Citrate cycle (TCA cycle	2	104	3	173	0.650517
ko05166	HTLV-I infection	3	104	5	173	0.686617
ko05161	Hepatitis B	3	104	5	173	0.686617
ko04918	Thyroid hormone synthesis	3	104	5	173	0.686617
ko04152	AMPK signaling pathway	3	104	5	173	0.686617
ko04722	Neurotrophin signaling pathway	3	104	5	173	0.686617
ko04114	Oocyte meiosis	3	104	5	173	0.686617
ko05016	Huntington's disease	9	104	16	173	0.728202
ko05012	Parkinson's disease	6	104	11	173	0.762752
ko04144	Endocytosis	7	104	13	173	0.78222
ko05322	Systemic lupus erythematosus	2	104	4	173	0.82483
ko04961	Endocrine and other factor-regulated calcium reabsorption	2	104	4	173	0.82483
ko03008	Ribosome biogenesis in eukaryotes	2	104	4	173	0.82483
ko04014	Ras signaling pathway	2	104	4	173	0.82483
ko05215	Prostate cancer	2	104	4	173	0.82483
ko04911	Insulin secretion	2	104	4	173	0.82483
ko04914	Progesterone-mediated oocyte maturation	2	104	4	173	0.82483
ko04962	Vasopressin-regulated water reabsorption	2	104	4	173	0.82483
ko05168	Herpes simplex infection	2	104	4	173	0.82483
ko04062	Chemokine signaling pathway	3	104	6	173	0.826475
ko05145	Toxoplasmosis	3	104	6	173	0.826475
ko04120	Ubiquitin mediated proteolysis	3	104	6	173	0.826475
ko05164	Influenza A	4	104	8	173	0.833634
ko04022	cGMP - PKG signaling pathway	4	104	8	173	0.833634
ko04510	Focal adhesion	4	104	8	173	0.833634
ko05218	Melanoma	1	104	2	173	0.842318
ko05211	Renal cell carcinoma	1	104	2	173	0.842318
ko04012	ErbB signaling pathway	1	104	2	173	0.842318
ko00591	Linoleic acid metabolism	1	104	2	173	0.842318
ko03320	PPAR signaling pathway	1	104	2	173	0.842318
ko04978	Mineral absorption	1	104	2	173	0.842318
ko05223	Non-small cell lung cancer	1	104	2	173	0.842318
ko05204	Chemical carcinogenesis	1	104	2	173	0.842318
ko03460	Fanconi anemia pathway	1	104	2	173	0.842318
