# Supplementary material for: Identification and Functional Analysis of Transcriptome Profiles, Long Non-Coding RNAs, Single-Nucleotide Polymorphisms, and Alternative Splicing from the Oocyte to the Preimplantation Stage of Sheep by Single-Cell RNA Sequencing
Source: Genes (Basel). 2023 May 25;14(6):1145. doi: 10.3390/genes14061145 (PMC10298692; doi:10.3390/genes14061145)
Supplement: Supplementary file 1 [file genes-14-01145-s001.zip › Table S3-2.xlsx]

## Sheet: z vs. 2-cell
mRNA							Differentiall expression						lncRNA							Differentiall expression		function
transcript_name	class_code	chr	start	end	gene_id	gene_name	Significant	GO	KEGG	KO_ENTRY	EC	Description	transcript_name	class_code	chr	start	end	gene_id	gene_name	Significant	Known/novel	cis/trans	cis location	trans energy	Pearson Correlation Coefficient
ENSOART00000022036	0	chr1	93077218	93139453	MSTRG.3125	IGSF3	no	GO:0032808(lacrimal gland development);GO:0009986(cell surface);GO:0016020(membrane);GO:0016021(integral component of membrane)	NA	NA	NA	immunoglobulin superfamily member 3 [Source:HGNC Symbol;Acc:HGNC:5950]	ENSOART00000027475	0	chr1	93070416	93074909	MSTRG.3124	ENSOARG00000025546	no	known	cis	10K	NA	0.994353
ENSOART00000005418	0	chr1	104518391	104534191	MSTRG.3728	KIAA0907	no	GO:0003723(RNA binding);GO:0005634(nucleus)	NA	NA	NA	KIAA0907 [Source:HGNC Symbol;Acc:HGNC:29145]	ENSOART00000027488	0	chr1	104515795	104658975	MSTRG.3727	ENSOARG00000025557	no	known	cis	10K	NA	0.988688
ENSOART00000015427	0	chr1	123364511	123378489	MSTRG.4454	ENSOARG00000014162	no	NA	NA	NA	NA	NA	ENSOART00000027500	0	chr1	123359524	123378720	MSTRG.4460	ENSOARG00000025569	no	known	cis	10K	NA	0.999207
ENSOART00000000929	0	chr1	123706982	123707473	ENSOARG00000000872	ENSOARG00000000872	no	NA	NA	NA	NA	NA	ENSOART00000027501	0	chr1	123660445	123707865	ENSOARG00000025570	ENSOARG00000025570	no	known	cis	100K	NA	1
ENSOART00000022385	0	chr1	199342816	199401907	MSTRG.6403	ETV5	no	GO:0000977(RNA polymerase II regulatory region sequence-specific DNA binding);GO:0001228(transcriptional activator activity, RNA polymerase II transcription regulatory region sequence-specific binding);GO:0003677(DNA binding);GO:0003700(transcription factor activity, sequence-specific DNA binding);GO:0043565(sequence-specific DNA binding);GO:0044212(transcription regulatory region DNA binding);GO…	05202(Transcriptional misregulation in cancers)	K15593	NA	ETS variant 5 [Source:HGNC Symbol;Acc:HGNC:3494]	ENSOART00000027535	0	chr1	199436013	199438596	MSTRG.6407	ENSOARG00000025601	no	known	cis	100K	NA	0.999992
ENSOART00000007180	0	chr11	37140993	37148353	MSTRG.13221	SNF8	no	GO:0008022(protein C-terminus binding);GO:0008134(transcription factor binding);GO:0016247(channel regulator activity);GO:0042803(protein homodimerization activity);GO:0047485(protein N-terminus binding);GO:0006357(regulation of transcription from RNA polymerase II promoter);GO:0006810(transport);GO:0010628(positive regulation of gene expression);GO:0010797(regulation of multivesicular body size …	04144(Endocytosis)	K12188	NA	SNF8, ESCRT-II complex subunit [Source:HGNC Symbol;Acc:HGNC:17028]	ENSOART00000028372	0	chr11	37101220	37105271	MSTRG.13216	ENSOARG00000026369	no	known	cis	100K	NA	0.975698
ENSOART00000015362	0	chr13	33500822	33514986	MSTRG.18657	ZNF438	no	GO:0003676(nucleic acid binding);GO:0046872(metal ion binding);GO:0005634(nucleus);GO:0005654(nucleoplasm);GO:0005829(cytosol)	NA	NA	NA	zinc finger protein 438 [Source:HGNC Symbol;Acc:HGNC:21029]	ENSOART00000028211	0	chr13	33599718	33648829	MSTRG.18729	ENSOARG00000026216	no	known	cis	100K	NA	0.997595
ENSOART00000018558	0	chr14	17464625	17614285	MSTRG.21792	ZNF423	no	GO:0003676(nucleic acid binding);GO:0046872(metal ion binding);GO:0007219(Notch signaling pathway);GO:0030513(positive regulation of BMP signaling pathway);GO:0045892(negative regulation of transcription, DNA-templated);GO:0045893(positive regulation of transcription, DNA-templated);GO:0005634(nucleus);GO:0005654(nucleoplasm)	NA	K12458	NA	zinc finger protein 423 [Source:HGNC Symbol;Acc:HGNC:16762]	ENSOART00000028948	0	chr14	17465058	17466180	MSTRG.21793	ENSOARG00000026904	no	known	cis	1K	NA	0.998797
ENSOART00000005375	0	chr14	45486710	45493353	MSTRG.22791	ETV2	no	GO:0000978(RNA polymerase II core promoter proximal region sequence-specific DNA binding);GO:0001077(transcriptional activator activity, RNA polymerase II core promoter proximal region sequence-specific binding);GO:0003677(DNA binding);GO:0003700(transcription factor activity, sequence-specific DNA binding);GO:0043565(sequence-specific DNA binding);GO:0001701(in utero embryonic development);GO:00…	NA	K02678	NA	ETS variant 2 [Source:HGNC Symbol;Acc:HGNC:3491]	ENSOART00000028963	0	chr14	45452016	45457298	MSTRG.22794	ENSOARG00000026918	no	known	cis	100K	NA	1
ENSOART00000005535	0	chr14	45631463	45647892	MSTRG.22810	PRODH2	no	GO:0004657(proline dehydrogenase activity);GO:0006562(proline catabolic process);GO:0055114(oxidation-reduction process);GO:0005739(mitochondrion);GO:0005743(mitochondrial inner membrane)	00330(Arginine and proline metabolism)	K11394	EC:1.5.-.-	proline dehydrogenase 2 [Source:HGNC Symbol;Acc:HGNC:17325]	ENSOART00000028964	0	chr14	45624024	45625091	MSTRG.22809	ENSOARG00000026919	no	known	cis	10K	NA	0.98541
ENSOART00000012597	0	chr14	53989046	53992578	MSTRG.23515	ENSOARG00000011585	no	GO:0003676(nucleic acid binding);GO:0003700(transcription factor activity, sequence-specific DNA binding);GO:0046872(metal ion binding);GO:0006351(transcription, DNA-templated);GO:0006355(regulation of transcription, DNA-templated);GO:0005634(nucleus)	NA	K10500	NA	NA	ENSOART00000028978	0	chr14	53982350	53985799	MSTRG.23514	ENSOARG00000026932	no	known	cis	10K	NA	0.993291
ENSOART00000001405	0	chr14	59293921	59297484	MSTRG.24046	ENSOARG00000001314	no	GO:0046872(metal ion binding);GO:0003676(nucleic acid binding)	NA	K12458	NA	NA	ENSOART00000028987	0	chr14	59280178	59315938	MSTRG.24015	ENSOARG00000026939	no	known	cis	100K	NA	1
ENSOART00000002926	0	chr14	60236606	60242812	ENSOARG00000002700	ENSOARG00000002700	no	GO:0016021(integral component of membrane);GO:0016020(membrane)	NA	K06512	NA	NA	ENSOART00000028997	0	chr14	60259415	60261145	ENSOARG00000026947	ENSOARG00000026947	no	known	cis	100K	NA	1
ENSOART00000014700	0	chr17	70578342	70581564	MSTRG.31808	GSTTP1	no	NA	NA	K00799	EC:2.5.1.18	glutathione S-transferase theta pseudogene 1 [Source:HGNC Symbol;Acc:HGNC:26930]	ENSOART00000027645	0	chr17	70520104	70522300	MSTRG.31802	ENSOARG00000025702	no	known	cis	100K	NA	0.985071
ENSOART00000014726	0	chr17	70586629	70594240	MSTRG.31810	ENSOARG00000013541	no	GO:0004364(glutathione transferase activity);GO:0006749(glutathione metabolic process)	NA	K00799	EC:2.5.1.18	NA	ENSOART00000027645	0	chr17	70520104	70522300	MSTRG.31802	ENSOARG00000025702	no	known	cis	100K	NA	0.985071
ENSOART00000018374	0	chr17	71620813	71642473	MSTRG.31870	SLC7A4	no	GO:0015171(amino acid transmembrane transporter activity);GO:0003333(amino acid transmembrane transport);GO:0016020(membrane);GO:0016021(integral component of membrane)	NA	K13863	NA	solute carrier family 7 member 4 [Source:HGNC Symbol;Acc:HGNC:11062]	ENSOART00000027662	0	chr17	71621658	71642698	MSTRG.31871	ENSOARG00000025715	no	known	cis	1K	NA	1
ENSOART00000018374	0	chr17	71620813	71642473	MSTRG.31870	SLC7A4	no	GO:0015171(amino acid transmembrane transporter activity);GO:0003333(amino acid transmembrane transport);GO:0016020(membrane);GO:0016021(integral component of membrane)	NA	K13863	NA	solute carrier family 7 member 4 [Source:HGNC Symbol;Acc:HGNC:11062]	ENSOART00000027665	0	chr17	71692284	71794016	MSTRG.31885	ENSOARG00000025717	no	known	cis	100K	NA	0.999497
ENSOART00000019390	0	chr17	72005610	72015333	MSTRG.31961	ENSOARG00000017822	no	NA	NA	NA	NA	NA	ENSOART00000027674	0	chr17	72057511	72084547	MSTRG.31963	ENSOARG00000025723	no	known	cis	100K	NA	0.972454
ENSOART00000008593	0	chr18	68056935	68057795	MSTRG.34296	ENSOARG00000007893	no	NA	NA	K16860	EC:3.1.4.4	NA	ENSOART00000028488	0	chr18	68038860	68044751	ENSOARG00000026478	ENSOARG00000026478	no	known	cis	100K	NA	1
ENSOART00000008593	0	chr18	68056935	68057795	MSTRG.34296	ENSOARG00000007893	no	NA	NA	K16860	EC:3.1.4.4	NA	ENSOART00000028489	0	chr18	68054661	68059241	MSTRG.34294	ENSOARG00000026479	no	known	cis	10K	NA	0.988013
ENSOART00000008701	0	chr19	60240296	60369242	MSTRG.36514	ENSOARG00000007996	no	NA	NA	NA	NA	NA	ENSOART00000028705	0	chr19	60223527	60225276	MSTRG.36513	ENSOARG00000026678	no	known	cis	100K	NA	0.988483
ENSOART00000000946	0	chr20	30691485	30692802	MSTRG.45679	ENSOARG00000000885	no	GO:0005694(chromosome);GO:0005634(nucleus);GO:0000786(nucleosome);GO:0046982(protein heterodimerization activity);GO:0003677(DNA binding)	NA	K11252	NA	NA	ENSOART00000028916	0	chr20	30663147	30666822	MSTRG.45672	ENSOARG00000026874	no	known	cis	100K	NA	0.999458
ENSOART00000012618	0	chr22	18492934	18550422	MSTRG.49111	R3HCC1L	no	GO:0000166(nucleotide binding)	NA	K07412	EC:1.14.14.1	R3H domain and coiled-coil containing 1 like [Source:HGNC Symbol;Acc:HGNC:23512]	ENSOART00000028773	0	chr22	18480530	18483075	MSTRG.49111	ENSOARG00000026743	no	known	cis	100K	NA	1
ENSOART00000005822	0	chr24	40841997	40848050	MSTRG.54540	MRM2	no	GO:0008168(methyltransferase activity);GO:0001510(RNA methylation);GO:0032259(methylation);GO:0005730(nucleolus);GO:0005739(mitochondrion)	NA	NA	NA	mitochondrial rRNA methyltransferase 2 [Source:HGNC Symbol;Acc:HGNC:16352]	ENSOART00000027881	0	chr24	40865291	40910697	MSTRG.54541	ENSOARG00000025912	no	known	cis	100K	NA	0.994065
ENSOART00000021822	0	chr3	189713942	189756772	MSTRG.63956	LRMP	no	GO:0016020(membrane);GO:0016021(integral component of membrane)	NA	K12337	NA	lymphoid restricted membrane protein [Source:HGNC Symbol;Acc:HGNC:6690]	ENSOART00000028025	0	chr3	189782451	189788277	MSTRG.63956	ENSOARG00000026047	no	known	cis	100K	NA	0.966556
ENSOART00000021491	0	chr3	223792927	223798462	MSTRG.65326	ENSOARG00000019735	no	GO:0005886(plasma membrane);GO:0005921(gap junction);GO:0016020(membrane);GO:0016021(integral component of membrane)	NA	NA	NA	NA	ENSOART00000028067	0	chr3	223791999	223793165	MSTRG.65325	ENSOARG00000026083	no	known	cis	1K	NA	1
ENSOART00000021491	0	chr3	223792927	223798462	MSTRG.65326	ENSOARG00000019735	no	GO:0005886(plasma membrane);GO:0005921(gap junction);GO:0016020(membrane);GO:0016021(integral component of membrane)	NA	NA	NA	NA	ENSOART00000028069	0	chr3	223831336	223885365	MSTRG.65337	ENSOARG00000026085	no	known	cis	100K	NA	1
ENSOART00000001120	0	chr4	112088014	112091049	MSTRG.68560	ENSOARG00000001047	no	GO:0033179(proton-transporting V-type ATPase, V0 domain);GO:0016021(integral component of membrane);GO:0016020(membrane);GO:0015991(ATP hydrolysis coupled proton transport);GO:0015078(hydrogen ion transmembrane transporter activity)	NA	K02153	NA	NA	ENSOART00000027170	0	chr4	112000112	112124900	MSTRG.68551	ENSOARG00000025262	no	known	cis	100K	NA	0.998419
ENSOART00000012463	0	chr5	41130028	41135698	MSTRG.71031	EFNA2	no	GO:0046875(ephrin receptor binding);GO:0030316(osteoclast differentiation);GO:0046849(bone remodeling);GO:0048013(ephrin receptor signaling pathway);GO:0016020(membrane)	NA	K05462	NA	ephrin A2 [Source:HGNC Symbol;Acc:HGNC:3222]	ENSOART00000027216	0	chr5	41141859	41143692	MSTRG.71034	ENSOARG00000025307	no	known	cis	100K	NA	0.961976
ENSOART00000017716	0	chr6	116490689	116506893	MSTRG.76559	IDUA	no	GO:0003940(L-iduronidase activity);GO:0004553(hydrolase activity, hydrolyzing O-glycosyl compounds);GO:0005975(carbohydrate metabolic process);GO:0030209(dermatan sulfate catabolic process);GO:0070062(extracellular exosome)	NA	K01217	EC:3.2.1.76	iduronidase, alpha-L- [Source:HGNC Symbol;Acc:HGNC:5391]	ENSOART00000028658	0	chr6	116483192	116488306	MSTRG.76558	ENSOARG00000026632	no	known	cis	10K	NA	0.989195
ENSOART00000017735	0	chr6	116521106	116530386	MSTRG.76561	DGKQ	no	GO:0004143(diacylglycerol kinase activity);GO:0019900(kinase binding);GO:0030297(transmembrane receptor protein tyrosine kinase activator activity);GO:0033613(activating transcription factor binding);GO:0043274(phospholipase binding);GO:0006111(regulation of gluconeogenesis);GO:0006357(regulation of transcription from RNA polymerase II promoter);GO:0006654(phosphatidic acid biosynthetic process);…	NA	K00901	EC:2.7.1.107	diacylglycerol kinase theta [Source:HGNC Symbol;Acc:HGNC:2856]	ENSOART00000028658	0	chr6	116483192	116488306	MSTRG.76558	ENSOARG00000026632	no	known	cis	100K	NA	0.95187
ENSOART00000018054	0	chr6	116745648	116748394	MSTRG.76572	ENSOARG00000016576	no	GO:0003677(DNA binding);GO:0005634(nucleus)	NA	K08030	NA	NA	ENSOART00000028661	0	chr6	116826888	116831975	MSTRG.76588	ENSOARG00000026635	no	known	cis	100K	NA	1
ENSOART00000018464	0	chr6	116901725	116929069	MSTRG.76599	PDE6B	no	GO:0004114(3',5'-cyclic-nucleotide phosphodiesterase activity);GO:0008081(phosphoric diester hydrolase activity);GO:0016787(hydrolase activity);GO:0046872(metal ion binding);GO:0047555(3',5'-cyclic-GMP phosphodiesterase activity);GO:0007165(signal transduction);GO:0009583(detection of light stimulus);GO:0046037(GMP metabolic process);GO:0051480(regulation of cytosolic calcium ion concentration);G…	NA	K13756	EC:3.1.4.35	phosphodiesterase 6B [Source:HGNC Symbol;Acc:HGNC:8786]	ENSOART00000028661	0	chr6	116826888	116831975	MSTRG.76588	ENSOARG00000026635	no	known	cis	100K	NA	0.992285
ENSOART00000018054	0	chr6	116745648	116748394	MSTRG.76572	ENSOARG00000016576	no	GO:0003677(DNA binding);GO:0005634(nucleus)	NA	K08030	NA	NA	ENSOART00000028662	0	chr6	116830864	116831975	MSTRG.76590	ENSOARG00000026636	no	known	cis	100K	NA	0.959832
ENSOART00000018324	0	chr6	116890482	116894747	MSTRG.76596	MFSD7	no	GO:0055085(transmembrane transport);GO:0016020(membrane);GO:0016021(integral component of membrane)	NA	NA	NA	major facilitator superfamily domain containing 7 [Source:HGNC Symbol;Acc:HGNC:26177]	ENSOART00000028664	0	chr6	116949717	116952533	MSTRG.76679	ENSOARG00000026638	no	known	cis	100K	NA	0.990439
ENSOART00000005340	0	chr8	88034242	88188079	MSTRG.83208	RPS6KA2	no	GO:0000166(nucleotide binding);GO:0000287(magnesium ion binding);GO:0004672(protein kinase activity);GO:0004674(protein serine/threonine kinase activity);GO:0004711(ribosomal protein S6 kinase activity);GO:0005524(ATP binding);GO:0016301(kinase activity);GO:0016740(transferase activity);GO:0001556(oocyte maturation);GO:0002035(brain renin-angiotensin system);GO:0006468(protein phosphorylation);GO…	NA	K04373	EC:2.7.11.1	ribosomal protein S6 kinase A2 [Source:HGNC Symbol;Acc:HGNC:10431]	ENSOART00000029112	0	chr8	88033168	88034308	MSTRG.83207	ENSOARG00000027048	no	known	cis	10K	NA	0.953828
ENSOART00000017817	0	chr9	93882589	93891060	ENSOARG00000016365	ENSOARG00000016365	no	NA	NA	K00767	EC:2.4.2.19	NA	ENSOART00000028577	0	chr9	93857057	93860054	ENSOARG00000026557	ENSOARG00000026557	no	known	cis	100K	NA	0.999627
ENSOART00000020813	0	chr1	3872888	3884522	MSTRG.193	COPS8	yes	GO:0000338(protein deneddylation);GO:0007250(activation of NF-kappaB-inducing kinase activity);GO:0008285(negative regulation of cell proliferation);GO:0010387(COP9 signalosome assembly);GO:0005634(nucleus);GO:0005654(nucleoplasm);GO:0005829(cytosol);GO:0008180(COP9 signalosome);GO:0048471(perinuclear region of cytoplasm);GO:0070062(extracellular exosome)	NA	K10838	NA	COP9 signalosome subunit 8 [Source:HGNC Symbol;Acc:HGNC:24335]	ENSOART00000028884	0	chr15	77938575	78097877	MSTRG.27069	ENSOARG00000026846	yes	known	trans	NA	-45.49	0.985923
ENSOART00000021009	0	chr1	7295168	7376509	MSTRG.308	DGKD	yes	GO:0000166(nucleotide binding);GO:0004143(diacylglycerol kinase activity);GO:0005524(ATP binding);GO:0016301(kinase activity);GO:0016740(transferase activity);GO:0042803(protein homodimerization activity);GO:0046982(protein heterodimerization activity);GO:0007205(protein kinase C-activating G-protein coupled receptor signaling pathway);GO:0010033(response to organic substance);GO:0016310(phosphor…	NA	K00901	EC:2.7.1.107	diacylglycerol kinase delta [Source:HGNC Symbol;Acc:HGNC:2851]	ENSOART00000029005	0	chr14	61815609	61817431	MSTRG.24291	ENSOARG00000026953	yes	known	trans	NA	-45.51	-0.967027
ENSOART00000001551	0	chr1	19425022	19433738	MSTRG.896	HECTD3	yes	GO:0048471(perinuclear region of cytoplasm);GO:0043161(proteasome-mediated ubiquitin-dependent protein catabolic process);GO:0016567(protein ubiquitination);GO:0019905(syntaxin binding);GO:0016740(transferase activity);GO:0004842(ubiquitin-protein transferase activity)	NA	K10594	EC:2.3.2.26	HECT domain E3 ubiquitin protein ligase 3 [Source:HGNC Symbol;Acc:HGNC:26117]	ENSOART00000028010	0	chr3	149308589	149309664	MSTRG.62658	ENSOARG00000026032	yes	known	trans	NA	-49.87	0.976492
ENSOART00000001551	0	chr1	19425022	19433738	MSTRG.896	HECTD3	yes	GO:0048471(perinuclear region of cytoplasm);GO:0043161(proteasome-mediated ubiquitin-dependent protein catabolic process);GO:0016567(protein ubiquitination);GO:0019905(syntaxin binding);GO:0016740(transferase activity);GO:0004842(ubiquitin-protein transferase activity)	NA	K10594	EC:2.3.2.26	HECT domain E3 ubiquitin protein ligase 3 [Source:HGNC Symbol;Acc:HGNC:26117]	ENSOART00000027158	0	chr4	92615707	92636868	MSTRG.67838	ENSOARG00000025251	yes	known	trans	NA	-86.16	0.959484
ENSOART00000002245	0	chr1	20357495	20388272	MSTRG.946	MAST2	yes	GO:0045075(regulation of interleukin-12 biosynthetic process);GO:0016310(phosphorylation);GO:0006468(protein phosphorylation);GO:0019902(phosphatase binding);GO:0016740(transferase activity);GO:0016301(kinase activity);GO:0005524(ATP binding);GO:0004674(protein serine/threonine kinase activity);GO:0004672(protein kinase activity);GO:0000287(magnesium ion binding);GO:0000166(nucleotide binding)	NA	K04456	EC:2.7.11.1	microtubule associated serine/threonine kinase 2 [Source:HGNC Symbol;Acc:HGNC:19035]	ENSOART00000028884	0	chr15	77938575	78097877	MSTRG.27069	ENSOARG00000026846	yes	known	trans	NA	-42.49	-0.964312
ENSOART00000005389	0	chr1	26248871	26277392	MSTRG.1165	BTF3L4	yes	NA	NA	K01527	NA	basic transcription factor 3 like 4 [Source:HGNC Symbol;Acc:HGNC:30547]	ENSOART00000028884	0	chr15	77938575	78097877	MSTRG.27069	ENSOARG00000026846	yes	known	trans	NA	-37.16	-0.960363
ENSOART00000012376	0	chr1	43385181	43500791	MSTRG.1646	WLS	yes	GO:0017147(Wnt-protein binding);GO:0001707(mesoderm formation);GO:0006886(intracellular protein transport);GO:0009948(anterior/posterior axis specification);GO:0016055(Wnt signaling pathway);GO:0030177(positive regulation of Wnt signaling pathway);GO:0030901(midbrain development);GO:0030902(hindbrain development);GO:0031017(exocrine pancreas development);GO:0061355(Wnt protein secretion);GO:00613…	NA	NA	NA	wntless Wnt ligand secretion mediator [Source:HGNC Symbol;Acc:HGNC:30238]	ENSOART00000027204	0	chr5	16934931	16941361	MSTRG.69995	ENSOARG00000025295	yes	known	trans	NA	-47.13	0.983438
ENSOART00000015565	0	chr1	61670965	61679107	MSTRG.2058	BCL10	yes	GO:0002020(protease binding);GO:0003713(transcription coactivator activity);GO:0008022(protein C-terminus binding);GO:0008134(transcription factor binding);GO:0019209(kinase activator activity);GO:0019899(enzyme binding);GO:0019900(kinase binding);GO:0019901(protein kinase binding);GO:0031625(ubiquitin protein ligase binding);GO:0042802(identical protein binding);GO:0043130(ubiquitin binding);GO:…	04064(NF-kappa B signaling pathway);04660(T cell receptor signaling pathway);04662(B cell receptor signaling pathway);05152(Tuberculosis)	K07368	NA	B-cell CLL/lymphoma 10 [Source:HGNC Symbol;Acc:HGNC:989]	ENSOART00000028884	0	chr15	77938575	78097877	MSTRG.27069	ENSOARG00000026846	yes	known	trans	NA	-49.01	0.961891
ENSOART00000016259	0	chr1	63827050	63842685	MSTRG.2126	LMO4	yes	GO:0001158(enhancer sequence-specific DNA binding);GO:0008134(transcription factor binding);GO:0008270(zinc ion binding);GO:0046872(metal ion binding);GO:0001843(neural tube closure);GO:0003281(ventricular septum development);GO:0006366(transcription from RNA polymerase II promoter);GO:0021514(ventral spinal cord interneuron differentiation);GO:0021522(spinal cord motor neuron differentiation);GO…	NA	K15612	NA	LIM domain only 4 [Source:HGNC Symbol;Acc:HGNC:6644]	ENSOART00000028884	0	chr15	77938575	78097877	MSTRG.27069	ENSOARG00000026846	yes	known	trans	NA	-50.43	0.968431
ENSOART00000021468	0	chr1	89169730	89190247	MSTRG.2947	ENSOARG00000019712	yes	GO:0003779(actin binding);GO:0051016(barbed-end actin filament capping);GO:0051693(actin filament capping);GO:0008290(F-actin capping protein complex)	NA	K10364	NA	NA	ENSOART00000028010	0	chr3	149308589	149309664	MSTRG.62658	ENSOARG00000026032	yes	known	trans	NA	-35.99	0.987299
ENSOART00000021468	0	chr1	89169730	89190247	MSTRG.2947	ENSOARG00000019712	yes	GO:0003779(actin binding);GO:0051016(barbed-end actin filament capping);GO:0051693(actin filament capping);GO:0008290(F-actin capping protein complex)	NA	K10364	NA	NA	ENSOART00000027158	0	chr4	92615707	92636868	MSTRG.67838	ENSOARG00000025251	yes	known	trans	NA	-41.85	0.976899
ENSOART00000022009	0	chr1	92852079	92888538	MSTRG.3115	ATP1A1	yes	GO:1903561(extracellular vesicle);GO:0070062(extracellular exosome);GO:0043234(protein complex);GO:0043209(myelin sheath);GO:0042383(sarcolemma);GO:0030315(T-tubule);GO:0016324(apical plasma membrane);GO:0016323(basolateral plasma membrane);GO:0016021(integral component of membrane);GO:0016020(membrane);GO:0014069(postsynaptic density);GO:0005890(sodium:potassium-exchanging ATPase complex);GO:000…	04022(cGMP - PKG signaling pathway);04024(cAMP signaling pathway);04260(Cardiac muscle contraction);04261(Adrenergic signaling in cardiomyocytes);04911(Insulin secretion);04918(Thyroid hormone synthesis);04919(Thyroid hormone signaling pathway);04960(Aldosterone-regulated sodium reabsorption);04961(Endocrine and other factor-regulated calcium reabsorption);04964(Proximal tubule bicarbonate reclam…	K01539	EC:3.6.3.9	ATPase Na+/K+ transporting subunit alpha 1 [Source:HGNC Symbol;Acc:HGNC:799]	ENSOART00000027204	0	chr5	16934931	16941361	MSTRG.69995	ENSOARG00000025295	yes	known	trans	NA	-39.06	0.958847
ENSOART00000022784	0	chr1	99863474	99881885	MSTRG.3449	PRUNE1	yes	GO:0016462(pyrophosphatase activity);GO:0005737(cytoplasm);GO:0005829(cytosol)	NA	K01514	EC:3.6.1.11	prune exopolyphosphatase [Source:HGNC Symbol;Acc:HGNC:13420]	ENSOART00000028010	0	chr3	149308589	149309664	MSTRG.62658	ENSOARG00000026032	yes	known	trans	NA	-45.10	0.997055
ENSOART00000022784	0	chr1	99863474	99881885	MSTRG.3449	PRUNE1	yes	GO:0016462(pyrophosphatase activity);GO:0005737(cytoplasm);GO:0005829(cytosol)	NA	K01514	EC:3.6.1.11	prune exopolyphosphatase [Source:HGNC Symbol;Acc:HGNC:13420]	ENSOART00000027158	0	chr4	92615707	92636868	MSTRG.67838	ENSOARG00000025251	yes	known	trans	NA	-55.44	0.981251
ENSOART00000015815	0	chr1	125293943	125317449	MSTRG.4494	ENSOARG00000014528	yes	GO:0004843(thiol-dependent ubiquitin-specific protease activity);GO:0008233(peptidase activity);GO:0008234(cysteine-type peptidase activity);GO:0008270(zinc ion binding);GO:0016787(hydrolase activity);GO:0036459(thiol-dependent ubiquitinyl hydrolase activity);GO:0046872(metal ion binding);GO:0006508(proteolysis);GO:0006511(ubiquitin-dependent protein catabolic process);GO:0010468(regulation of ge…	NA	K11839	EC:3.4.19.12	NA	ENSOART00000028010	0	chr3	149308589	149309664	MSTRG.62658	ENSOARG00000026032	yes	known	trans	NA	-26.84	0.986711
ENSOART00000015815	0	chr1	125293943	125317449	MSTRG.4494	ENSOARG00000014528	yes	GO:0004843(thiol-dependent ubiquitin-specific protease activity);GO:0008233(peptidase activity);GO:0008234(cysteine-type peptidase activity);GO:0008270(zinc ion binding);GO:0016787(hydrolase activity);GO:0036459(thiol-dependent ubiquitinyl hydrolase activity);GO:0046872(metal ion binding);GO:0006508(proteolysis);GO:0006511(ubiquitin-dependent protein catabolic process);GO:0010468(regulation of ge…	NA	K11839	EC:3.4.19.12	NA	ENSOART00000027158	0	chr4	92615707	92636868	MSTRG.67838	ENSOARG00000025251	yes	known	trans	NA	-29.16	0.996697
ENSOART00000021036	0	chr1	175662180	175696159	MSTRG.5676	ATG3	yes	GO:0019776(Atg8 ligase activity);GO:0019777(Atg12 transferase activity);GO:0019787(ubiquitin-like protein transferase activity);GO:0019899(enzyme binding);GO:0000045(autophagosome assembly);GO:0006464(cellular protein modification process);GO:0006810(transport);GO:0006914(autophagy);GO:0015031(protein transport);GO:0016236(macroautophagy);GO:0016567(protein ubiquitination);GO:0043653(mitochondria…	04140(Regulation of autophagy)	K08343	NA	autophagy related 3 [Source:HGNC Symbol;Acc:HGNC:20962]	ENSOART00000027158	0	chr4	92615707	92636868	MSTRG.67838	ENSOARG00000025251	yes	known	trans	NA	-30.61	-0.951389
ENSOART00000011997	0	chr1	261195348	261207325	MSTRG.8162	NDUFV3	yes	GO:0003723(RNA binding);GO:0005654(nucleoplasm);GO:0005739(mitochondrion);GO:0005747(mitochondrial respiratory chain complex I)	00190(Oxidative phosphorylation);04932(Non-alcoholic fatty liver disease (NAFLD));05010(Alzheimer's disease);05012(Parkinson's disease);05016(Huntington's disease)	K03944	NA	NADH:ubiquinone oxidoreductase subunit V3 [Source:HGNC Symbol;Acc:HGNC:7719]	ENSOART00000028884	0	chr15	77938575	78097877	MSTRG.27069	ENSOARG00000026846	yes	known	trans	NA	-46.72	0.955286
ENSOART00000008196	0	chr11	14570201	14581445	MSTRG.11900	RAD51D	yes	GO:0000400(four-way junction DNA binding);GO:0003677(DNA binding);GO:0003697(single-stranded DNA binding);GO:0005524(ATP binding);GO:0008094(DNA-dependent ATPase activity);GO:0043015(gamma-tubulin binding);GO:0000723(telomere maintenance);GO:0000724(double-strand break repair via homologous recombination);GO:0006281(DNA repair);GO:0006289(nucleotide-excision repair);GO:0006974(cellular response t…	03440(Homologous recombination)	K10871	NA	RAD51 paralog D [Source:HGNC Symbol;Acc:HGNC:9823]	ENSOART00000028010	0	chr3	149308589	149309664	MSTRG.62658	ENSOARG00000026032	yes	known	trans	NA	-42.07	0.995407
ENSOART00000008196	0	chr11	14570201	14581445	MSTRG.11900	RAD51D	yes	GO:0000400(four-way junction DNA binding);GO:0003677(DNA binding);GO:0003697(single-stranded DNA binding);GO:0005524(ATP binding);GO:0008094(DNA-dependent ATPase activity);GO:0043015(gamma-tubulin binding);GO:0000723(telomere maintenance);GO:0000724(double-strand break repair via homologous recombination);GO:0006281(DNA repair);GO:0006289(nucleotide-excision repair);GO:0006974(cellular response t…	03440(Homologous recombination)	K10871	NA	RAD51 paralog D [Source:HGNC Symbol;Acc:HGNC:9823]	ENSOART00000027158	0	chr4	92615707	92636868	MSTRG.67838	ENSOARG00000025251	yes	known	trans	NA	-36.48	0.97718
ENSOART00000011023	0	chr11	17068676	17331282	MSTRG.11967	MYO1D	yes	GO:0000166(nucleotide binding);GO:0003774(motor activity);GO:0003779(actin binding);GO:0005524(ATP binding);GO:0019904(protein domain specific binding);GO:0010923(negative regulation of phosphatase activity);GO:0051641(cellular localization);GO:0005903(brush border);GO:0016459(myosin complex);GO:0030424(axon);GO:0043005(neuron projection);GO:0043025(neuronal cell body);GO:0043209(myelin sheath);G…	NA	K17751	NA	myosin ID [Source:HGNC Symbol;Acc:HGNC:7598]	ENSOART00000027158	0	chr4	92615707	92636868	MSTRG.67838	ENSOARG00000025251	yes	known	trans	NA	-31.03	0.952766
ENSOART00000012051	0	chr11	39414688	39434757	MSTRG.13397	MED1	yes	GO:0000981(RNA polymerase II transcription factor activity, sequence-specific DNA binding);GO:0001047(core promoter binding);GO:0001104(RNA polymerase II transcription cofactor activity);GO:0003677(DNA binding);GO:0003682(chromatin binding);GO:0003712(transcription cofactor activity);GO:0003713(transcription coactivator activity);GO:0004872(receptor activity);GO:0008134(transcription factor bindi…	04919(Thyroid hormone signaling pathway)	K15144	NA	mediator complex subunit 1 [Source:HGNC Symbol;Acc:HGNC:9234]	ENSOART00000027204	0	chr5	16934931	16941361	MSTRG.69995	ENSOARG00000025295	yes	known	trans	NA	-44.91	0.953404
ENSOART00000016444	0	chr11	40517710	40527797	MSTRG.13457	KRT25	yes	GO:0005198(structural molecule activity);GO:0046982(protein heterodimerization activity);GO:0007010(cytoskeleton organization);GO:0007568(aging);GO:0031069(hair follicle morphogenesis);GO:0042633(hair cycle);GO:0045109(intermediate filament organization);GO:0005882(intermediate filament);GO:0070062(extracellular exosome)	NA	K07604	NA	keratin 25 [Source:HGNC Symbol;Acc:HGNC:30839]	ENSOART00000028010	0	chr3	149308589	149309664	MSTRG.62658	ENSOARG00000026032	yes	known	trans	NA	-56.95	0.99063
ENSOART00000016444	0	chr11	40517710	40527797	MSTRG.13457	KRT25	yes	GO:0005198(structural molecule activity);GO:0046982(protein heterodimerization activity);GO:0007010(cytoskeleton organization);GO:0007568(aging);GO:0031069(hair follicle morphogenesis);GO:0042633(hair cycle);GO:0045109(intermediate filament organization);GO:0005882(intermediate filament);GO:0070062(extracellular exosome)	NA	K07604	NA	keratin 25 [Source:HGNC Symbol;Acc:HGNC:30839]	ENSOART00000027158	0	chr4	92615707	92636868	MSTRG.67838	ENSOARG00000025251	yes	known	trans	NA	-51.91	0.980664
ENSOART00000020009	0	chr11	41721531	41732475	MSTRG.13558	DHX58	yes	GO:0003677(DNA binding);GO:0003725(double-stranded RNA binding);GO:0003727(single-stranded RNA binding);GO:0005524(ATP binding);GO:0008270(zinc ion binding);GO:0016787(hydrolase activity);GO:0016817(hydrolase activity, acting on acid anhydrides);GO:0009615(response to virus);GO:0032480(negative regulation of type I interferon production);GO:0032481(positive regulation of type I interferon product…	04622(RIG-I-like receptor signaling pathway)	K12649	EC:3.6.3.14	DExH-box helicase 58 [Source:HGNC Symbol;Acc:HGNC:29517]	ENSOART00000027204	0	chr5	16934931	16941361	MSTRG.69995	ENSOARG00000025295	yes	known	trans	NA	-39.56	0.957147
ENSOART00000005902	0	chr11	42833352	42861569	MSTRG.13653	DHX8	yes	GO:0000166(nucleotide binding);GO:0003676(nucleic acid binding);GO:0003723(RNA binding);GO:0004386(helicase activity);GO:0005524(ATP binding);GO:0008026(ATP-dependent helicase activity);GO:0016787(hydrolase activity);GO:0042802(identical protein binding);GO:0005654(nucleoplasm);GO:0016604(nuclear body);GO:0071013(catalytic step 2 spliceosome)	03040(Spliceosome)	K12818	EC:3.6.4.13	DEAH-box helicase 8 [Source:HGNC Symbol;Acc:HGNC:2749]	ENSOART00000027204	0	chr5	16934931	16941361	MSTRG.69995	ENSOARG00000025295	yes	known	trans	NA	-50.11	0.969525
ENSOART00000005604	0	chr12	30589159	30595098	MSTRG.15833	COX20	yes	GO:0005739(mitochondrion)	NA	NA	NA	COX20, cytochrome c oxidase assembly factor [Source:HGNC Symbol;Acc:HGNC:26970]	ENSOART00000028884	0	chr15	77938575	78097877	MSTRG.27069	ENSOARG00000026846	yes	known	trans	NA	-64.35	0.985338
ENSOART00000007346	0	chr12	41715890	41743897	MSTRG.16224	NMNAT1	yes	GO:0000166(nucleotide binding);GO:0000309(nicotinamide-nucleotide adenylyltransferase activity);GO:0003824(catalytic activity);GO:0004515(nicotinate-nucleotide adenylyltransferase activity);GO:0005524(ATP binding);GO:0016740(transferase activity);GO:0016779(nucleotidyltransferase activity);GO:0042802(identical protein binding);GO:0009058(biosynthetic process);GO:0009435(NAD biosynthetic process);…	00760(Nicotinate and nicotinamide metabolism)	K06210	EC:2.7.7.1 2.7.7.18	nicotinamide nucleotide adenylyltransferase 1 [Source:HGNC Symbol;Acc:HGNC:17877]	ENSOART00000029005	0	chr14	61815609	61817431	MSTRG.24291	ENSOARG00000026953	yes	known	trans	NA	-46.05	0.957588
ENSOART00000000244	0	chr12	48571511	48625093	MSTRG.16451	SKI	yes	GO:0043234(protein complex);GO:0016605(PML body);GO:0016604(nuclear body);GO:0005813(centrosome);GO:0005654(nucleoplasm);GO:0005634(nucleus);GO:0070207(protein homotrimerization);GO:0060395(SMAD protein signal transduction);GO:0045668(negative regulation of osteoblast differentiation);GO:0043388(positive regulation of DNA binding);GO:0032926(negative regulation of activin receptor signaling pathw…	NA	K18499	NA	SKI proto-oncogene [Source:HGNC Symbol;Acc:HGNC:10896]	ENSOART00000029005	0	chr14	61815609	61817431	MSTRG.24291	ENSOARG00000026953	yes	known	trans	NA	-40.51	-0.97852
ENSOART00000017160	0	chr13	16731648	16761625	MSTRG.18093	YME1L1	yes	GO:0004222(metalloendopeptidase activity);GO:0005524(ATP binding);GO:0006508(proteolysis);GO:0006515(misfolded or incompletely synthesized protein catabolic process);GO:0007005(mitochondrion organization);GO:0008283(cell proliferation);GO:0035694(mitochondrial protein catabolic process);GO:0005739(mitochondrion);GO:0005743(mitochondrial inner membrane);GO:0016020(membrane);GO:0016021(integral com…	NA	K03066	NA	YME1 like 1 ATPase [Source:HGNC Symbol;Acc:HGNC:12843]	ENSOART00000027204	0	chr5	16934931	16941361	MSTRG.69995	ENSOARG00000025295	yes	known	trans	NA	-43.33	0.954647
ENSOART00000016634	0	chr13	35161880	35237705	MSTRG.18715	WAC	yes	GO:0000993(RNA polymerase II core binding);GO:0003682(chromatin binding);GO:0006974(cellular response to DNA damage stimulus);GO:0010390(histone monoubiquitination);GO:0016239(positive regulation of macroautophagy);GO:0032435(negative regulation of proteasomal ubiquitin-dependent protein catabolic process);GO:0044783(G1 DNA damage checkpoint);GO:0045893(positive regulation of transcription, DNA-t…	NA	K12824	NA	WW domain containing adaptor with coiled-coil [Source:HGNC Symbol;Acc:HGNC:17327]	ENSOART00000027204	0	chr5	16934931	16941361	MSTRG.69995	ENSOARG00000025295	yes	known	trans	NA	-27.78	0.960695
ENSOART00000020697	0	chr13	59696132	59701506	MSTRG.19799	ENSOARG00000019012	yes	GO:0032542(sulfiredoxin activity);GO:0055114(oxidation-reduction process);GO:0098869(cellular oxidant detoxification)	NA	NA	NA	NA	ENSOART00000028010	0	chr3	149308589	149309664	MSTRG.62658	ENSOARG00000026032	yes	known	trans	NA	-33.40	0.988884
ENSOART00000005437	0	chr13	60128613	60129005	MSTRG.19838	ENSOARG00000004995	yes	GO:0003735(structural constituent of ribosome);GO:0006412(translation);GO:0005840(ribosome);GO:0030529(intracellular ribonucleoprotein complex)	NA	K02957	NA	NA	ENSOART00000027158	0	chr4	92615707	92636868	MSTRG.67838	ENSOARG00000025251	yes	known	trans	NA	-21.33	0.959695
ENSOART00000020583	0	chr14	24562874	24594126	MSTRG.22041	CPNE2	yes	GO:0071277(cellular response to calcium ion);GO:0005634(nucleus);GO:0005737(cytoplasm);GO:0005886(plasma membrane);GO:0070062(extracellular exosome)	NA	NA	NA	copine 2 [Source:HGNC Symbol;Acc:HGNC:2315]	ENSOART00000027204	0	chr5	16934931	16941361	MSTRG.69995	ENSOARG00000025295	yes	known	trans	NA	-33.47	-0.956328
ENSOART00000005155	0	chr14	45067277	45083591	MSTRG.22767	LSR	yes	GO:0001889(liver development);GO:0060856(establishment of blood-brain barrier);GO:0061833(protein localization to tricellular tight junction);GO:1904274(tricellular tight junction assembly);GO:0005886(plasma membrane);GO:0016020(membrane);GO:0016021(integral component of membrane);GO:0061689(tricellular tight junction);GO:0070062(extracellular exosome)	NA	NA	NA	lipolysis stimulated lipoprotein receptor [Source:HGNC Symbol;Acc:HGNC:29572]	ENSOART00000028884	0	chr15	77938575	78097877	MSTRG.27069	ENSOARG00000026846	yes	known	trans	NA	-48.90	0.977054
ENSOART00000008365	0	chr14	49932985	49949431	MSTRG.23182	LIPE	yes	GO:0004806(triglyceride lipase activity);GO:0016298(lipase activity);GO:0016787(hydrolase activity);GO:0019901(protein kinase binding);GO:0008152(metabolic process);GO:0008203(cholesterol metabolic process);GO:0016042(lipid catabolic process);GO:0019433(triglyceride catabolic process);GO:0042758(long-chain fatty acid catabolic process);GO:0046340(diacylglycerol catabolic process);GO:0005811(lipid…	04024(cAMP signaling pathway);04152(AMPK signaling pathway);04910(Insulin signaling pathway);04923(Regulation of lipolysis in adipocyte)	K07188	EC:3.1.1.79	lipase E, hormone sensitive type [Source:HGNC Symbol;Acc:HGNC:6621]	ENSOART00000028884	0	chr15	77938575	78097877	MSTRG.27069	ENSOARG00000026846	yes	known	trans	NA	-25.82	0.951631
ENSOART00000014482	0	chr17	44746977	44758079	MSTRG.30667	PUS1	yes	GO:0003723(RNA binding);GO:0009982(pseudouridine synthase activity);GO:0016853(isomerase activity);GO:0001522(pseudouridine synthesis);GO:0008033(tRNA processing);GO:0009451(RNA modification);GO:0005634(nucleus);GO:0005739(mitochondrion)	NA	K12318	EC:4.6.1.2	tRNA pseudouridine synthase A, mitochondrial [Source:RefSeq peptide;Acc:NP_001156523]	ENSOART00000029005	0	chr14	61815609	61817431	MSTRG.24291	ENSOARG00000026953	yes	known	trans	NA	-46.48	-0.957223
ENSOART00000018442	0	chr17	53956053	53962611	MSTRG.30982	VPS29	yes	GO:0006810(transport);GO:0015031(protein transport);GO:0042147(retrograde transport, endosome to Golgi);GO:0005829(cytosol);GO:0030904(retromer complex);GO:0043231(intracellular membrane-bounded organelle)	NA	K18467	NA	VPS29, retromer complex component [Source:HGNC Symbol;Acc:HGNC:14340]	ENSOART00000027204	0	chr5	16934931	16941361	MSTRG.69995	ENSOARG00000025295	yes	known	trans	NA	-16.11	0.971845
ENSOART00000013413	0	chr17	62381913	62389005	MSTRG.31295	ENSOARG00000012338	yes	GO:0000166(nucleotide binding);GO:0005524(ATP binding);GO:0016874(ligase activity);GO:0016884(carbon-nitrogen ligase activity, with glutamine as amido-N-donor);GO:0050567(glutaminyl-tRNA synthase (glutamine-hydrolyzing) activity);GO:0006412(translation);GO:0006450(regulation of translational fidelity);GO:0032543(mitochondrial translation);GO:0070681(glutaminyl-tRNAGln biosynthesis via transamidat…	NA	K02435	EC:6.3.5.6 6.3.5.7	NA	ENSOART00000028010	0	chr3	149308589	149309664	MSTRG.62658	ENSOARG00000026032	yes	known	trans	NA	-49.78	0.958851
ENSOART00000006418	0	chr17	68514361	68642353	MSTRG.31633	MTMR3	yes	GO:0004438(phosphatidylinositol-3-phosphatase activity);GO:0004722(protein serine/threonine phosphatase activity);GO:0004725(protein tyrosine phosphatase activity);GO:0016791(phosphatase activity);GO:0046872(metal ion binding);GO:0052629(phosphatidylinositol-3,5-bisphosphate 3-phosphatase activity);GO:0006470(protein dephosphorylation);GO:0016311(dephosphorylation);GO:0035335(peptidyl-tyrosine de…	NA	K18082	EC:3.1.3.48 3.1.3.64 3.1.3.95	myotubularin related protein 3 [Source:HGNC Symbol;Acc:HGNC:7451]	ENSOART00000028010	0	chr3	149308589	149309664	MSTRG.62658	ENSOARG00000026032	yes	known	trans	NA	-52.18	0.994676
ENSOART00000006418	0	chr17	68514361	68642353	MSTRG.31633	MTMR3	yes	GO:0004438(phosphatidylinositol-3-phosphatase activity);GO:0004722(protein serine/threonine phosphatase activity);GO:0004725(protein tyrosine phosphatase activity);GO:0016791(phosphatase activity);GO:0046872(metal ion binding);GO:0052629(phosphatidylinositol-3,5-bisphosphate 3-phosphatase activity);GO:0006470(protein dephosphorylation);GO:0016311(dephosphorylation);GO:0035335(peptidyl-tyrosine de…	NA	K18082	EC:3.1.3.48 3.1.3.64 3.1.3.95	myotubularin related protein 3 [Source:HGNC Symbol;Acc:HGNC:7451]	ENSOART00000027158	0	chr4	92615707	92636868	MSTRG.67838	ENSOARG00000025251	yes	known	trans	NA	-36.66	0.998333
ENSOART00000006997	0	chr18	41435464	41496691	MSTRG.33367	ARHGAP5	yes	GO:0005525(GTP binding);GO:0042169(SH2 domain binding);GO:0007165(signal transduction);GO:0007264(small GTPase mediated signal transduction);GO:0005783(endoplasmic reticulum);GO:0005829(cytosol)	NA	K13709	NA	Rho GTPase activating protein 5 [Source:HGNC Symbol;Acc:HGNC:675]	ENSOART00000029005	0	chr14	61815609	61817431	MSTRG.24291	ENSOARG00000026953	yes	known	trans	NA	-33.23	-0.976668
ENSOART00000005767	0	chr18	66325070	66387826	MSTRG.34244	CDC42BPB	yes	GO:0000166(nucleotide binding);GO:0004672(protein kinase activity);GO:0004674(protein serine/threonine kinase activity);GO:0005524(ATP binding);GO:0016301(kinase activity);GO:0016740(transferase activity);GO:0046872(metal ion binding);GO:0006468(protein phosphorylation);GO:0016310(phosphorylation);GO:0016477(cell migration);GO:0031032(actomyosin structure organization);GO:0035556(intracellular si…	NA	K04514	EC:2.7.11.1	CDC42 binding protein kinase beta [Source:HGNC Symbol;Acc:HGNC:1738]	ENSOART00000028884	0	chr15	77938575	78097877	MSTRG.27069	ENSOARG00000026846	yes	known	trans	NA	-26.74	0.967332
ENSOART00000006415	0	chr18	66891385	66901740	MSTRG.34273	APOPT1	yes	GO:0034393(positive regulation of smooth muscle cell apoptotic process);GO:0043280(positive regulation of cysteine-type endopeptidase activity involved in apoptotic process);GO:0090200(positive regulation of release of cytochrome c from mitochondria);GO:0097193(intrinsic apoptotic signaling pathway);GO:0005739(mitochondrion)	NA	K10407	NA	apoptogenic 1, mitochondrial [Source:HGNC Symbol;Acc:HGNC:20492]	ENSOART00000027158	0	chr4	92615707	92636868	MSTRG.67838	ENSOARG00000025251	yes	known	trans	NA	-38.85	0.950183
ENSOART00000008538	0	chr18	67912667	67923835	MSTRG.34396	TMEM179	yes	GO:0016020(membrane);GO:0016021(integral component of membrane)	NA	NA	NA	transmembrane protein 179 [Source:HGNC Symbol;Acc:HGNC:20137]	ENSOART00000028010	0	chr3	149308589	149309664	MSTRG.62658	ENSOARG00000026032	yes	known	trans	NA	-30.84	0.996789
ENSOART00000008538	0	chr18	67912667	67923835	MSTRG.34396	TMEM179	yes	GO:0016020(membrane);GO:0016021(integral component of membrane)	NA	NA	NA	transmembrane protein 179 [Source:HGNC Symbol;Acc:HGNC:20137]	ENSOART00000027158	0	chr4	92615707	92636868	MSTRG.67838	ENSOARG00000025251	yes	known	trans	NA	-44.34	0.986133
ENSOART00000012362	0	chr19	37490667	37581002	MSTRG.35483	ATXN7	yes	GO:0003682(chromatin binding);GO:0000226(microtubule cytoskeleton organization);GO:0016578(histone deubiquitination);GO:0042326(negative regulation of phosphorylation);GO:0043569(negative regulation of insulin-like growth factor receptor signaling pathway);GO:0045944(positive regulation of transcription from RNA polymerase II promoter);GO:0005634(nucleus);GO:0005654(nucleoplasm);GO:0005737(cytopl…	NA	NA	NA	ataxin 7 [Source:HGNC Symbol;Acc:HGNC:10560]	ENSOART00000028010	0	chr3	149308589	149309664	MSTRG.62658	ENSOARG00000026032	yes	known	trans	NA	-53.58	0.990896
ENSOART00000012362	0	chr19	37490667	37581002	MSTRG.35483	ATXN7	yes	GO:0003682(chromatin binding);GO:0000226(microtubule cytoskeleton organization);GO:0016578(histone deubiquitination);GO:0042326(negative regulation of phosphorylation);GO:0043569(negative regulation of insulin-like growth factor receptor signaling pathway);GO:0045944(positive regulation of transcription from RNA polymerase II promoter);GO:0005634(nucleus);GO:0005654(nucleoplasm);GO:0005737(cytopl…	NA	NA	NA	ataxin 7 [Source:HGNC Symbol;Acc:HGNC:10560]	ENSOART00000027158	0	chr4	92615707	92636868	MSTRG.67838	ENSOARG00000025251	yes	known	trans	NA	-66.01	0.999564
ENSOART00000014846	0	chr19	43645403	43653420	MSTRG.35650	PDE12	yes	GO:0005739(mitochondrion)	NA	K12603	EC:3.1.13.4	phosphodiesterase 12 [Source:HGNC Symbol;Acc:HGNC:25386]	ENSOART00000028010	0	chr3	149308589	149309664	MSTRG.62658	ENSOARG00000026032	yes	known	trans	NA	-57.45	0.969175
ENSOART00000014846	0	chr19	43645403	43653420	MSTRG.35650	PDE12	yes	GO:0005739(mitochondrion)	NA	K12603	EC:3.1.13.4	phosphodiesterase 12 [Source:HGNC Symbol;Acc:HGNC:25386]	ENSOART00000027158	0	chr4	92615707	92636868	MSTRG.67838	ENSOARG00000025251	yes	known	trans	NA	-74.19	0.988924
ENSOART00000003408	0	chr19	48310514	48314657	MSTRG.35793	NT5DC2	yes	GO:0046872(metal ion binding)	NA	K01081	EC:3.1.3.5	5'-nucleotidase domain containing 2 [Source:HGNC Symbol;Acc:HGNC:25717]	ENSOART00000027204	0	chr5	16934931	16941361	MSTRG.69995	ENSOARG00000025295	yes	known	trans	NA	-50.23	0.973763
ENSOART00000010732	0	chr19	50013766	50019064	MSTRG.35861	IFRD2	yes	GO:0005634(nucleus)	NA	K13855	NA	interferon related developmental regulator 2 [Source:HGNC Symbol;Acc:HGNC:5457]	ENSOART00000028884	0	chr15	77938575	78097877	MSTRG.27069	ENSOARG00000026846	yes	known	trans	NA	-36.00	0.956857
ENSOART00000002867	0	chr19	51741088	51834587	MSTRG.36012	MAP4	yes	GO:0072686(mitotic spindle);GO:0070062(extracellular exosome);GO:0014069(postsynaptic density);GO:0005930(axoneme);GO:0005874(microtubule);GO:0005856(cytoskeleton);GO:0005737(cytoplasm);GO:1902856(negative regulation of non-motile cilium assembly);GO:0051301(cell division);GO:0051294(establishment of spindle orientation);GO:0051012(microtubule sliding);GO:0007052(mitotic spindle organization);GO:…	NA	K04380	NA	microtubule associated protein 4 [Source:HGNC Symbol;Acc:HGNC:6862]	ENSOART00000028884	0	chr15	77938575	78097877	MSTRG.27069	ENSOARG00000026846	yes	known	trans	NA	-48.10	0.960629
ENSOART00000005820	0	chr2	1721900	1788209	MSTRG.36589	TSSC1	yes	NA	NA	NA	NA	tumor suppressing subtransferable candidate 1 [Source:HGNC Symbol;Acc:HGNC:12383]	ENSOART00000028884	0	chr15	77938575	78097877	MSTRG.27069	ENSOARG00000026846	yes	known	trans	NA	-47.33	0.965837
ENSOART00000010820	0	chr2	40522108	40525845	MSTRG.37807	NEFL	yes	GO:0005198(structural molecule activity);GO:0005200(structural constituent of cytoskeleton);GO:0008022(protein C-terminus binding);GO:0030674(protein binding, bridging);GO:0042802(identical protein binding);GO:0000226(microtubule cytoskeleton organization);GO:0008089(anterograde axonal transport);GO:0008090(retrograde axonal transport);GO:0014012(peripheral nervous system axon regeneration);GO:00…	NA	K04572	NA	neurofilament light [Source:HGNC Symbol;Acc:HGNC:7739]	ENSOART00000028010	0	chr3	149308589	149309664	MSTRG.62658	ENSOARG00000026032	yes	known	trans	NA	-32.95	0.983859
ENSOART00000010820	0	chr2	40522108	40525845	MSTRG.37807	NEFL	yes	GO:0005198(structural molecule activity);GO:0005200(structural constituent of cytoskeleton);GO:0008022(protein C-terminus binding);GO:0030674(protein binding, bridging);GO:0042802(identical protein binding);GO:0000226(microtubule cytoskeleton organization);GO:0008089(anterograde axonal transport);GO:0008090(retrograde axonal transport);GO:0014012(peripheral nervous system axon regeneration);GO:00…	NA	K04572	NA	neurofilament light [Source:HGNC Symbol;Acc:HGNC:7739]	ENSOART00000027158	0	chr4	92615707	92636868	MSTRG.67838	ENSOARG00000025251	yes	known	trans	NA	-53.87	0.952286
ENSOART00000015363	0	chr2	85475187	85651232	MSTRG.39045	SH3GL2	yes	GO:0042802(identical protein binding);GO:0002090(regulation of receptor internalization);GO:0016191(synaptic vesicle uncoating);GO:0031175(neuron projection development);GO:0048488(synaptic vesicle endocytosis);GO:0097484(dendrite extension);GO:1990416(cellular response to brain-derived neurotrophic factor stimulus);GO:0005737(cytoplasm);GO:0005769(early endosome);GO:0045202(synapse);GO:0070062(e…	NA	K11247	NA	SH3 domain containing GRB2 like 2, endophilin A1 [Source:HGNC Symbol;Acc:HGNC:10831]	ENSOART00000029005	0	chr14	61815609	61817431	MSTRG.24291	ENSOARG00000026953	yes	known	trans	NA	-72.59	0.985394
ENSOART00000016478	0	chr2	103489582	103549774	MSTRG.39534	PINX1	yes	GO:0003676(nucleic acid binding);GO:0010521(telomerase inhibitor activity);GO:0070034(telomerase RNA binding);GO:0007004(telomere maintenance via telomerase);GO:0007080(mitotic metaphase plate congression);GO:0031397(negative regulation of protein ubiquitination);GO:0031647(regulation of protein stability);GO:0032211(negative regulation of telomere maintenance via telomerase);GO:0051974(negative …	NA	NA	NA	PIN2/TERF1 interacting, telomerase inhibitor 1 [Source:HGNC Symbol;Acc:HGNC:30046]	ENSOART00000029005	0	chr14	61815609	61817431	MSTRG.24291	ENSOARG00000026953	yes	known	trans	NA	-29.38	0.969548
ENSOART00000022219	0	chr2	225045361	225099511	MSTRG.42954	WDFY1	yes	GO:0005545(1-phosphatidylinositol binding);GO:0046872(metal ion binding);GO:0034141(positive regulation of toll-like receptor 3 signaling pathway);GO:0034145(positive regulation of toll-like receptor 4 signaling pathway);GO:0005634(nucleus);GO:0005769(early endosome);GO:0005829(cytosol)	NA	K12182	NA	WD repeat and FYVE domain containing 1 [Source:HGNC Symbol;Acc:HGNC:20451]	ENSOART00000027204	0	chr5	16934931	16941361	MSTRG.69995	ENSOARG00000025295	yes	known	trans	NA	-47.20	0.968516
ENSOART00000005966	0	chr2	239919877	240061241	MSTRG.43618	ENSOARG00000005477	yes	NA	NA	NA	NA	NA	ENSOART00000029005	0	chr14	61815609	61817431	MSTRG.24291	ENSOARG00000026953	yes	known	trans	NA	-21.96	0.980852
ENSOART00000013993	0	chr20	10087519	10158387	MSTRG.44540	MAPK14	yes	GO:0070062(extracellular exosome);GO:0016607(nuclear speck);GO:0005829(cytosol);GO:0005739(mitochondrion);GO:0005737(cytoplasm);GO:0005634(nucleus);GO:0005623(cell);GO:0000922(spindle pole);GO:2001184(positive regulation of interleukin-12 secretion);GO:2000379(positive regulation of reactive oxygen species metabolic process);GO:1901741(positive regulation of myoblast fusion);GO:1900015(regulation…	04010(MAPK signaling pathway);04015(Rap1 signaling pathway);04068(FoxO signaling pathway);04071(Sphingolipid signaling pathway);04261(Adrenergic signaling in cardiomyocytes);04370(VEGF signaling pathway);04380(Osteoclast differentiation);04550(Signaling pathways regulating pluripotency of stem cells);04611(Platelet activation);04620(Toll-like receptor signaling pathway);04621(NOD-like receptor si…	K04441	EC:2.7.11.24	mitogen-activated protein kinase 14 [Source:HGNC Symbol;Acc:HGNC:6876]	ENSOART00000029005	0	chr14	61815609	61817431	MSTRG.24291	ENSOARG00000026953	yes	known	trans	NA	-33.71	-0.953018

## Sheet: GO
GO_ID	GO_Term	GO_function	GO_class	S gene number	TS gene number	B gene number	TB gene number	pvalue
GO:0005634	nucleus	cellular_component	9	180	290	325	760	2.28139e-17
GO:0005739	mitochondrion	cellular_component	9	104	290	154	760	1.03408e-16
GO:0003735	structural constituent of ribosome	molecular_function	4	44	290	55	760	5.70914e-11
GO:0006412	translation	biological_process	7	48	290	63	760	1.61344e-10
GO:0070062	extracellular exosome	cellular_component	7	96	290	161	760	3.88155e-10
GO:0005840	ribosome	cellular_component	9	44	290	57	760	5.08714e-10
GO:0005829	cytosol	cellular_component	9	102	290	184	760	3.37204e-08
GO:0030529	intracellular ribonucleoprotein complex	cellular_component	7	40	290	55	760	7.07149e-08
GO:0005743	mitochondrial inner membrane	cellular_component	13	32	290	42	760	2.86999e-07
GO:0006508	proteolysis	biological_process	6	22	290	26	760	1.0147e-06
GO:0005737	cytoplasm	cellular_component	7	98	290	184	760	1.23526e-06
GO:0005524	ATP binding	molecular_function	9	60	290	101	760	2.77705e-06
GO:0005783	endoplasmic reticulum	cellular_component	9	36	290	55	760	1.93651e-05
GO:0016020	membrane	cellular_component	3	151	290	324	760	2.53542e-05
GO:0003723	RNA binding	molecular_function	6	62	290	111	760	3.25282e-05
GO:0008233	peptidase activity	molecular_function	5	14	290	16	760	5.85553e-05
GO:0003713	transcription coactivator activity	molecular_function	6	12	290	13	760	7.05035e-05
GO:0016021	integral component of membrane	cellular_component	6	109	290	224	760	8.93354e-05
GO:0005622	intracellular	cellular_component	5	54	290	96	760	9.24256e-05
GO:0000166	nucleotide binding	molecular_function	5	64	290	119	760	0.000120343
GO:0003824	catalytic activity	molecular_function	3	20	290	27	760	0.000126153
GO:0008270	zinc ion binding	molecular_function	8	36	290	59	760	0.000181003
GO:0000784	nuclear chromosome, telomeric region	cellular_component	13	12	290	14	760	0.000324537
GO:0008234	cysteine-type peptidase activity	molecular_function	7	8	290	8	760	0.000423088
GO:0001522	pseudouridine synthesis	biological_process	10	8	290	8	760	0.000423088
GO:0007080	mitotic metaphase plate congression	biological_process	9	8	290	8	760	0.000423088
GO:0031965	nuclear membrane	cellular_component	12	10	290	11	760	0.000431383
GO:0016787	hydrolase activity	molecular_function	4	26	290	42	760	0.0011573
GO:0005747	mitochondrial respiratory chain complex I	cellular_component	15	10	290	12	760	0.00171259
GO:0015934	large ribosomal subunit	cellular_component	11	10	290	12	760	0.00171259
GO:0016853	isomerase activity	molecular_function	4	10	290	12	760	0.00171259
GO:0001525	angiogenesis	biological_process	10	8	290	9	760	0.00253853
GO:0031175	neuron projection development	biological_process	6	8	290	9	760	0.00253853
GO:0030424	axon	cellular_component	7	12	290	16	760	0.00281647
GO:0005657	replication fork	cellular_component	11	6	290	6	760	0.00298877
GO:0001892	embryonic placenta development	biological_process	5	6	290	6	760	0.00298877
GO:0009451	RNA modification	biological_process	9	6	290	6	760	0.00298877
GO:0001889	liver development	biological_process	8	6	290	6	760	0.00298877
GO:0070034	telomerase RNA binding	molecular_function	7	6	290	6	760	0.00298877
GO:0016922	ligand-dependent nuclear receptor binding	molecular_function	6	6	290	6	760	0.00298877
GO:0060070	canonical Wnt signaling pathway	biological_process	9	6	290	6	760	0.00298877
GO:0010824	regulation of centrosome duplication	biological_process	11	6	290	6	760	0.00298877
GO:0000785	chromatin	cellular_component	11	6	290	6	760	0.00298877
GO:0008152	metabolic process	biological_process	3	14	290	20	760	0.00350994
GO:0019904	protein domain specific binding	molecular_function	5	12	290	17	760	0.00632043
GO:0046872	metal ion binding	molecular_function	6	47	290	93	760	0.00650203
GO:0005730	nucleolus	cellular_component	11	24	290	42	760	0.00801214
GO:0002020	protease binding	molecular_function	6	8	290	10	760	0.00848344
GO:0051260	protein homooligomerization	biological_process	9	8	290	10	760	0.00848344
GO:0051259	protein oligomerization	biological_process	8	8	290	10	760	0.00848344
GO:0005819	spindle	cellular_component	9	8	290	10	760	0.00848344
GO:0043123	positive regulation of I-kappaB kinase/NF-kappaB signaling	biological_process	10	8	290	10	760	0.00848344
GO:0005813	centrosome	cellular_component	9	18	290	30	760	0.011085
GO:0005769	early endosome	cellular_component	10	10	290	14	760	0.0114338
GO:0008022	protein C-terminus binding	molecular_function	5	10	290	14	760	0.0114338
GO:0045893	positive regulation of transcription, DNA-templated	biological_process	12	22	290	39	760	0.0135418
GO:0007286	spermatid development	biological_process	9	6	290	7	760	0.0141669
GO:0006367	transcription initiation from RNA polymerase II promoter	biological_process	10	6	290	7	760	0.0141669
GO:0000502	proteasome complex	cellular_component	7	6	290	7	760	0.0141669
GO:0006406	mRNA export from nucleus	biological_process	7	6	290	7	760	0.0141669
GO:0006914	autophagy	biological_process	6	6	290	7	760	0.0141669
GO:0007005	mitochondrion organization	biological_process	5	6	290	7	760	0.0141669
GO:0014069	postsynaptic density	cellular_component	4	6	290	7	760	0.0141669
GO:0006919	activation of cysteine-type endopeptidase activity involved in apoptotic process	biological_process	14	6	290	7	760	0.0141669
GO:1902600	hydrogen ion transmembrane transport	biological_process	9	6	290	7	760	0.0141669
GO:0042641	actomyosin	cellular_component	11	6	290	7	760	0.0141669
GO:0005777	peroxisome	cellular_component	10	6	290	7	760	0.0141669
GO:0005681	spliceosomal complex	cellular_component	8	6	290	7	760	0.0141669
GO:0051603	proteolysis involved in cellular protein catabolic process	biological_process	8	6	290	7	760	0.0141669
GO:0050852	T cell receptor signaling pathway	biological_process	8	6	290	7	760	0.0141669
GO:0060271	cilium assembly	biological_process	7	6	290	7	760	0.0141669
GO:0004129	cytochrome-c oxidase activity	molecular_function	6	6	290	7	760	0.0141669
GO:0031032	actomyosin structure organization	biological_process	7	6	290	7	760	0.0141669
GO:0005794	Golgi apparatus	cellular_component	9	26	290	49	760	0.0204212
GO:0006511	ubiquitin-dependent protein catabolic process	biological_process	9	8	290	11	760	0.0208489
GO:0004842	ubiquitin-protein transferase activity	molecular_function	6	8	290	11	760	0.0208489
GO:0042981	regulation of apoptotic process	biological_process	8	8	290	11	760	0.0208489
GO:0005762	mitochondrial large ribosomal subunit	cellular_component	13	8	290	11	760	0.0208489
GO:0060828	regulation of canonical Wnt signaling pathway	biological_process	10	4	290	4	760	0.0209291
GO:0060976	coronary vasculature development	biological_process	9	4	290	4	760	0.0209291
GO:0000920	cell separation after cytokinesis	biological_process	8	4	290	4	760	0.0209291
GO:0007076	mitotic chromosome condensation	biological_process	12	4	290	4	760	0.0209291
GO:0035102	PRC1 complex	cellular_component	9	4	290	4	760	0.0209291
GO:0050856	regulation of T cell receptor signaling pathway	biological_process	9	4	290	4	760	0.0209291
GO:0045087	innate immune response	biological_process	5	4	290	4	760	0.0209291
GO:0004298	threonine-type endopeptidase activity	molecular_function	8	4	290	4	760	0.0209291
GO:0036064	ciliary basal body	cellular_component	12	4	290	4	760	0.0209291
GO:0006464	cellular protein modification process	biological_process	7	4	290	4	760	0.0209291
GO:0042101	T cell receptor complex	cellular_component	7	4	290	4	760	0.0209291
GO:0005930	axoneme	cellular_component	9	4	290	4	760	0.0209291
GO:0003279	cardiac septum development	biological_process	10	4	290	4	760	0.0209291
GO:1901998	toxin transport	biological_process	6	4	290	4	760	0.0209291
GO:0070131	positive regulation of mitochondrial translation	biological_process	10	4	290	4	760	0.0209291
GO:0006997	nucleus organization	biological_process	5	4	290	4	760	0.0209291
GO:0030141	secretory granule	cellular_component	11	4	290	4	760	0.0209291
GO:0006289	nucleotide-excision repair	biological_process	10	4	290	4	760	0.0209291
GO:0006006	glucose metabolic process	biological_process	9	4	290	4	760	0.0209291
GO:0090263	positive regulation of canonical Wnt signaling pathway	biological_process	11	4	290	4	760	0.0209291
GO:1901673	regulation of mitotic spindle assembly	biological_process	10	4	290	4	760	0.0209291

## Sheet: KEGG
pathway_id	pathway_name	S gene number	TS gene number	B gene number	TB gene number	pvalue
ko00190	Oxidative phosphorylation	24	81	30	155	0.00054892
ko05016	Huntington's disease	28	81	37	155	0.000867569
ko05012	Parkinson's disease	24	81	31	155	0.00137956
ko03040	Spliceosome	12	81	13	155	0.00196573
ko05010	Alzheimer's disease	24	81	32	155	0.00311872
ko04932	Non-alcoholic fatty liver disease (NAFLD	20	81	27	155	0.0102577
ko03010	Ribosome	16	81	21	155	0.0153719
ko04146	Peroxisome	6	81	6	155	0.0185843
ko03013	RNA transport	8	81	10	155	0.0658951
ko05169	Epstein-Barr virus infection	8	81	10	155	0.0658951
ko04130	SNARE interactions in vesicular transport	4	81	4	155	0.0719299
ko03050	Proteasome	6	81	7	155	0.0739629
ko03018	RNA degradation	6	81	7	155	0.0739629
ko04260	Cardiac muscle contraction	8	81	11	155	0.136044
ko05203	Viral carcinogenesis	6	81	8	155	0.169566
ko03015	mRNA surveillance pathway	6	81	8	155	0.169566
ko04622	RIG-I-like receptor signaling pathway	6	81	8	155	0.169566
ko04722	Neurotrophin signaling pathway	4	81	5	155	0.212931
ko04660	T cell receptor signaling pathway	4	81	5	155	0.212931
ko04110	Cell cycle	4	81	5	155	0.212931
ko04142	Lysosome	4	81	5	155	0.212931
ko04140	Regulation of autophagy	4	81	5	155	0.212931
ko00520	Amino sugar and nucleotide sugar metabolism	2	81	2	155	0.27147
ko00630	Glyoxylate and dicarboxylate metabolism	2	81	2	155	0.27147
ko00983	Drug metabolism - other enzymes	2	81	2	155	0.27147
ko04310	Wnt signaling pathway	2	81	2	155	0.27147
ko00400	Phenylalanine, tyrosine and tryptophan biosynthesis	2	81	2	155	0.27147
ko00970	Aminoacyl-tRNA biosynthesis	2	81	2	155	0.27147
ko00534	Glycosaminoglycan biosynthesis - heparan sulfate / heparin	2	81	2	155	0.27147
ko04330	Notch signaling pathway	2	81	2	155	0.27147
ko00640	Propanoate metabolism	2	81	2	155	0.27147
ko00360	Phenylalanine metabolism	2	81	2	155	0.27147
ko00760	Nicotinate and nicotinamide metabolism	2	81	2	155	0.27147
ko03020	RNA polymerase	2	81	2	155	0.27147
ko05014	Amyotrophic lateral sclerosis (ALS	2	81	2	155	0.27147
ko00051	Fructose and mannose metabolism	2	81	2	155	0.27147
ko00670	One carbon pool by folate	2	81	2	155	0.27147
ko04550	Signaling pathways regulating pluripotency of stem cells	4	81	6	155	0.384483
ko04141	Protein processing in endoplasmic reticulum	4	81	6	155	0.384483
ko04914	Progesterone-mediated oocyte maturation	4	81	6	155	0.384483
ko04071	Sphingolipid signaling pathway	4	81	6	155	0.384483
ko04152	AMPK signaling pathway	4	81	6	155	0.384483
ko04114	Oocyte meiosis	4	81	6	155	0.384483
ko04972	Pancreatic secretion	4	81	6	155	0.384483
ko04120	Ubiquitin mediated proteolysis	4	81	6	155	0.384483
ko04919	Thyroid hormone signaling pathway	6	81	10	155	0.431064
ko04917	Prolactin signaling pathway	2	81	3	155	0.534069
ko05211	Renal cell carcinoma	2	81	3	155	0.534069
ko01230	Biosynthesis of amino acids	2	81	3	155	0.534069
ko04068	FoxO signaling pathway	2	81	3	155	0.534069
ko04010	MAPK signaling pathway	2	81	3	155	0.534069
ko04973	Carbohydrate digestion and absorption	2	81	3	155	0.534069
ko05204	Chemical carcinogenesis	2	81	3	155	0.534069
ko03022	Basal transcription factors	2	81	3	155	0.534069
ko04621	NOD-like receptor signaling pathway	2	81	3	155	0.534069
ko04370	VEGF signaling pathway	2	81	3	155	0.534069
ko05140	Leishmaniasis	2	81	3	155	0.534069
ko04974	Protein digestion and absorption	2	81	3	155	0.534069
ko04320	Dorso-ventral axis formation	2	81	3	155	0.534069
ko00240	Pyrimidine metabolism	2	81	3	155	0.534069
ko00564	Glycerophospholipid metabolism	2	81	3	155	0.534069
ko04664	Fc epsilon RI signaling pathway	2	81	3	155	0.534069
ko00280	Valine, leucine and isoleucine degradation	2	81	3	155	0.534069
ko05220	Chronic myeloid leukemia	2	81	3	155	0.534069
ko04662	B cell receptor signaling pathway	2	81	3	155	0.534069
ko01200	Carbon metabolism	2	81	3	155	0.534069
ko04961	Endocrine and other factor-regulated calcium reabsorption	4	81	7	155	0.550279
ko05164	Influenza A	6	81	11	155	0.562982
ko04261	Adrenergic signaling in cardiomyocytes	6	81	12	155	0.678868
ko05133	Pertussis	4	81	8	155	0.689468
ko00230	Purine metabolism	2	81	4	155	0.723244
ko04960	Aldosterone-regulated sodium reabsorption	2	81	4	155	0.723244
ko04064	NF-kappa B signaling pathway	2	81	4	155	0.723244
ko04910	Insulin signaling pathway	2	81	4	155	0.723244
ko05032	Morphine addiction	2	81	4	155	0.723244
ko04912	GnRH signaling pathway	2	81	4	155	0.723244
ko04976	Bile secretion	2	81	4	155	0.723244
ko04066	HIF-1 signaling pathway	2	81	4	155	0.723244
ko04623	Cytosolic DNA-sensing pathway	2	81	4	155	0.723244
ko04923	Regulation of lipolysis in adipocyte	2	81	4	155	0.723244
ko04962	Vasopressin-regulated water reabsorption	2	81	4	155	0.723244
ko03008	Ribosome biogenesis in eukaryotes	2	81	4	155	0.723244
ko00330	Arginine and proline metabolism	2	81	4	155	0.723244
ko04750	Inflammatory mediator regulation of TRP channels	2	81	4	155	0.723244
ko04668	TNF signaling pathway	2	81	4	155	0.723244
ko04723	Retrograde endocannabinoid signaling	2	81	4	155	0.723244
ko04964	Proximal tubule bicarbonate reclamation	2	81	4	155	0.723244
ko05152	Tuberculosis	6	81	13	155	0.773336
ko04144	Endocytosis	6	81	13	155	0.773336
ko04728	Dopaminergic synapse	4	81	9	155	0.795517
ko03440	Homologous recombination	2	81	5	155	0.843514
ko04970	Salivary secretion	2	81	5	155	0.843514
ko04978	Mineral absorption	2	81	5	155	0.843514
ko04380	Osteoclast differentiation	2	81	5	155	0.843514
ko04911	Insulin secretion	2	81	5	155	0.843514
ko05166	HTLV-I infection	2	81	5	155	0.843514
ko04670	Leukocyte transendothelial migration	2	81	5	155	0.843514
ko04062	Chemokine signaling pathway	2	81	5	155	0.843514
ko05162	Measles	2	81	5	155	0.843514
