# Supplementary material for: Identification and Functional Analysis of Transcriptome Profiles, Long Non-Coding RNAs, Single-Nucleotide Polymorphisms, and Alternative Splicing from the Oocyte to the Preimplantation Stage of Sheep by Single-Cell RNA Sequencing
Source: Genes (Basel). 2023 May 25;14(6):1145. doi: 10.3390/genes14061145 (PMC10298692; doi:10.3390/genes14061145)
Supplement: Supplementary file 1 [file genes-14-01145-s001.zip › Table S3-3.xlsx]

## Sheet: 4-cell vs. 2-cell
mRNA							Differentiall expression						lncRNA							Differentiall expression		function
transcript_name	class_code	chr	start	end	gene_id	gene_name	Significant	GO	KEGG	KO_ENTRY	EC	Description	transcript_name	class_code	chr	start	end	gene_id	gene_name	Significant	Known/novel	cis/trans	cis location	trans energy	Pearson Correlation Coefficient
ENSOART00000008201	0	chr1	107976077	107977129	MSTRG.3898	OR6K2	no	GO:0004871(signal transducer activity);GO:0004930(G-protein coupled receptor activity);GO:0004984(olfactory receptor activity);GO:0007165(signal transduction);GO:0007186(G-protein coupled receptor signaling pathway);GO:0007608(sensory perception of smell);GO:0050896(response to stimulus);GO:0050911(detection of chemical stimulus involved in sensory perception of smell);GO:0005886(plasma membrane)…	NA	K04257	NA	olfactory receptor family 6 subfamily K member 2 [Source:HGNC Symbol;Acc:HGNC:15029]	ENSOART00000027489	0	chr1	107976968	107990929	MSTRG.3899	ENSOARG00000025558	no	known	cis	1K	NA	1
ENSOART00000015427	0	chr1	123364511	123378489	MSTRG.4454	ENSOARG00000014162	no	NA	NA	NA	NA	NA	ENSOART00000027500	0	chr1	123359524	123378720	MSTRG.4460	ENSOARG00000025569	no	known	cis	10K	NA	0.971452
ENSOART00000000929	0	chr1	123706982	123707473	ENSOARG00000000872	ENSOARG00000000872	no	NA	NA	NA	NA	NA	ENSOART00000027501	0	chr1	123660445	123707865	ENSOARG00000025570	ENSOARG00000025570	no	known	cis	100K	NA	1
ENSOART00000000862	0	chr1	215639851	215641505	MSTRG.6883	ACTRT3	no	GO:0001673(male germ cell nucleus)	NA	K05692	NA	actin related protein T3 [Source:HGNC Symbol;Acc:HGNC:24022]	ENSOART00000027545	0	chr1	215729276	215814381	MSTRG.6899	ENSOARG00000025611	no	known	cis	100K	NA	0.983808
ENSOART00000012060	0	chr11	21295062	21481163	MSTRG.12228	ABR	no	GO:0005085(guanyl-nucleotide exchange factor activity);GO:0005089(Rho guanyl-nucleotide exchange factor activity);GO:0005096(GTPase activator activity);GO:0002692(negative regulation of cellular extravasation);GO:0007165(signal transduction);GO:0007420(brain development);GO:0030036(actin cytoskeleton organization);GO:0030336(negative regulation of cell migration);GO:0032496(response to lipopolysa…	NA	K08878	EC:2.7.11.1	active BCR-related [Source:HGNC Symbol;Acc:HGNC:81]	ENSOART00000028362	0	chr11	21293885	21294561	MSTRG.12230	ENSOARG00000026360	no	known	cis	10K	NA	0.990883
ENSOART00000009685	0	chr11	54733432	54740870	MSTRG.14394	MRPL38	no	GO:0005739(mitochondrion);GO:0005762(mitochondrial large ribosomal subunit)	NA	K10652	EC:2.3.2.27	mitochondrial ribosomal protein L38 [Source:HGNC Symbol;Acc:HGNC:14033]	ENSOART00000028394	0	chr11	54738796	54740870	MSTRG.14397	ENSOARG00000026391	no	known	cis	10K	NA	1
ENSOART00000012586	0	chr12	52662242	52667825	MSTRG.16716	ENSOARG00000011576	no	GO:0008284(positive regulation of cell proliferation);GO:0043066(negative regulation of apoptotic process);GO:0045596(negative regulation of cell differentiation);GO:0045892(negative regulation of transcription, DNA-templated)	NA	K01639	EC:4.1.3.3	NA	ENSOART00000027378	0	chr12	52699662	52701910	MSTRG.16668	ENSOARG00000025458	no	known	cis	100K	NA	1
ENSOART00000017704	0	chr13	56701902	56709586	MSTRG.19631	NELFCD	no	GO:0045892(negative regulation of transcription, DNA-templated);GO:0005634(nucleus)	NA	NA	NA	negative elongation factor complex member C/D [Source:HGNC Symbol;Acc:HGNC:15934]	ENSOART00000028241	0	chr13	56795870	56916181	MSTRG.19656	ENSOARG00000026245	no	known	cis	100K	NA	0.964977
ENSOART00000005375	0	chr14	45486710	45493353	MSTRG.22791	ETV2	no	GO:0000978(RNA polymerase II core promoter proximal region sequence-specific DNA binding);GO:0001077(transcriptional activator activity, RNA polymerase II core promoter proximal region sequence-specific binding);GO:0003677(DNA binding);GO:0003700(transcription factor activity, sequence-specific DNA binding);GO:0043565(sequence-specific DNA binding);GO:0001701(in utero embryonic development);GO:00…	NA	K02678	NA	ETS variant 2 [Source:HGNC Symbol;Acc:HGNC:3491]	ENSOART00000028963	0	chr14	45452016	45457298	MSTRG.22794	ENSOARG00000026918	no	known	cis	100K	NA	1
ENSOART00000005563	0	chr14	45656452	45675109	MSTRG.22815	NPHS1	no	GO:0017022(myosin binding);GO:0000165(MAPK cascade);GO:0007155(cell adhesion);GO:0007254(JNK cascade);GO:0007519(skeletal muscle tissue development);GO:0007520(myoblast fusion);GO:0030838(positive regulation of actin filament polymerization);GO:0032836(glomerular basement membrane development);GO:0035418(protein localization to synapse);GO:0044062(regulation of excretion);GO:0072015(glomerular vi…	NA	K11394	EC:1.5.-.-	NPHS1, nephrin [Source:HGNC Symbol;Acc:HGNC:7908]	ENSOART00000028964	0	chr14	45624024	45625091	MSTRG.22809	ENSOARG00000026919	no	known	cis	100K	NA	0.953991
ENSOART00000005933	0	chr14	46825017	46825881	MSTRG.22921	ENSOARG00000005447	no	NA	NA	K02130	NA	NA	ENSOART00000028966	0	chr14	46834703	46995143	MSTRG.22926	ENSOARG00000026921	no	known	cis	10K	NA	0.999985
ENSOART00000009501	0	chr14	50782808	50805182	MSTRG.23248	XRCC1	no	GO:0003684(damaged DNA binding);GO:0019899(enzyme binding);GO:1990599(3' overhang single-stranded DNA endodeoxyribonuclease activity);GO:0000012(single strand break repair);GO:0006281(DNA repair);GO:0006303(double-strand break repair via nonhomologous end joining);GO:0021766(hippocampus development);GO:0061819(telomeric DNA-containing double minutes formation);GO:1905765(negative regulation of pr…	03410(Base excision repair)	K10803	NA	X-ray repair cross complementing 1 [Source:HGNC Symbol;Acc:HGNC:12828]	ENSOART00000028975	0	chr14	50701621	50891922	MSTRG.23243	ENSOARG00000026929	no	known	cis	100K	NA	0.98707
ENSOART00000002926	0	chr14	60236606	60242812	ENSOARG00000002700	ENSOARG00000002700	no	GO:0016021(integral component of membrane);GO:0016020(membrane)	NA	K06512	NA	NA	ENSOART00000028997	0	chr14	60259415	60261145	ENSOARG00000026947	ENSOARG00000026947	no	known	cis	100K	NA	1
ENSOART00000002955	0	chr15	74164647	74170253	MSTRG.26819	PEX16	no	GO:0016020(membrane);GO:0005789(endoplasmic reticulum membrane);GO:0005783(endoplasmic reticulum);GO:0005779(integral component of peroxisomal membrane);GO:0005778(peroxisomal membrane);GO:0005777(peroxisome);GO:0070972(protein localization to endoplasmic reticulum);GO:0045046(protein import into peroxisome membrane);GO:0032581(ER-dependent peroxisome organization);GO:0022615(protein to membrane …	04146(Peroxisome)	K13335	NA	peroxisomal biogenesis factor 16 [Source:HGNC Symbol;Acc:HGNC:8857]	ENSOART00000028881	0	chr15	74143284	74144441	MSTRG.26813	ENSOARG00000026843	no	known	cis	100K	NA	1
ENSOART00000014700	0	chr17	70578342	70581564	MSTRG.31808	GSTTP1	no	NA	NA	K00799	EC:2.5.1.18	glutathione S-transferase theta pseudogene 1 [Source:HGNC Symbol;Acc:HGNC:26930]	ENSOART00000027645	0	chr17	70520104	70522300	MSTRG.31802	ENSOARG00000025702	no	known	cis	100K	NA	0.985071
ENSOART00000017948	0	chr17	71510909	71519682	MSTRG.31833	SNAP29	no	GO:0016240(autophagosome docking);GO:0060271(cilium assembly);GO:0097352(autophagosome maturation);GO:0005654(nucleoplasm);GO:0005737(cytoplasm);GO:0005776(autophagosome);GO:0005813(centrosome);GO:0005829(cytosol);GO:0020018(ciliary pocket membrane);GO:0031201(SNARE complex)	NA	K08509	NA	synaptosome associated protein 29 [Source:HGNC Symbol;Acc:HGNC:11133]	ENSOART00000027660	0	chr17	71560277	71561805	MSTRG.31858	ENSOARG00000025713	no	known	cis	100K	NA	1
ENSOART00000008593	0	chr18	68056935	68057795	MSTRG.34296	ENSOARG00000007893	no	NA	NA	K16860	EC:3.1.4.4	NA	ENSOART00000028488	0	chr18	68038860	68044751	ENSOARG00000026478	ENSOARG00000026478	no	known	cis	100K	NA	0.973246
ENSOART00000001729	0	chr19	51536698	51538648	MSTRG.35980	ENSOARG00000001605	no	GO:0005576(extracellular region);GO:0006952(defense response)	NA	K13916	NA	NA	ENSOART00000028687	0	chr19	51545010	51558252	MSTRG.35981	ENSOARG00000026661	no	known	cis	10K	NA	1
ENSOART00000001734	0	chr19	51545190	51547252	MSTRG.35980	ENSOARG00000001605	no	GO:0005576(extracellular region);GO:0006952(defense response)	NA	K13916	NA	NA	ENSOART00000028687	0	chr19	51545010	51558252	MSTRG.35981	ENSOARG00000026661	no	known	cis	1K	NA	1
ENSOART00000015623	0	chr19	58969292	58969987	MSTRG.36396	H1FX	no	GO:0003677(DNA binding);GO:0003723(RNA binding);GO:0045296(cadherin binding);GO:0006334(nucleosome assembly);GO:0000786(nucleosome);GO:0005634(nucleus);GO:0005694(chromosome);GO:0005730(nucleolus)	NA	NA	NA	H1 histone family member X [Source:HGNC Symbol;Acc:HGNC:4722]	ENSOART00000028695	0	chr19	58942416	58953095	MSTRG.36392	ENSOARG00000026668	no	known	cis	100K	NA	0.978023
ENSOART00000009502	0	chr2	88903304	88903861	MSTRG.39125	ENSOARG00000008723	no	GO:0005125(cytokine activity);GO:0005126(cytokine receptor binding);GO:0006952(defense response);GO:0051607(defense response to virus);GO:0005576(extracellular region);GO:0005615(extracellular space)	04060(Cytokine-cytokine receptor interaction);04140(Regulation of autophagy);04151(PI3K-Akt signaling pathway);04620(Toll-like receptor signaling pathway);04622(RIG-I-like receptor signaling pathway);04623(Cytosolic DNA-sensing pathway);04630(Jak-STAT signaling pathway);04650(Natural killer cell mediated cytotoxicity);05152(Tuberculosis);05160(Hepatitis C);05161(Hepatitis B);05162(Measles);05164(…	K05414	NA	NA	ENSOART00000027744	0	chr2	88928604	88966029	MSTRG.39126	ENSOARG00000025783	no	known	cis	100K	NA	0.997794
ENSOART00000003713	0	chr2	238735637	238753198	MSTRG.43517	WASF2	no	GO:0005856(cytoskeleton);GO:0030036(actin cytoskeleton organization);GO:0003779(actin binding);GO:0070062(extracellular exosome);GO:0031209(SCAR complex);GO:0030027(lamellipodium);GO:0005911(cell-cell junction);GO:0005769(early endosome);GO:0005622(intracellular);GO:0001726(ruffle);GO:0072673(lamellipodium morphogenesis);GO:0051497(negative regulation of stress fiber assembly);GO:0035855(megakary…	04520(Adherens junction);04666(Fc gamma R-mediated phagocytosis);04810(Regulation of actin cytoskeleton);05100(Bacterial invasion of epithelial cells);05132(Salmonella infection);05231(Choline metabolism in cancer)	K05748	NA	WAS protein family member 2 [Source:HGNC Symbol;Acc:HGNC:12733]	ENSOART00000027826	0	chr2	238819661	238826754	MSTRG.43525	ENSOARG00000025861	no	known	cis	100K	NA	0.993207
ENSOART00000003860	0	chr2	238790273	238803401	MSTRG.43526	MAP3K6	no	GO:0005622(intracellular);GO:0016310(phosphorylation);GO:0006468(protein phosphorylation);GO:0000186(activation of MAPKK activity);GO:0000165(MAPK cascade);GO:0016740(transferase activity);GO:0016301(kinase activity);GO:0005524(ATP binding);GO:0004709(MAP kinase kinase kinase activity);GO:0004672(protein kinase activity);GO:0000287(magnesium ion binding);GO:0000166(nucleotide binding)	NA	K04425	EC:2.7.11.25	mitogen-activated protein kinase kinase kinase 6 [Source:HGNC Symbol;Acc:HGNC:6858]	ENSOART00000027826	0	chr2	238819661	238826754	MSTRG.43525	ENSOARG00000025861	no	known	cis	100K	NA	0.988329
ENSOART00000011267	0	chr20	18753068	18885263	MSTRG.45000	RUNX2	no	GO:0000978(RNA polymerase II core promoter proximal region sequence-specific DNA binding);GO:0000979(RNA polymerase II core promoter sequence-specific DNA binding);GO:0001077(transcriptional activator activity, RNA polymerase II core promoter proximal region sequence-specific binding);GO:0003677(DNA binding);GO:0003682(chromatin binding);GO:0003700(transcription factor activity, sequence-specific…	NA	K09278	NA	runt related transcription factor 2 [Source:HGNC Symbol;Acc:HGNC:10472]	ENSOART00000028897	0	chr20	18753984	18754927	MSTRG.45001	ENSOARG00000026859	no	known	cis	1K	NA	1
ENSOART00000016335	0	chr21	40266192	40345259	MSTRG.47778	ROM1	no	GO:0007601(visual perception);GO:0010468(regulation of gene expression);GO:0060042(retina morphogenesis in camera-type eye);GO:0060219(camera-type eye photoreceptor cell differentiation);GO:0061298(retina vasculature development in camera-type eye);GO:0001750(photoreceptor outer segment);GO:0016020(membrane);GO:0016021(integral component of membrane);GO:0042622(photoreceptor outer segment membran…	NA	NA	NA	retinal outer segment membrane protein 1 [Source:HGNC Symbol;Acc:HGNC:10254]	ENSOART00000028096	0	chr21	40296816	40409943	MSTRG.47780	ENSOARG00000026110	no	known	cis	100K	NA	0.955846
ENSOART00000019567	0	chr21	43272343	43275556	MSTRG.48046	SNX32	no	GO:0035091(phosphatidylinositol binding)	NA	K17920	NA	sorting nexin 32 [Source:HGNC Symbol;Acc:HGNC:26423]	ENSOART00000028106	0	chr21	43263433	43268197	MSTRG.48045	ENSOARG00000026119	no	known	cis	10K	NA	0.963186
ENSOART00000011729	0	chr21	44509908	44517712	MSTRG.48147	SSH3	no	GO:0003677(DNA binding);GO:0004725(protein tyrosine phosphatase activity);GO:0008138(protein tyrosine/serine/threonine phosphatase activity);GO:0016791(phosphatase activity);GO:0006470(protein dephosphorylation);GO:0016311(dephosphorylation);GO:0035335(peptidyl-tyrosine dephosphorylation);GO:0005856(cytoskeleton)	NA	K05766	EC:3.1.3.16 3.1.3.48	slingshot protein phosphatase 3 [Source:HGNC Symbol;Acc:HGNC:30581]	ENSOART00000028108	0	chr21	44569610	44571902	ENSOARG00000026121	ENSOARG00000026121	no	known	cis	100K	NA	0.958216
ENSOART00000011919	0	chr21	44541184	44542333	MSTRG.48144	ENSOARG00000010956	no	GO:0001938(positive regulation of endothelial cell proliferation);GO:0006260(DNA replication);GO:0005634(nucleus)	00230(Purine metabolism);00240(Pyrimidine metabolism);03030(DNA replication);03410(Base excision repair);03420(Nucleotide excision repair);03430(Mismatch repair);03440(Homologous recombination);05166(HTLV-I infection)	K03505	NA	NA	ENSOART00000028108	0	chr21	44569610	44571902	ENSOARG00000026121	ENSOARG00000026121	no	known	cis	100K	NA	0.999661
ENSOART00000006275	0	chr24	41463944	41465034	ENSOARG00000005766	GPR146	no	GO:0004930(G-protein coupled receptor activity);GO:0007186(G-protein coupled receptor signaling pathway);GO:0016020(membrane);GO:0016021(integral component of membrane)	NA	NA	NA	G protein-coupled receptor 146 [Source:HGNC Symbol;Acc:HGNC:21718]	ENSOART00000027885	0	chr24	41467426	41498595	MSTRG.54595	ENSOARG00000025916	no	known	cis	10K	NA	1
ENSOART00000001056	0	chr26	31749499	31754088	MSTRG.57059	BRF2	no	GO:0034599(cellular response to oxidative stress);GO:0006359(regulation of transcription from RNA polymerase III promoter);GO:0006355(regulation of transcription, DNA-templated);GO:0006352(DNA-templated transcription, initiation);GO:0046872(metal ion binding);GO:0008270(zinc ion binding);GO:0001032(RNA polymerase III type 3 promoter DNA binding);GO:0001007(transcription factor activity, RNA polym…	NA	NA	NA	BRF2, RNA polymerase III transcription initiation factor subunit [Source:HGNC Symbol;Acc:HGNC:17298]	ENSOART00000028837	0	chr26	31708917	31714456	MSTRG.57053	ENSOARG00000026800	no	known	cis	100K	NA	0.970258
ENSOART00000020305	0	chr3	178926557	178937585	MSTRG.63586	APOL6	no	GO:0008289(lipid binding);GO:0006869(lipid transport);GO:0042157(lipoprotein metabolic process);GO:0005576(extracellular region);GO:0016020(membrane);GO:0016021(integral component of membrane)	NA	K14480	NA	apolipoprotein L6 [Source:HGNC Symbol;Acc:HGNC:14870]	ENSOART00000028021	0	chr3	178934040	178937565	MSTRG.63587	ENSOARG00000026043	no	known	cis	10K	NA	1
ENSOART00000020307	0	chr3	178935345	178937917	MSTRG.63586	APOL6	no	GO:0008289(lipid binding);GO:0006869(lipid transport);GO:0042157(lipoprotein metabolic process);GO:0005576(extracellular region);GO:0016020(membrane);GO:0016021(integral component of membrane)	NA	K14480	NA	apolipoprotein L6 [Source:HGNC Symbol;Acc:HGNC:14870]	ENSOART00000028021	0	chr3	178934040	178937565	MSTRG.63587	ENSOARG00000026043	no	known	cis	10K	NA	1
ENSOART00000020419	0	chr3	216935100	216936591	MSTRG.64985	TNFRSF13C	no	GO:0001782(B cell homeostasis);GO:0002636(positive regulation of germinal center formation);GO:0030890(positive regulation of B cell proliferation);GO:0031295(T cell costimulation);GO:0031296(B cell costimulation);GO:0042102(positive regulation of T cell proliferation);GO:0045078(positive regulation of interferon-gamma biosynthetic process);GO:0050776(regulation of immune response);GO:0009897(ext…	NA	K05151	NA	TNF receptor superfamily member 13C [Source:HGNC Symbol;Acc:HGNC:17755]	ENSOART00000028036	0	chr3	216901260	216903932	MSTRG.64989	ENSOARG00000026057	no	known	cis	100K	NA	1
ENSOART00000000221	0	chr4	111703384	111706780	MSTRG.68532	ZNF212	no	GO:0005634(nucleus);GO:0005622(intracellular);GO:0006355(regulation of transcription, DNA-templated);GO:0046872(metal ion binding);GO:0042802(identical protein binding);GO:0003676(nucleic acid binding)	NA	NA	NA	zinc finger protein 212 [Source:HGNC Symbol;Acc:HGNC:13004]	ENSOART00000027169	0	chr4	111728443	111827559	MSTRG.68539	ENSOARG00000025261	no	known	cis	100K	NA	0.972095
ENSOART00000016608	0	chr6	115719135	115724677	MSTRG.76618	ENSOARG00000015260	no	NA	NA	NA	NA	NA	ENSOART00000028650	0	chr6	115762021	115765199	MSTRG.76627	ENSOARG00000026625	no	known	cis	100K	NA	1
ENSOART00000018241	0	chr6	116844195	116845890	MSTRG.76593	ENSOARG00000016756	no	GO:0008270(zinc ion binding)	NA	K11488	NA	NA	ENSOART00000028659	0	chr6	116768783	116774530	MSTRG.76575	ENSOARG00000026633	no	known	cis	100K	NA	0.991543
ENSOART00000018104	0	chr9	14040700	14047804	MSTRG.83822	TSTA3	no	GO:0003824(catalytic activity);GO:0016491(oxidoreductase activity);GO:0042802(identical protein binding);GO:0050577(GDP-L-fucose synthase activity);GO:0050662(coenzyme binding);GO:0009226(nucleotide-sugar biosynthetic process);GO:0019673(GDP-mannose metabolic process);GO:0019835(cytolysis);GO:0042351('de novo' GDP-L-fucose biosynthetic process);GO:0055114(oxidation-reduction process);GO:0070062(e…	00051(Fructose and mannose metabolism);00520(Amino sugar and nucleotide sugar metabolism)	K02377	EC:1.1.1.271	tissue specific transplantation antigen P35B [Source:HGNC Symbol;Acc:HGNC:12390]	ENSOART00000028515	0	chr9	14080788	14082779	MSTRG.83761	ENSOARG00000026498	no	known	cis	100K	NA	1
ENSOART00000017817	0	chr9	93882589	93891060	ENSOARG00000016365	ENSOARG00000016365	no	NA	NA	K00767	EC:2.4.2.19	NA	ENSOART00000028577	0	chr9	93857057	93860054	ENSOARG00000026557	ENSOARG00000026557	no	known	cis	100K	NA	0.999756
ENSOART00000004949	0	chrX	77168146	77178184	MSTRG.89590	FAM50A	no	GO:0003723(RNA binding);GO:0005634(nucleus)	NA	K06820	NA	family with sequence similarity 50 member A [Source:HGNC Symbol;Acc:HGNC:18786]	ENSOART00000027288	0	chrX	77185295	77187295	MSTRG.89593	ENSOARG00000025372	no	known	cis	100K	NA	0.962125
ENSOART00000022166	0	chr1	15666587	15686970	MSTRG.696	ENSOARG00000020357	yes	GO:0003677(DNA binding);GO:0003700(transcription factor activity, sequence-specific DNA binding);GO:0043565(sequence-specific DNA binding);GO:0006351(transcription, DNA-templated);GO:0006355(regulation of transcription, DNA-templated);GO:0005634(nucleus)	NA	K17847	NA	NA	ENSOART00000028971	0	chr14	47555583	47663167	MSTRG.22974	ENSOARG00000026925	yes	known	trans	NA	-37.69	0.952706
ENSOART00000016715	0	chr1	271311727	271314435	MSTRG.8559	DPH3	yes	GO:0046872(metal ion binding);GO:0050709(negative regulation of protein secretion);GO:0051099(positive regulation of binding);GO:0005634(nucleus);GO:0005654(nucleoplasm);GO:0005737(cytoplasm);GO:0005829(cytosol)	NA	K00162	EC:1.2.4.1	diphthamide biosynthesis 3 [Source:HGNC Symbol;Acc:HGNC:27717]	ENSOART00000028971	0	chr14	47555583	47663167	MSTRG.22974	ENSOARG00000026925	yes	known	trans	NA	-23.36	0.960617
ENSOART00000006756	0	chr11	14227690	14238612	MSTRG.11884	RASL10B	yes	GO:0000166(nucleotide binding);GO:0005525(GTP binding);GO:0003050(regulation of systemic arterial blood pressure by atrial natriuretic peptide);GO:0007165(signal transduction);GO:0007264(small GTPase mediated signal transduction);GO:0090277(positive regulation of peptide hormone secretion);GO:0005622(intracellular);GO:0016020(membrane)	NA	K07208	NA	RAS like family 10 member B [Source:HGNC Symbol;Acc:HGNC:30295]	ENSOART00000028971	0	chr14	47555583	47663167	MSTRG.22974	ENSOARG00000026925	yes	known	trans	NA	-36.71	-0.95477
ENSOART00000004789	0	chr11	32806436	32807122	MSTRG.12967	ENSOARG00000004399	yes	GO:0007141(male meiosis I);GO:0007144(female meiosis I);GO:0008584(male gonad development);GO:0008585(female gonad development);GO:0010992(ubiquitin homeostasis);GO:0021888(hypothalamus gonadotrophin-releasing hormone neuron development);GO:0060612(adipose tissue development);GO:0060613(fat pad development);GO:0072520(seminiferous tubule development);GO:0097009(energy homeostasis);GO:0005737(cyto…	NA	K04551	NA	NA	ENSOART00000028971	0	chr14	47555583	47663167	MSTRG.22974	ENSOARG00000026925	yes	known	trans	NA	-27.71	-0.952334
ENSOART00000012074	0	chr11	45032400	45045682	MSTRG.13803	ENSOARG00000011103	yes	GO:0000166(nucleotide binding);GO:0005525(GTP binding);GO:0007264(small GTPase mediated signal transduction);GO:0005622(intracellular);GO:0005794(Golgi apparatus)	NA	K07937	NA	NA	ENSOART00000028971	0	chr14	47555583	47663167	MSTRG.22974	ENSOARG00000026925	yes	known	trans	NA	-47.79	0.965009
ENSOART00000014499	0	chr11	47346954	47397045	MSTRG.13881	MAP3K3	yes	GO:0004672(protein kinase activity);GO:0005524(ATP binding);GO:0001568(blood vessel development);GO:0006468(protein phosphorylation);GO:0035556(intracellular signal transduction);GO:0043123(positive regulation of I-kappaB kinase/NF-kappaB signaling);GO:0046777(protein autophosphorylation);GO:1900745(positive regulation of p38MAPK cascade);GO:0005622(intracellular)	NA	K04421	EC:2.7.11.25	mitogen-activated protein kinase kinase kinase 3 [Source:HGNC Symbol;Acc:HGNC:6855]	ENSOART00000028971	0	chr14	47555583	47663167	MSTRG.22974	ENSOARG00000026925	yes	known	trans	NA	-33.50	0.977946
ENSOART00000004334	0	chr13	51306908	51319485	MSTRG.19358	ITPA	yes	GO:0000166(nucleotide binding);GO:0004551(nucleotide diphosphatase activity);GO:0016787(hydrolase activity);GO:0035529(NADH pyrophosphatase activity);GO:0035870(dITP diphosphatase activity);GO:0042802(identical protein binding);GO:0046872(metal ion binding);GO:0047429(nucleoside-triphosphate diphosphatase activity);GO:0006193(ITP catabolic process);GO:0009117(nucleotide metabolic process);GO:0009…	00230(Purine metabolism);00240(Pyrimidine metabolism);00983(Drug metabolism - other enzymes)	K01519	EC:3.6.1.19	inosine triphosphatase [Source:HGNC Symbol;Acc:HGNC:6176]	ENSOART00000028971	0	chr14	47555583	47663167	MSTRG.22974	ENSOARG00000026925	yes	known	trans	NA	-44.15	0.953726
ENSOART00000016189	0	chr15	21546689	21652451	MSTRG.24848	ENSOARG00000014873	yes	GO:0016757(transferase activity, transferring glycosyl groups);GO:0005783(endoplasmic reticulum);GO:0005789(endoplasmic reticulum membrane);GO:0016020(membrane);GO:0016021(integral component of membrane)	NA	K03846	EC:2.4.1.259 2.4.1.261	NA	ENSOART00000028971	0	chr14	47555583	47663167	MSTRG.22974	ENSOARG00000026925	yes	known	trans	NA	-31.49	0.950837
ENSOART00000016314	0	chr15	43837328	43873581	MSTRG.25727	LMO1	yes	GO:0008270(zinc ion binding);GO:0046872(metal ion binding);GO:0000122(negative regulation of transcription from RNA polymerase II promoter);GO:0045944(positive regulation of transcription from RNA polymerase II promoter);GO:0046013(regulation of T cell homeostatic proliferation);GO:0005634(nucleus)	NA	K15612	NA	LIM domain only 1 [Source:HGNC Symbol;Acc:HGNC:6641]	ENSOART00000028971	0	chr14	47555583	47663167	MSTRG.22974	ENSOARG00000026925	yes	known	trans	NA	-30.87	0.950265
ENSOART00000005082	0	chr19	48438542	48452489	MSTRG.35798	PHF7	yes	GO:0008270(zinc ion binding);GO:0005634(nucleus);GO:0005654(nucleoplasm);GO:0005794(Golgi apparatus);GO:0005829(cytosol);GO:0005886(plasma membrane);GO:0016607(nuclear speck)	NA	K08474	NA	PHD finger protein 7 [Source:HGNC Symbol;Acc:HGNC:18458]	ENSOART00000028971	0	chr14	47555583	47663167	MSTRG.22974	ENSOARG00000026925	yes	known	trans	NA	-40.97	0.994878
ENSOART00000008930	0	chr2	28514559	28572100	MSTRG.37412	IPPK	yes	GO:0005524(ATP binding);GO:0035299(inositol pentakisphosphate 2-kinase activity);GO:0052746(inositol phosphorylation);GO:0005622(intracellular)	00562(Inositol phosphate metabolism);04070(Phosphatidylinositol signaling system)	K10572	EC:2.7.1.158	inositol-pentakisphosphate 2-kinase [Source:HGNC Symbol;Acc:HGNC:14645]	ENSOART00000028971	0	chr14	47555583	47663167	MSTRG.22974	ENSOARG00000026925	yes	known	trans	NA	-19.25	0.973472
ENSOART00000003855	0	chr21	5032086	5034164	MSTRG.46724	ENSOARG00000003551	yes	NA	NA	K10651	EC:2.3.2.27	NA	ENSOART00000028271	0	chr10	8590717	8719711	MSTRG.8903	ENSOARG00000026272	yes	known	trans	NA	-38.71	0.957063
ENSOART00000026204	0	chr21	40548768	40548894	MSTRG.47841	SNORD22	yes	NA	NA	NA	NA	Small nucleolar RNA SNORD22 [Source:RFAM;Acc:RF00099]	ENSOART00000028271	0	chr10	8590717	8719711	MSTRG.8903	ENSOARG00000026272	yes	known	trans	NA	-30.73	0.977135
ENSOART00000005208	0	chr23	4262662	4263309	MSTRG.50578	ENSOARG00000004782	yes	NA	NA	NA	NA	NA	ENSOART00000028971	0	chr14	47555583	47663167	MSTRG.22974	ENSOARG00000026925	yes	known	trans	NA	-31.16	-0.96431
ENSOART00000006911	0	chr26	5628216	5633885	MSTRG.56209	ENSOARG00000006355	yes	GO:0003676(nucleic acid binding);GO:0008270(zinc ion binding)	NA	NA	NA	NA	ENSOART00000028271	0	chr10	8590717	8719711	MSTRG.8903	ENSOARG00000026272	yes	known	trans	NA	-36.53	0.964911
ENSOART00000007048	0	chr26	6029922	6032441	MSTRG.56191	ENSOARG00000006483	yes	NA	NA	NA	NA	NA	ENSOART00000028271	0	chr10	8590717	8719711	MSTRG.8903	ENSOARG00000026272	yes	known	trans	NA	-39.70	0.952395
ENSOART00000011427	0	chr3	7876887	7884483	MSTRG.58101	COQ4	yes	GO:0006744(ubiquinone biosynthetic process);GO:0005739(mitochondrion);GO:0005743(mitochondrial inner membrane);GO:0016020(membrane)	NA	NA	NA	coenzyme Q4 [Source:HGNC Symbol;Acc:HGNC:19693]	ENSOART00000028971	0	chr14	47555583	47663167	MSTRG.22974	ENSOARG00000026925	yes	known	trans	NA	-39.65	0.976611
ENSOART00000016097	0	chr3	18219936	18275414	MSTRG.58502	MBOAT2	yes	GO:0016020(membrane);GO:0016021(integral component of membrane)	00561(Glycerolipid metabolism);00564(Glycerophospholipid metabolism)	K13517	EC:2.3.1.51 2.3.1.-	membrane bound O-acyltransferase domain containing 2 [Source:HGNC Symbol;Acc:HGNC:25193]	ENSOART00000028271	0	chr10	8590717	8719711	MSTRG.8903	ENSOARG00000026272	yes	known	trans	NA	-35.62	0.954108
ENSOART00000009628	0	chr3	85357066	85409649	MSTRG.60537	GALM	yes	GO:0003824(catalytic activity);GO:0004034(aldose 1-epimerase activity);GO:0016853(isomerase activity);GO:0030246(carbohydrate binding);GO:0005975(carbohydrate metabolic process);GO:0006006(glucose metabolic process);GO:0006012(galactose metabolic process);GO:0019318(hexose metabolic process);GO:0070062(extracellular exosome)	00010(Glycolysis / Gluconeogenesis);00052(Galactose metabolism)	K01785	EC:5.1.3.3	galactose mutarotase [Source:HGNC Symbol;Acc:HGNC:24063]	ENSOART00000028271	0	chr10	8590717	8719711	MSTRG.8903	ENSOARG00000026272	yes	known	trans	NA	-27.33	0.978953
ENSOART00000014838	0	chr3	103168155	103288066	MSTRG.61140	TMEM131	yes	GO:0016020(membrane);GO:0016021(integral component of membrane)	NA	NA	NA	transmembrane protein 131 [Source:HGNC Symbol;Acc:HGNC:30366]	ENSOART00000028971	0	chr14	47555583	47663167	MSTRG.22974	ENSOARG00000026925	yes	known	trans	NA	-45.05	0.978272
ENSOART00000005934	0	chr4	94172756	94218526	MSTRG.67925	CEP41	yes	GO:0060271(cilium assembly);GO:0005813(centrosome);GO:0005814(centriole);GO:0005929(cilium);GO:0016020(membrane);GO:0036064(ciliary basal body)	NA	NA	NA	centrosomal protein 41 [Source:HGNC Symbol;Acc:HGNC:12370]	ENSOART00000028971	0	chr14	47555583	47663167	MSTRG.22974	ENSOARG00000026925	yes	known	trans	NA	-39.26	0.981232
ENSOART00000020534	0	chr4	111382090	111409035	MSTRG.68514	ENSOARG00000018856	yes	GO:0018024(histone-lysine N-methyltransferase activity);GO:0034968(histone lysine methylation)	NA	K11430	EC:2.1.1.43	NA	ENSOART00000028971	0	chr14	47555583	47663167	MSTRG.22974	ENSOARG00000026925	yes	known	trans	NA	-47.14	0.950943
ENSOART00000016111	0	chr5	12332399	12336477	MSTRG.69673	C19orf66	yes	GO:0003723(RNA binding);GO:0034340(response to type I interferon);GO:0034341(response to interferon-gamma);GO:0034342(response to type III interferon);GO:0045071(negative regulation of viral genome replication);GO:0051607(defense response to virus);GO:0005634(nucleus);GO:0005737(cytoplasm)	NA	NA	NA	chromosome 19 open reading frame 66 [Source:HGNC Symbol;Acc:HGNC:25649]	ENSOART00000028971	0	chr14	47555583	47663167	MSTRG.22974	ENSOARG00000026925	yes	known	trans	NA	-45.27	0.984073
ENSOART00000015089	0	chr5	43214265	43226705	MSTRG.71163	CDKL3	yes	GO:0004721(phosphoprotein phosphatase activity);GO:0016787(hydrolase activity);GO:0006470(protein dephosphorylation);GO:0004672(protein kinase activity);GO:0005524(ATP binding);GO:0006468(protein phosphorylation)	NA	K04382	EC:3.1.3.16	cyclin dependent kinase like 3 [Source:HGNC Symbol;Acc:HGNC:15483]	ENSOART00000028971	0	chr14	47555583	47663167	MSTRG.22974	ENSOARG00000026925	yes	known	trans	NA	-33.08	-0.983177
ENSOART00000002680	0	chr7	85544052	85553777	MSTRG.79937	SAMD15	yes	NA	NA	K04574	NA	sterile alpha motif domain containing 15 [Source:HGNC Symbol;Acc:HGNC:18631]	ENSOART00000028971	0	chr14	47555583	47663167	MSTRG.22974	ENSOARG00000026925	yes	known	trans	NA	-49.21	0.972107
ENSOART00000024690	0	chr8	50919812	50919881	MSTRG.82005	SNORD50	yes	NA	NA	NA	NA	Small nucleolar RNA SNORD50 [Source:RFAM;Acc:RF00278]	ENSOART00000028271	0	chr10	8590717	8719711	MSTRG.8903	ENSOARG00000026272	yes	known	trans	NA	-23.88	0.978526

## Sheet: GO
GO_ID	GO_Term	GO_function	GO_class	S gene number	TS gene number	B gene number	TB gene number	pvalue
GO:0016853	isomerase activity	molecular_function	4	4	101	6	695	0.00501011
GO:0035556	intracellular signal transduction	biological_process	7	6	101	14	695	0.0091433
GO:0016607	nuclear speck	cellular_component	14	5	101	12	695	0.0200288
GO:0005737	cytoplasm	cellular_component	7	28	101	136	695	0.0204684
GO:0090005	negative regulation of establishment of protein localization to plasma membrane	biological_process	8	2	101	2	695	0.02094
GO:0034968	histone lysine methylation	biological_process	8	2	101	2	695	0.02094
GO:2000377	regulation of reactive oxygen species metabolic process	biological_process	6	2	101	2	695	0.02094
GO:0005884	actin filament	cellular_component	11	2	101	2	695	0.02094
GO:0090575	RNA polymerase II transcription factor complex	cellular_component	9	2	101	2	695	0.02094
GO:0016779	nucleotidyltransferase activity	molecular_function	6	2	101	2	695	0.02094
GO:0005975	carbohydrate metabolic process	biological_process	5	3	101	5	695	0.0239165
GO:0018107	peptidyl-threonine phosphorylation	biological_process	9	3	101	5	695	0.0239165
GO:0048705	skeletal system morphogenesis	biological_process	8	3	101	6	695	0.0428229
GO:0030301	cholesterol transport	biological_process	7	2	101	3	695	0.0568372
GO:0006629	lipid metabolic process	biological_process	5	2	101	3	695	0.0568372
GO:0050853	B cell receptor signaling pathway	biological_process	8	2	101	3	695	0.0568372
GO:0070301	cellular response to hydrogen peroxide	biological_process	8	2	101	3	695	0.0568372
GO:1903506	regulation of nucleic acid-templated transcription	biological_process	10	2	101	3	695	0.0568372
GO:0071479	cellular response to ionizing radiation	biological_process	7	2	101	3	695	0.0568372
GO:0031143	pseudopodium	cellular_component	6	2	101	3	695	0.0568372
GO:0042273	ribosomal large subunit biogenesis	biological_process	7	2	101	3	695	0.0568372
GO:0001105	RNA polymerase II transcription coactivator activity	molecular_function	7	2	101	3	695	0.0568372
GO:0016746	transferase activity, transferring acyl groups	molecular_function	5	2	101	3	695	0.0568372
GO:0007224	smoothened signaling pathway	biological_process	8	2	101	3	695	0.0568372
GO:0031965	nuclear membrane	cellular_component	12	2	101	3	695	0.0568372
GO:0008585	female gonad development	biological_process	8	2	101	3	695	0.0568372
GO:0030165	PDZ domain binding	molecular_function	6	2	101	3	695	0.0568372
GO:0018024	histone-lysine N-methyltransferase activity	molecular_function	10	2	101	3	695	0.0568372
GO:0004672	protein kinase activity	molecular_function	7	8	101	32	695	0.07795
GO:0042803	protein homodimerization activity	molecular_function	6	7	101	27	695	0.082109
GO:0006468	protein phosphorylation	biological_process	8	8	101	33	695	0.0908361
GO:0046777	protein autophosphorylation	biological_process	9	2	101	4	695	0.10298
GO:0001649	osteoblast differentiation	biological_process	7	2	101	4	695	0.10298
GO:0022604	regulation of cell morphogenesis	biological_process	8	2	101	4	695	0.10298
GO:0005829	cytosol	cellular_component	9	21	101	112	695	0.110024
GO:0007010	cytoskeleton organization	biological_process	5	3	101	9	695	0.129739
GO:0005770	late endosome	cellular_component	10	3	101	9	695	0.129739
GO:0070461	SAGA-type complex	cellular_component	9	1	101	1	695	0.145324
GO:0060235	lens induction in camera-type eye	biological_process	9	1	101	1	695	0.145324
GO:1901224	positive regulation of NIK/NF-kappaB signaling	biological_process	10	1	101	1	695	0.145324
GO:0048665	neuron fate specification	biological_process	7	1	101	1	695	0.145324
GO:0035529	NADH pyrophosphatase activity	molecular_function	9	1	101	1	695	0.145324
GO:0050709	negative regulation of protein secretion	biological_process	8	1	101	1	695	0.145324
GO:0043027	cysteine-type endopeptidase inhibitor activity involved in apoptotic process	molecular_function	8	1	101	1	695	0.145324
GO:1903959	regulation of anion transmembrane transport	NA	NA	1	101	1	695	0.145324
GO:0035870	dITP diphosphatase activity	molecular_function	9	1	101	1	695	0.145324
GO:0016239	positive regulation of macroautophagy	biological_process	8	1	101	1	695	0.145324
GO:0060548	negative regulation of cell death	biological_process	7	1	101	1	695	0.145324
GO:0060325	face morphogenesis	biological_process	7	1	101	1	695	0.145324
GO:0042806	fucose binding	molecular_function	6	1	101	1	695	0.145324
GO:0097009	energy homeostasis	biological_process	6	1	101	1	695	0.145324
GO:0000920	cell separation after cytokinesis	biological_process	8	1	101	1	695	0.145324
GO:0097452	GAIT complex	cellular_component	5	1	101	1	695	0.145324
GO:0001102	RNA polymerase II activating transcription factor binding	molecular_function	7	1	101	1	695	0.145324
GO:0004615	phosphomannomutase activity	molecular_function	7	1	101	1	695	0.145324
GO:0070934	CRD-mediated mRNA stabilization	biological_process	12	1	101	1	695	0.145324
GO:0006193	ITP catabolic process	biological_process	12	1	101	1	695	0.145324
GO:0009143	nucleoside triphosphate catabolic process	biological_process	9	1	101	1	695	0.145324
GO:0047184	1-acylglycerophosphocholine O-acyltransferase activity	molecular_function	8	1	101	1	695	0.145324
GO:0071314	cellular response to cocaine	biological_process	8	1	101	1	695	0.145324
GO:0010424	DNA methylation on cytosine within a CG sequence	biological_process	13	1	101	1	695	0.145324
GO:0021888	hypothalamus gonadotrophin-releasing hormone neuron development	biological_process	9	1	101	1	695	0.145324
GO:0016282	eukaryotic 43S preinitiation complex	cellular_component	10	1	101	1	695	0.145324
GO:0046974	histone methyltransferase activity (H3-K9 specific	molecular_function	11	1	101	1	695	0.145324
GO:0006644	phospholipid metabolic process	biological_process	7	1	101	1	695	0.145324
GO:0019318	hexose metabolic process	biological_process	8	1	101	1	695	0.145324
GO:2000045	regulation of G1/S transition of mitotic cell cycle	biological_process	9	1	101	1	695	0.145324
GO:1902902	negative regulation of autophagosome assembly	biological_process	9	1	101	1	695	0.145324
GO:0050861	positive regulation of B cell receptor signaling pathway	biological_process	10	1	101	1	695	0.145324
GO:1990841	promoter-specific chromatin binding	NA	NA	1	101	1	695	0.145324
GO:0009395	phospholipid catabolic process	biological_process	7	1	101	1	695	0.145324
GO:1900025	negative regulation of substrate adhesion-dependent cell spreading	biological_process	11	1	101	1	695	0.145324
GO:0045648	positive regulation of erythrocyte differentiation	biological_process	8	1	101	1	695	0.145324
GO:0007628	adult walking behavior	biological_process	6	1	101	1	695	0.145324
GO:1903902	positive regulation of viral life cycle	NA	NA	1	101	1	695	0.145324
GO:0001882	nucleoside binding	molecular_function	5	1	101	1	695	0.145324
GO:1903096	protein localization to meiotic spindle midzone	biological_process	10	1	101	1	695	0.145324
GO:0034342	response to type III interferon	biological_process	6	1	101	1	695	0.145324
GO:0003712	transcription cofactor activity	molecular_function	5	1	101	1	695	0.145324
GO:0016328	lateral plasma membrane	cellular_component	7	1	101	1	695	0.145324
GO:0061072	iris morphogenesis	biological_process	12	1	101	1	695	0.145324
GO:0060395	SMAD protein signal transduction	biological_process	10	1	101	1	695	0.145324
GO:0032225	regulation of synaptic transmission, dopaminergic	biological_process	10	1	101	1	695	0.145324
GO:0001553	luteinization	biological_process	8	1	101	1	695	0.145324
GO:0016571	histone methylation	biological_process	7	1	101	1	695	0.145324
GO:0048738	cardiac muscle tissue development	biological_process	9	1	101	1	695	0.145324
GO:0035357	peroxisome proliferator activated receptor signaling pathway	biological_process	8	1	101	1	695	0.145324
GO:0050882	voluntary musculoskeletal movement	biological_process	7	1	101	1	695	0.145324
GO:0002227	innate immune response in mucosa	biological_process	7	1	101	1	695	0.145324
GO:0051261	protein depolymerization	biological_process	9	1	101	1	695	0.145324
GO:0030514	negative regulation of BMP signaling pathway	biological_process	15	1	101	1	695	0.145324
GO:0035048	splicing factor protein import into nucleus	biological_process	7	1	101	1	695	0.145324
GO:0017061	S-methyl-5-thioadenosine phosphorylase activity	molecular_function	7	1	101	1	695	0.145324
GO:0046325	negative regulation of glucose import	biological_process	11	1	101	1	695	0.145324
GO:0032463	negative regulation of protein homooligomerization	biological_process	9	1	101	1	695	0.145324
GO:0046790	virion binding	molecular_function	4	1	101	1	695	0.145324
GO:0090298	negative regulation of mitochondrial DNA replication	biological_process	13	1	101	1	695	0.145324
GO:0080008	Cul4-RING E3 ubiquitin ligase complex	cellular_component	9	1	101	1	695	0.145324
GO:0000124	SAGA complex	cellular_component	10	1	101	1	695	0.145324

## Sheet: KEGG
pathway_id	pathway_name	S gene number	TS gene number	B gene number	TB gene number	pvalue
ko00564	Glycerophospholipid metabolism	3	24	5	114	0.0620215
ko04010	MAPK signaling pathway	3	24	6	114	0.106601
ko04370	VEGF signaling pathway	2	24	3	114	0.111717
ko04664	Fc epsilon RI signaling pathway	2	24	3	114	0.111717
ko04150	mTOR signaling pathway	2	24	4	114	0.194544
ko04141	Protein processing in endoplasmic reticulum	2	24	4	114	0.194544
ko00565	Ether lipid metabolism	2	24	4	114	0.194544
ko00983	Drug metabolism - other enzymes	1	24	1	114	0.210526
ko00010	Glycolysis / Gluconeogenesis	1	24	1	114	0.210526
ko00270	Cysteine and methionine metabolism	1	24	1	114	0.210526
ko00052	Galactose metabolism	1	24	1	114	0.210526
ko00561	Glycerolipid metabolism	1	24	1	114	0.210526
ko04612	Antigen processing and presentation	1	24	1	114	0.210526
ko04722	Neurotrophin signaling pathway	2	24	5	114	0.282892
ko04914	Progesterone-mediated oocyte maturation	2	24	5	114	0.282892
ko04014	Ras signaling pathway	2	24	5	114	0.282892
ko04114	Oocyte meiosis	2	24	5	114	0.282892
ko04540	Gap junction	2	24	6	114	0.371037
ko04912	GnRH signaling pathway	2	24	6	114	0.371037
ko05231	Choline metabolism in cancer	2	24	6	114	0.371037
ko04726	Serotonergic synapse	2	24	6	114	0.371037
ko04730	Long-term depression	2	24	6	114	0.371037
ko04724	Glutamatergic synapse	2	24	6	114	0.371037
ko03010	Ribosome	2	24	6	114	0.371037
ko04720	Long-term potentiation	2	24	6	114	0.371037
ko04917	Prolactin signaling pathway	1	24	2	114	0.378202
ko00591	Linoleic acid metabolism	1	24	2	114	0.378202
ko00592	alpha-Linolenic acid metabolism	1	24	2	114	0.378202
ko05203	Viral carcinogenesis	1	24	2	114	0.378202
ko04380	Osteoclast differentiation	1	24	2	114	0.378202
ko00590	Arachidonic acid metabolism	1	24	2	114	0.378202
ko04621	NOD-like receptor signaling pathway	1	24	2	114	0.378202
ko05140	Leishmaniasis	1	24	2	114	0.378202
ko04340	Hedgehog signaling pathway	1	24	2	114	0.378202
ko04930	Type II diabetes mellitus	1	24	2	114	0.378202
ko05020	Prion diseases	1	24	2	114	0.378202
ko04660	T cell receptor signaling pathway	1	24	2	114	0.378202
ko04320	Dorso-ventral axis formation	1	24	2	114	0.378202
ko04668	TNF signaling pathway	1	24	2	114	0.378202
ko05217	Basal cell carcinoma	1	24	2	114	0.378202
ko04110	Cell cycle	1	24	2	114	0.378202
ko04913	Ovarian Steroidogenesis	1	24	2	114	0.378202
ko04120	Ubiquitin mediated proteolysis	1	24	2	114	0.378202
ko04662	B cell receptor signaling pathway	1	24	2	114	0.378202
ko05218	Melanoma	1	24	3	114	0.511445
ko04960	Aldosterone-regulated sodium reabsorption	1	24	3	114	0.511445
ko04550	Signaling pathways regulating pluripotency of stem cells	1	24	3	114	0.511445
ko05211	Renal cell carcinoma	1	24	3	114	0.511445
ko04012	ErbB signaling pathway	1	24	3	114	0.511445
ko05215	Prostate cancer	1	24	3	114	0.511445
ko04068	FoxO signaling pathway	1	24	3	114	0.511445
ko04725	Cholinergic synapse	1	24	3	114	0.511445
ko04620	Toll-like receptor signaling pathway	1	24	3	114	0.511445
ko05210	Colorectal cancer	1	24	3	114	0.511445
ko00562	Inositol phosphate metabolism	1	24	3	114	0.511445
ko05223	Non-small cell lung cancer	1	24	3	114	0.511445
ko05230	Central carbon metabolism in cancer	1	24	3	114	0.511445
ko05161	Hepatitis B	1	24	3	114	0.511445
ko03460	Fanconi anemia pathway	1	24	3	114	0.511445
ko05219	Bladder cancer	1	24	3	114	0.511445
ko05145	Toxoplasmosis	1	24	3	114	0.511445
ko00240	Pyrimidine metabolism	1	24	3	114	0.511445
ko04723	Retrograde endocannabinoid signaling	1	24	3	114	0.511445
ko04142	Lysosome	1	24	3	114	0.511445
ko04350	TGF-beta signaling pathway	1	24	3	114	0.511445
ko04972	Pancreatic secretion	1	24	3	114	0.511445
ko05220	Chronic myeloid leukemia	1	24	3	114	0.511445
ko05212	Pancreatic cancer	1	24	3	114	0.511445
ko05213	Endometrial cancer	1	24	3	114	0.511445
ko05216	Thyroid cancer	1	24	3	114	0.511445
ko03018	RNA degradation	1	24	3	114	0.511445
ko05016	Huntington's disease	2	24	8	114	0.533327
ko04270	Vascular smooth muscle contraction	2	24	8	114	0.533327
ko04611	Platelet activation	2	24	9	114	0.604024
ko04921	Oxytocin signaling pathway	2	24	9	114	0.604024
ko05200	Pathways in cancer	2	24	9	114	0.604024
ko04650	Natural killer cell mediated cytotoxicity	1	24	4	114	0.617078
ko05160	Hepatitis C	1	24	4	114	0.617078
ko05142	Chagas disease (American trypanosomiasis	1	24	4	114	0.617078
ko04066	HIF-1 signaling pathway	1	24	4	114	0.617078
ko04062	Chemokine signaling pathway	1	24	4	114	0.617078
ko04151	PI3K-Akt signaling pathway	1	24	4	114	0.617078
ko05221	Acute myeloid leukemia	1	24	4	114	0.617078
ko04750	Inflammatory mediator regulation of TRP channels	1	24	4	114	0.617078
ko04070	Phosphatidylinositol signaling system	1	24	4	114	0.617078
ko04071	Sphingolipid signaling pathway	1	24	4	114	0.617078
ko05214	Glioma	1	24	4	114	0.617078
ko05010	Alzheimer's disease	2	24	10	114	0.666894
ko04713	Circadian entrainment	1	24	5	114	0.700625
ko04910	Insulin signaling pathway	1	24	5	114	0.700625
ko05164	Influenza A	1	24	5	114	0.700625
ko04916	Melanogenesis	1	24	5	114	0.700625
ko04919	Thyroid hormone signaling pathway	1	24	5	114	0.700625
ko04915	Estrogen signaling pathway	1	24	5	114	0.700625
ko04520	Adherens junction	1	24	5	114	0.700625
ko04932	Non-alcoholic fatty liver disease (NAFLD	1	24	6	114	0.766542
ko00190	Oxidative phosphorylation	1	24	6	114	0.766542
ko04360	Axon guidance	1	24	6	114	0.766542
ko05133	Pertussis	1	24	6	114	0.766542
