# Supplementary material for: Identification and Functional Analysis of Transcriptome Profiles, Long Non-Coding RNAs, Single-Nucleotide Polymorphisms, and Alternative Splicing from the Oocyte to the Preimplantation Stage of Sheep by Single-Cell RNA Sequencing
Source: Genes (Basel). 2023 May 25;14(6):1145. doi: 10.3390/genes14061145 (PMC10298692; doi:10.3390/genes14061145)
Supplement: Supplementary file 1 [file genes-14-01145-s001.zip › Table S3-4.xlsx]

## Sheet: 4-cell vs. 8-cell
mRNA							Differentiall expression						lncRNA							Differentiall expression		function
transcript_name	class_code	chr	start	end	gene_id	gene_name	Significant	GO	KEGG	KO_ENTRY	EC	Description	transcript_name	class_code	chr	start	end	gene_id	gene_name	Significant	Known/novel	cis/trans	cis location	trans energy	Pearson Correlation Coefficient
ENSOART00000022038	0	chr1	93088174	93088751	MSTRG.3126	ENSOARG00000020241	no	GO:0016810(hydrolase activity, acting on carbon-nitrogen (but not peptide) bonds);GO:0016811(hydrolase activity, acting on carbon-nitrogen (but not peptide) bonds, in linear amides);GO:0006807(nitrogen compound metabolic process);GO:0016020(membrane);GO:0016021(integral component of membrane)	NA	K08069	EC:3.5.1.92	NA	ENSOART00000027475	0	chr1	93070416	93074909	MSTRG.3124	ENSOARG00000025546	no	known	cis	100K	NA	0.992399
ENSOART00000005319	0	chr1	104509459	104516210	MSTRG.3725	RIT1	no	GO:0000166(nucleotide binding);GO:0003924(GTPase activity);GO:0005525(GTP binding);GO:0007165(signal transduction);GO:0007264(small GTPase mediated signal transduction);GO:0007265(Ras protein signal transduction);GO:0005622(intracellular);GO:0005886(plasma membrane);GO:0016020(membrane)	NA	K07830	NA	GTP-binding protein Rit1 [Source:RefSeq peptide;Acc:NP_001119833]	ENSOART00000027488	0	chr1	104515795	104658975	MSTRG.3727	ENSOARG00000025557	no	known	cis	10K	NA	0.994556
ENSOART00000005418	0	chr1	104518391	104534191	MSTRG.3728	KIAA0907	no	GO:0003723(RNA binding);GO:0005634(nucleus)	NA	NA	NA	KIAA0907 [Source:HGNC Symbol;Acc:HGNC:29145]	ENSOART00000027488	0	chr1	104515795	104658975	MSTRG.3727	ENSOARG00000025557	no	known	cis	10K	NA	0.994555
ENSOART00000008201	0	chr1	107976077	107977129	MSTRG.3898	OR6K2	no	GO:0004871(signal transducer activity);GO:0004930(G-protein coupled receptor activity);GO:0004984(olfactory receptor activity);GO:0007165(signal transduction);GO:0007186(G-protein coupled receptor signaling pathway);GO:0007608(sensory perception of smell);GO:0050896(response to stimulus);GO:0050911(detection of chemical stimulus involved in sensory perception of smell);GO:0005886(plasma membrane)…	NA	K04257	NA	olfactory receptor family 6 subfamily K member 2 [Source:HGNC Symbol;Acc:HGNC:15029]	ENSOART00000027489	0	chr1	107976968	107990929	MSTRG.3899	ENSOARG00000025558	no	known	cis	1K	NA	1
ENSOART00000015427	0	chr1	123364511	123378489	MSTRG.4454	ENSOARG00000014162	no	NA	NA	NA	NA	NA	ENSOART00000027500	0	chr1	123359524	123378720	MSTRG.4460	ENSOARG00000025569	no	known	cis	10K	NA	0.962712
ENSOART00000000862	0	chr1	215639851	215641505	MSTRG.6883	ACTRT3	no	GO:0001673(male germ cell nucleus)	NA	K05692	NA	actin related protein T3 [Source:HGNC Symbol;Acc:HGNC:24022]	ENSOART00000027545	0	chr1	215729276	215814381	MSTRG.6899	ENSOARG00000025611	no	known	cis	100K	NA	0.998419
ENSOART00000019711	0	chr11	50218977	50220115	MSTRG.14075	MCRIP1	no	NA	NA	NA	NA	MAPK regulated corepressor interacting protein 1 [Source:HGNC Symbol;Acc:HGNC:28007]	ENSOART00000028384	0	chr11	50219648	50234794	MSTRG.14076	ENSOARG00000026381	no	known	cis	1K	NA	0.989021
ENSOART00000012586	0	chr12	52662242	52667825	MSTRG.16716	ENSOARG00000011576	no	GO:0008284(positive regulation of cell proliferation);GO:0043066(negative regulation of apoptotic process);GO:0045596(negative regulation of cell differentiation);GO:0045892(negative regulation of transcription, DNA-templated)	NA	K01639	EC:4.1.3.3	NA	ENSOART00000027378	0	chr12	52699662	52701910	MSTRG.16668	ENSOARG00000025458	no	known	cis	100K	NA	1
ENSOART00000001458	0	chr12	62658585	62696834	MSTRG.17016	SMG7	no	GO:0045111(intermediate filament cytoskeleton);GO:0005829(cytosol);GO:0005737(cytoplasm);GO:0005634(nucleus);GO:0051721(protein phosphatase 2A binding);GO:0042162(telomeric DNA binding)	NA	K14409	NA	SMG7, nonsense mediated mRNA decay factor [Source:HGNC Symbol;Acc:HGNC:16792]	ENSOART00000027383	0	chr12	62613982	62615810	MSTRG.17009	ENSOARG00000025463	no	known	cis	100K	NA	0.955487
ENSOART00000013608	0	chr13	53894420	53897675	MSTRG.19508	MRGBP	no	GO:0006355(regulation of transcription, DNA-templated);GO:0005634(nucleus);GO:0043189(H4/H2A histone acetyltransferase complex)	NA	NA	NA	MRG domain binding protein [Source:HGNC Symbol;Acc:HGNC:15866]	ENSOART00000028239	0	chr13	53874274	54065857	MSTRG.19505	ENSOARG00000026243	no	known	cis	100K	NA	0.950917
ENSOART00000005532	0	chr14	45629036	45647868	MSTRG.22810	PRODH2	no	GO:0004657(proline dehydrogenase activity);GO:0006562(proline catabolic process);GO:0055114(oxidation-reduction process);GO:0005739(mitochondrion);GO:0005743(mitochondrial inner membrane)	00330(Arginine and proline metabolism)	K11394	EC:1.5.-.-	proline dehydrogenase 2 [Source:HGNC Symbol;Acc:HGNC:17325]	ENSOART00000028964	0	chr14	45624024	45625091	MSTRG.22809	ENSOARG00000026919	no	known	cis	10K	NA	1
ENSOART00000009089	0	chr14	50376417	50398384	MSTRG.23212	ARHGEF1	no	GO:0003723(RNA binding);GO:0005089(Rho guanyl-nucleotide exchange factor activity);GO:0035023(regulation of Rho protein signal transduction);GO:0043547(positive regulation of GTPase activity);GO:0005737(cytoplasm);GO:0005829(cytosol);GO:0005886(plasma membrane)	NA	K12330	NA	Rho guanine nucleotide exchange factor 1 [Source:HGNC Symbol;Acc:HGNC:681]	ENSOART00000028973	0	chr14	50379354	50381234	MSTRG.23214	ENSOARG00000026927	no	known	cis	10K	NA	0.978521
ENSOART00000001183	0	chr14	59158311	59177366	MSTRG.24016	CCDC106	no	GO:0005829(cytosol);GO:0005634(nucleus)	NA	NA	NA	coiled-coil domain containing 106 [Source:HGNC Symbol;Acc:HGNC:30181]	ENSOART00000028986	0	chr14	59145330	59304631	MSTRG.24015	ENSOARG00000026939	no	known	cis	100K	NA	1
ENSOART00000018100	0	chr17	71566010	71572931	ENSOARG00000016620	ENSOARG00000016620	no	NA	NA	NA	NA	NA	ENSOART00000027660	0	chr17	71560277	71561805	MSTRG.31858	ENSOARG00000025713	no	known	cis	10K	NA	0.99993
ENSOART00000009800	0	chr18	68505402	68505972	MSTRG.34338	ENSOARG00000009001	no	GO:0003735(structural constituent of ribosome);GO:0006412(translation);GO:0005840(ribosome);GO:0030529(intracellular ribonucleoprotein complex)	NA	K02870	NA	NA	ENSOART00000028498	0	chr18	68526846	68528688	MSTRG.34343	ENSOARG00000026484	no	known	cis	100K	NA	0.980993
ENSOART00000001373	0	chr19	51519389	51522622	MSTRG.35976	ENSOARG00000001285	no	GO:0005576(extracellular region);GO:0042742(defense response to bacterium);GO:0006952(defense response)	04970(Salivary secretion);05152(Tuberculosis)	K13916	NA	NA	ENSOART00000028687	0	chr19	51545010	51558252	MSTRG.35981	ENSOARG00000026661	no	known	cis	100K	NA	0.994714
ENSOART00000015636	0	chr2	88948502	88961731	MSTRG.39129	ENSOARG00000014360	no	GO:0005125(cytokine activity);GO:0005126(cytokine receptor binding);GO:0006952(defense response);GO:0051607(defense response to virus);GO:0005576(extracellular region);GO:0005615(extracellular space)	NA	K05440	NA	NA	ENSOART00000027744	0	chr2	88928604	88966029	MSTRG.39126	ENSOARG00000025783	no	known	cis	100K	NA	1
ENSOART00000025977	0	chr2	207200241	207200333	MSTRG.42406	snoZ196	no	NA	NA	NA	NA	Small nucleolar RNA Z196/R39/R59 family [Source:RFAM;Acc:RF00134]	ENSOART00000027804	0	chr2	207131480	207134257	MSTRG.42402	ENSOARG00000025841	no	known	cis	100K	NA	0.983269
ENSOART00000003713	0	chr2	238735637	238753198	MSTRG.43517	WASF2	no	GO:0005856(cytoskeleton);GO:0030036(actin cytoskeleton organization);GO:0003779(actin binding);GO:0070062(extracellular exosome);GO:0031209(SCAR complex);GO:0030027(lamellipodium);GO:0005911(cell-cell junction);GO:0005769(early endosome);GO:0005622(intracellular);GO:0001726(ruffle);GO:0072673(lamellipodium morphogenesis);GO:0051497(negative regulation of stress fiber assembly);GO:0035855(megakary…	04520(Adherens junction);04666(Fc gamma R-mediated phagocytosis);04810(Regulation of actin cytoskeleton);05100(Bacterial invasion of epithelial cells);05132(Salmonella infection);05231(Choline metabolism in cancer)	K05748	NA	WAS protein family member 2 [Source:HGNC Symbol;Acc:HGNC:12733]	ENSOART00000027826	0	chr2	238819661	238826754	MSTRG.43525	ENSOARG00000025861	no	known	cis	100K	NA	1
ENSOART00000003860	0	chr2	238790273	238803401	MSTRG.43526	MAP3K6	no	GO:0005622(intracellular);GO:0016310(phosphorylation);GO:0006468(protein phosphorylation);GO:0000186(activation of MAPKK activity);GO:0000165(MAPK cascade);GO:0016740(transferase activity);GO:0016301(kinase activity);GO:0005524(ATP binding);GO:0004709(MAP kinase kinase kinase activity);GO:0004672(protein kinase activity);GO:0000287(magnesium ion binding);GO:0000166(nucleotide binding)	NA	K04425	EC:2.7.11.25	mitogen-activated protein kinase kinase kinase 6 [Source:HGNC Symbol;Acc:HGNC:6858]	ENSOART00000027826	0	chr2	238819661	238826754	MSTRG.43525	ENSOARG00000025861	no	known	cis	100K	NA	0.997897
ENSOART00000004344	0	chr21	6801447	6844671	MSTRG.46712	CTSC	no	GO:0004252(serine-type endopeptidase activity);GO:0008233(peptidase activity);GO:0008234(cysteine-type peptidase activity);GO:0016505(peptidase activator activity involved in apoptotic process);GO:0016787(hydrolase activity);GO:0001913(T cell mediated cytotoxicity);GO:0006508(proteolysis);GO:0006915(apoptotic process);GO:2001235(positive regulation of apoptotic signaling pathway);GO:0005615(extra…	04142(Lysosome)	K01275	EC:3.4.14.1	cathepsin C [Source:HGNC Symbol;Acc:HGNC:2528]	ENSOART00000028075	0	chr21	6805482	6809351	MSTRG.46712	ENSOARG00000026090	no	known	cis	10K	NA	0.980888
ENSOART00000019567	0	chr21	43272343	43275556	MSTRG.48046	SNX32	no	GO:0035091(phosphatidylinositol binding)	NA	K17920	NA	sorting nexin 32 [Source:HGNC Symbol;Acc:HGNC:26423]	ENSOART00000028106	0	chr21	43263433	43268197	MSTRG.48045	ENSOARG00000026119	no	known	cis	10K	NA	0.989378
ENSOART00000001031	0	chr22	50810196	50813015	MSTRG.50320	ENSOARG00000000965	no	GO:0046872(metal ion binding);GO:0003676(nucleic acid binding)	NA	NA	NA	NA	ENSOART00000028814	0	chr22	50826786	50829290	MSTRG.50322	ENSOARG00000026780	no	known	cis	100K	NA	0.983988
ENSOART00000006275	0	chr24	41463944	41465034	ENSOARG00000005766	GPR146	no	GO:0004930(G-protein coupled receptor activity);GO:0007186(G-protein coupled receptor signaling pathway);GO:0016020(membrane);GO:0016021(integral component of membrane)	NA	NA	NA	G protein-coupled receptor 146 [Source:HGNC Symbol;Acc:HGNC:21718]	ENSOART00000027885	0	chr24	41467426	41498595	MSTRG.54595	ENSOARG00000025916	no	known	cis	10K	NA	1
ENSOART00000000539	0	chr25	40904725	40915134	MSTRG.55882	OPN4	no	GO:0016021(integral component of membrane);GO:0016020(membrane);GO:0005886(plasma membrane);GO:0050896(response to stimulus);GO:0042752(regulation of circadian rhythm);GO:0018298(protein-chromophore linkage);GO:0016056(rhodopsin mediated signaling pathway);GO:0007602(phototransduction);GO:0007186(G-protein coupled receptor signaling pathway);GO:0007165(signal transduction);GO:0009881(photorecepto…	NA	K13802	NA	opsin 4 [Source:HGNC Symbol;Acc:HGNC:14449]	ENSOART00000028417	0	chr25	40921420	40993258	MSTRG.55885	ENSOARG00000026411	no	known	cis	100K	NA	1
ENSOART00000020305	0	chr3	178926557	178937585	MSTRG.63586	APOL6	no	GO:0008289(lipid binding);GO:0006869(lipid transport);GO:0042157(lipoprotein metabolic process);GO:0005576(extracellular region);GO:0016020(membrane);GO:0016021(integral component of membrane)	NA	K14480	NA	apolipoprotein L6 [Source:HGNC Symbol;Acc:HGNC:14870]	ENSOART00000028021	0	chr3	178934040	178937565	MSTRG.63587	ENSOARG00000026043	no	known	cis	10K	NA	1
ENSOART00000020307	0	chr3	178935345	178937917	MSTRG.63586	APOL6	no	GO:0008289(lipid binding);GO:0006869(lipid transport);GO:0042157(lipoprotein metabolic process);GO:0005576(extracellular region);GO:0016020(membrane);GO:0016021(integral component of membrane)	NA	K14480	NA	apolipoprotein L6 [Source:HGNC Symbol;Acc:HGNC:14870]	ENSOART00000028021	0	chr3	178934040	178937565	MSTRG.63587	ENSOARG00000026043	no	known	cis	10K	NA	1
ENSOART00000020419	0	chr3	216935100	216936591	MSTRG.64985	TNFRSF13C	no	GO:0001782(B cell homeostasis);GO:0002636(positive regulation of germinal center formation);GO:0030890(positive regulation of B cell proliferation);GO:0031295(T cell costimulation);GO:0031296(B cell costimulation);GO:0042102(positive regulation of T cell proliferation);GO:0045078(positive regulation of interferon-gamma biosynthetic process);GO:0050776(regulation of immune response);GO:0009897(ext…	NA	K05151	NA	TNF receptor superfamily member 13C [Source:HGNC Symbol;Acc:HGNC:17755]	ENSOART00000028036	0	chr3	216901260	216903932	MSTRG.64989	ENSOARG00000026057	no	known	cis	100K	NA	1
ENSOART00000020303	0	chr3	216823398	216835957	MSTRG.64971	CCDC134	no	GO:0016020(membrane)	NA	NA	NA	coiled-coil domain containing 134 [Source:HGNC Symbol;Acc:HGNC:26185]	ENSOART00000028037	0	chr3	216911013	216913954	MSTRG.64990	ENSOARG00000026058	no	known	cis	100K	NA	1
ENSOART00000016608	0	chr6	115719135	115724677	MSTRG.76618	ENSOARG00000015260	no	NA	NA	NA	NA	NA	ENSOART00000028650	0	chr6	115762021	115765199	MSTRG.76627	ENSOARG00000026625	no	known	cis	100K	NA	0.977097
ENSOART00000016650	0	chr6	115769904	115781823	MSTRG.76630	ENSOARG00000015302	no	GO:0051225(spindle assembly);GO:0070652(HAUS complex)	NA	K16618	EC:2.7.7.7	NA	ENSOART00000028650	0	chr6	115762021	115765199	MSTRG.76627	ENSOARG00000026625	no	known	cis	10K	NA	0.975047
ENSOART00000018241	0	chr6	116844195	116845890	MSTRG.76593	ENSOARG00000016756	no	GO:0008270(zinc ion binding)	NA	K11488	NA	NA	ENSOART00000028661	0	chr6	116826888	116831975	MSTRG.76588	ENSOARG00000026635	no	known	cis	100K	NA	0.975361
ENSOART00000018324	0	chr6	116890482	116894747	MSTRG.76596	MFSD7	no	GO:0055085(transmembrane transport);GO:0016020(membrane);GO:0016021(integral component of membrane)	NA	NA	NA	major facilitator superfamily domain containing 7 [Source:HGNC Symbol;Acc:HGNC:26177]	ENSOART00000028661	0	chr6	116826888	116831975	MSTRG.76588	ENSOARG00000026635	no	known	cis	100K	NA	0.992623
ENSOART00000016952	0	chr9	13782987	13790833	MSTRG.83800	PARP10	no	GO:0003950(NAD+ ADP-ribosyltransferase activity);GO:0016740(transferase activity);GO:0016757(transferase activity, transferring glycosyl groups);GO:0005730(nucleolus);GO:0005829(cytosol);GO:0043231(intracellular membrane-bounded organelle)	NA	NA	NA	poly(ADP-ribose) polymerase family member 10 [Source:HGNC Symbol;Acc:HGNC:25895]	ENSOART00000028512	0	chr9	13780055	13784085	MSTRG.83799	ENSOARG00000026496	no	known	cis	10K	NA	1
ENSOART00000018104	0	chr9	14040700	14047804	MSTRG.83822	TSTA3	no	GO:0003824(catalytic activity);GO:0016491(oxidoreductase activity);GO:0042802(identical protein binding);GO:0050577(GDP-L-fucose synthase activity);GO:0050662(coenzyme binding);GO:0009226(nucleotide-sugar biosynthetic process);GO:0019673(GDP-mannose metabolic process);GO:0019835(cytolysis);GO:0042351('de novo' GDP-L-fucose biosynthetic process);GO:0055114(oxidation-reduction process);GO:0070062(e…	00051(Fructose and mannose metabolism);00520(Amino sugar and nucleotide sugar metabolism)	K02377	EC:1.1.1.271	tissue specific transplantation antigen P35B [Source:HGNC Symbol;Acc:HGNC:12390]	ENSOART00000028515	0	chr9	14080788	14082779	MSTRG.83761	ENSOARG00000026498	no	known	cis	100K	NA	0.997211
ENSOART00000021546	0	chr1	12156615	12180760	MSTRG.515	GNL2	yes	GO:0005525(GTP binding);GO:0005730(nucleolus);GO:0003723(RNA binding);GO:0016020(membrane);GO:0016021(integral component of membrane)	03008(Ribosome biogenesis in eukaryotes)	K14537	NA	G protein nucleolar 2 [Source:HGNC Symbol;Acc:HGNC:29925]	ENSOART00000028991	0	chr14	59293393	59294874	MSTRG.24045	ENSOARG00000026943	yes	known	trans	NA	-29.89	0.974995
ENSOART00000017021	0	chr1	66616385	66650096	MSTRG.2228	ZNF326	yes	GO:0000993(RNA polymerase II core binding);GO:0003677(DNA binding);GO:0003723(RNA binding);GO:0032784(regulation of DNA-templated transcription, elongation);GO:0043484(regulation of RNA splicing);GO:0005634(nucleus);GO:0005654(nucleoplasm);GO:0005681(spliceosomal complex);GO:0043231(intracellular membrane-bounded organelle);GO:0044609(DBIRD complex)	NA	K15978	NA	zinc finger protein 326 [Source:HGNC Symbol;Acc:HGNC:14104]	ENSOART00000028355	0	chr11	16946816	16952186	MSTRG.11966	ENSOARG00000026353	yes	known	trans	NA	-34.73	-0.967048
ENSOART00000021836	0	chr1	91293414	91298245	MSTRG.3037	SIKE1	yes	NA	04622(RIG-I-like receptor signaling pathway)	K12656	NA	suppressor of IKBKE 1 [Source:HGNC Symbol;Acc:HGNC:26119]	ENSOART00000028971	0	chr14	47555583	47663167	MSTRG.22974	ENSOARG00000026925	yes	known	trans	NA	-37.77	0.982756
ENSOART00000022810	0	chr1	99969485	99975622	MSTRG.3458	LYSMD1	yes	NA	NA	NA	NA	LysM domain containing 1 [Source:HGNC Symbol;Acc:HGNC:32070]	ENSOART00000028991	0	chr14	59293393	59294874	MSTRG.24045	ENSOARG00000026943	yes	known	trans	NA	-17.99	0.979318
ENSOART00000003031	0	chr1	103361856	103369870	MSTRG.3639	UBE2Q1	yes	GO:0070459(prolactin secretion);GO:0061458(reproductive system development);GO:0016567(protein ubiquitination);GO:0009566(fertilization);GO:0007617(mating behavior);GO:0007566(embryo implantation);GO:0001967(suckling behavior);GO:0061631(ubiquitin conjugating enzyme activity)	04120(Ubiquitin mediated proteolysis)	K10582	EC:2.3.2.23	ubiquitin conjugating enzyme E2 Q1 [Source:HGNC Symbol;Acc:HGNC:15698]	ENSOART00000028991	0	chr14	59293393	59294874	MSTRG.24045	ENSOARG00000026943	yes	known	trans	NA	-43.96	0.982808
ENSOART00000005299	0	chr1	104478482	104494757	MSTRG.3723	SYT11	yes	GO:0000149(SNARE binding);GO:0031369(translation initiation factor binding);GO:0031625(ubiquitin protein ligase binding);GO:0042803(protein homodimerization activity);GO:0048487(beta-tubulin binding);GO:0001778(plasma membrane repair);GO:0009611(response to wounding);GO:0050765(negative regulation of phagocytosis);GO:0051289(protein homotetramerization);GO:1900165(negative regulation of interleuk…	NA	K15290	NA	synaptotagmin 11 [Source:HGNC Symbol;Acc:HGNC:19239]	ENSOART00000028991	0	chr14	59293393	59294874	MSTRG.24045	ENSOARG00000026943	yes	known	trans	NA	-37.78	0.964145
ENSOART00000020157	0	chr1	164474247	164479484	MSTRG.5429	ENSOARG00000018519	yes	NA	03010(Ribosome)	K02896	NA	NA	ENSOART00000028991	0	chr14	59293393	59294874	MSTRG.24045	ENSOARG00000026943	yes	known	trans	NA	-21.16	0.979429
ENSOART00000021707	0	chr1	183678497	183714974	MSTRG.5931	RABL3	yes	GO:0005525(GTP binding);GO:0007264(small GTPase mediated signal transduction);GO:0005622(intracellular)	NA	K07876	NA	RAB, member of RAS oncogene family like 3 [Source:HGNC Symbol;Acc:HGNC:18072]	ENSOART00000028991	0	chr14	59293393	59294874	MSTRG.24045	ENSOARG00000026943	yes	known	trans	NA	-34.60	-0.986465
ENSOART00000024217	0	chr1	198669380	198669511	MSTRG.6372	SNORA63	yes	NA	NA	NA	NA	Small nucleolar RNA SNORA63 [Source:RFAM;Acc:RF00092]	ENSOART00000028991	0	chr14	59293393	59294874	MSTRG.24045	ENSOARG00000026943	yes	known	trans	NA	-42.80	0.978175
ENSOART00000005102	0	chr1	236255872	236384391	MSTRG.7392	RNF13	yes	GO:0004842(ubiquitin-protein transferase activity);GO:0008270(zinc ion binding);GO:0061630(ubiquitin protein ligase activity);GO:0051865(protein autoubiquitination);GO:0005654(nucleoplasm);GO:0005765(lysosomal membrane);GO:0005829(cytosol);GO:0016020(membrane);GO:0016021(integral component of membrane);GO:0031902(late endosome membrane);GO:0043231(intracellular membrane-bounded organelle)	NA	NA	NA	ring finger protein 13 [Source:HGNC Symbol;Acc:HGNC:10057]	ENSOART00000028991	0	chr14	59293393	59294874	MSTRG.24045	ENSOARG00000026943	yes	known	trans	NA	-36.34	-0.96696
ENSOART00000005574	0	chr1	237051700	237092922	MSTRG.7415	HPS3	yes	GO:0006996(organelle organization);GO:0043473(pigmentation);GO:0005737(cytoplasm);GO:0031084(BLOC-2 complex)	NA	K08474	NA	HPS3, biogenesis of lysosomal organelles complex 2 subunit 1 [Source:HGNC Symbol;Acc:HGNC:15597]	ENSOART00000028991	0	chr14	59293393	59294874	MSTRG.24045	ENSOARG00000026943	yes	known	trans	NA	-39.10	0.956503
ENSOART00000009637	0	chr10	21101210	21132092	MSTRG.9357	SERPINE3	yes	GO:0005615(extracellular space)	NA	K13963	NA	serpin family E member 3 [Source:HGNC Symbol;Acc:HGNC:24774]	ENSOART00000028991	0	chr14	59293393	59294874	MSTRG.24045	ENSOARG00000026943	yes	known	trans	NA	-21.05	0.975439
ENSOART00000025889	0	chr11	9146205	9146419	MSTRG.11711	U3	yes	NA	NA	NA	NA	Small nucleolar RNA U3 [Source:RFAM;Acc:RF00012]	ENSOART00000028991	0	chr14	59293393	59294874	MSTRG.24045	ENSOARG00000026943	yes	known	trans	NA	-22.96	0.969917
ENSOART00000005140	0	chr11	14021615	14026742	MSTRG.11874	ENSOARG00000004721	yes	GO:0005125(cytokine activity);GO:0008009(chemokine activity);GO:0006935(chemotaxis);GO:0006955(immune response);GO:0060326(cell chemotaxis);GO:0005576(extracellular region);GO:0005615(extracellular space)	NA	K05408	NA	regakine 1-like protein precursor [Source:RefSeq peptide;Acc:NP_001093099]	ENSOART00000028991	0	chr14	59293393	59294874	MSTRG.24045	ENSOARG00000026943	yes	known	trans	NA	-52.65	0.969539
ENSOART00000006663	0	chr11	36824923	36838172	MSTRG.13194	ZNF652	yes	GO:0003676(nucleic acid binding);GO:0046872(metal ion binding)	NA	K04409	EC:2.7.11.1	zinc finger protein 652 [Source:HGNC Symbol;Acc:HGNC:29147]	ENSOART00000028991	0	chr14	59293393	59294874	MSTRG.24045	ENSOARG00000026943	yes	known	trans	NA	-44.53	0.973862
ENSOART00000008046	0	chr11	37992980	38001708	MSTRG.13285	COPZ2	yes	GO:0006810(transport);GO:0015031(protein transport);GO:0030126(COPI vesicle coat)	NA	NA	NA	coatomer protein complex subunit zeta 2 [Source:HGNC Symbol;Acc:HGNC:19356]	ENSOART00000028971	0	chr14	47555583	47663167	MSTRG.22974	ENSOARG00000026925	yes	known	trans	NA	-37.98	0.967308
ENSOART00000012074	0	chr11	45032400	45045682	MSTRG.13803	ENSOARG00000011103	yes	GO:0000166(nucleotide binding);GO:0005525(GTP binding);GO:0007264(small GTPase mediated signal transduction);GO:0005622(intracellular);GO:0005794(Golgi apparatus)	NA	K07937	NA	NA	ENSOART00000028971	0	chr14	47555583	47663167	MSTRG.22974	ENSOARG00000026925	yes	known	trans	NA	-47.79	0.968281
ENSOART00000012009	0	chr12	52274288	52277214	MSTRG.16643	ENSOARG00000011039	yes	GO:0008284(positive regulation of cell proliferation);GO:0043066(negative regulation of apoptotic process);GO:0045596(negative regulation of cell differentiation);GO:0045892(negative regulation of transcription, DNA-templated)	NA	K01639	EC:4.1.3.3	NA	ENSOART00000028991	0	chr14	59293393	59294874	MSTRG.24045	ENSOARG00000026943	yes	known	trans	NA	-41.96	0.957594
ENSOART00000019584	0	chr13	47371191	47384457	MSTRG.19239	TRMT6	yes	GO:0003723(RNA binding);GO:0030488(tRNA methylation);GO:0031515(tRNA (m1A) methyltransferase complex)	NA	NA	NA	tRNA methyltransferase 6 [Source:HGNC Symbol;Acc:HGNC:20900]	ENSOART00000028991	0	chr14	59293393	59294874	MSTRG.24045	ENSOARG00000026943	yes	known	trans	NA	-43.97	-0.98387
ENSOART00000011963	0	chr13	53465401	53465913	MSTRG.19492	ENSOARG00000010995	yes	GO:0007275(multicellular organism development);GO:0030154(cell differentiation)	NA	NA	NA	NA	ENSOART00000028991	0	chr14	59293393	59294874	MSTRG.24045	ENSOARG00000026943	yes	known	trans	NA	-39.72	0.96104
ENSOART00000008747	0	chr13	62491418	62530392	MSTRG.19964	ENSOARG00000008032	yes	GO:0003700(transcription factor activity, sequence-specific DNA binding);GO:0003714(transcription corepressor activity);GO:0006355(regulation of transcription, DNA-templated);GO:0045892(negative regulation of transcription, DNA-templated)	NA	K10053	NA	NA	ENSOART00000028991	0	chr14	59293393	59294874	MSTRG.24045	ENSOARG00000026943	yes	known	trans	NA	-43.48	-0.957721
ENSOART00000006906	0	chr13	74100005	74124582	MSTRG.20442	DNTTIP1	yes	GO:0003677(DNA binding);GO:0031491(nucleosome binding);GO:0042803(protein homodimerization activity);GO:0000118(histone deacetylase complex);GO:0005634(nucleus);GO:0005654(nucleoplasm);GO:0005730(nucleolus)	NA	NA	NA	deoxynucleotidyltransferase terminal interacting protein 1 [Source:HGNC Symbol;Acc:HGNC:16160]	ENSOART00000028991	0	chr14	59293393	59294874	MSTRG.24045	ENSOARG00000026943	yes	known	trans	NA	-42.79	-0.963808
ENSOART00000013161	0	chr15	29067927	29075545	MSTRG.25216	CCDC84	yes	NA	NA	NA	NA	coiled-coil domain containing 84 [Source:HGNC Symbol;Acc:HGNC:30460]	ENSOART00000028971	0	chr14	47555583	47663167	MSTRG.22974	ENSOARG00000026925	yes	known	trans	NA	-53.50	-0.991168
ENSOART00000025205	0	chr15	33234489	33234572	MSTRG.25362	SNORD14	yes	NA	NA	NA	NA	Small nucleolar RNA SNORD14 [Source:RFAM;Acc:RF00016]	ENSOART00000028991	0	chr14	59293393	59294874	MSTRG.24045	ENSOARG00000026943	yes	known	trans	NA	-24.24	0.970962
ENSOART00000013564	0	chr16	41855758	41875324	MSTRG.28544	C5orf22	yes	NA	NA	NA	NA	chromosome 5 open reading frame 22 [Source:HGNC Symbol;Acc:HGNC:25639]	ENSOART00000028991	0	chr14	59293393	59294874	MSTRG.24045	ENSOARG00000026943	yes	known	trans	NA	-40.03	-0.988961
ENSOART00000017061	0	chr16	70521530	70536417	MSTRG.29304	ENSOARG00000015678	yes	GO:0005509(calcium ion binding)	NA	K02183	NA	NA	ENSOART00000028971	0	chr14	47555583	47663167	MSTRG.22974	ENSOARG00000026925	yes	known	trans	NA	-48.89	0.952701
ENSOART00000017137	0	chr19	47016709	47022154	MSTRG.35734	SELENOK	yes	GO:0002230(positive regulation of defense response to virus by host);GO:0006816(calcium ion transport);GO:0010742(macrophage derived foam cell differentiation);GO:0018345(protein palmitoylation);GO:0030335(positive regulation of cell migration);GO:0032760(positive regulation of tumor necrosis factor production);GO:0042102(positive regulation of T cell proliferation);GO:0045728(respiratory burst a…	NA	NA	NA	selenoprotein K [Source:HGNC Symbol;Acc:HGNC:30394]	ENSOART00000028971	0	chr14	47555583	47663167	MSTRG.22974	ENSOARG00000026925	yes	known	trans	NA	-41.04	-0.995539
ENSOART00000017177	0	chr19	47025797	47041312	MSTRG.35765	ACTR8	yes	GO:0006338(chromatin remodeling);GO:0005634(nucleus);GO:0005813(centrosome);GO:0031011(Ino80 complex)	NA	NA	NA	ARP8 actin-related protein 8 homolog [Source:HGNC Symbol;Acc:HGNC:14672]	ENSOART00000028971	0	chr14	47555583	47663167	MSTRG.22974	ENSOARG00000026925	yes	known	trans	NA	-40.12	-0.961137
ENSOART00000005971	0	chr2	2156199	2187147	MSTRG.36621	GSN	yes	GO:0003779(actin binding);GO:0005509(calcium ion binding);GO:0019904(protein domain specific binding);GO:0045159(myosin II binding);GO:0006911(phagocytosis, engulfment);GO:0010628(positive regulation of gene expression);GO:0014891(striated muscle atrophy);GO:0016192(vesicle-mediated transport);GO:0030041(actin filament polymerization);GO:0031648(protein destabilization);GO:0042989(sequestering of…	04666(Fc gamma R-mediated phagocytosis);04810(Regulation of actin cytoskeleton);05203(Viral carcinogenesis)	K05768	NA	gelsolin [Source:RefSeq peptide;Acc:NP_001232935]	ENSOART00000028971	0	chr14	47555583	47663167	MSTRG.22974	ENSOARG00000026925	yes	known	trans	NA	-19.12	0.958673
ENSOART00000010155	0	chr2	37062834	37086902	MSTRG.37692	UBAP1	yes	GO:0043130(ubiquitin binding);GO:0043162(ubiquitin-dependent protein catabolic process via the multivesicular body sorting pathway);GO:0000813(ESCRT I complex);GO:0005737(cytoplasm);GO:0005794(Golgi apparatus);GO:0005829(cytosol);GO:0005886(plasma membrane)	NA	NA	NA	ubiquitin associated protein 1 [Source:HGNC Symbol;Acc:HGNC:12461]	ENSOART00000028991	0	chr14	59293393	59294874	MSTRG.24045	ENSOARG00000026943	yes	known	trans	NA	-28.66	0.982218
ENSOART00000011931	0	chr2	48391016	48456740	MSTRG.38079	TGFBR1	yes	GO:0000166(nucleotide binding);GO:0004672(protein kinase activity);GO:0004674(protein serine/threonine kinase activity);GO:0004675(transmembrane receptor protein serine/threonine kinase activity);GO:0004702(signal transducer, downstream of receptor, with serine/threonine kinase activity);GO:0005024(transforming growth factor beta-activated receptor activity);GO:0005025(transforming growth factor …	04010(MAPK signaling pathway);04060(Cytokine-cytokine receptor interaction);04068(FoxO signaling pathway);04144(Endocytosis);04350(TGF-beta signaling pathway);04380(Osteoclast differentiation);04390(Hippo signaling pathway);04520(Adherens junction);05142(Chagas disease (American trypanosomiasis));05161(Hepatitis B);05166(HTLV-I infection);05200(Pathways in cancer);05210(Colorectal cancer);05212(P…	K04674	EC:2.7.11.30	transforming growth factor beta receptor 1 [Source:HGNC Symbol;Acc:HGNC:11772]	ENSOART00000028355	0	chr11	16946816	16952186	MSTRG.11966	ENSOARG00000026353	yes	known	trans	NA	-43.99	0.960499
ENSOART00000017708	0	chr2	117796604	117807337	MSTRG.39976	ENSOARG00000016259	yes	GO:0046854(phosphatidylinositol phosphorylation)	00562(Inositol phosphate metabolism);04070(Phosphatidylinositol signaling system)	K01107	EC:3.1.3.57	NA	ENSOART00000028991	0	chr14	59293393	59294874	MSTRG.24045	ENSOARG00000026943	yes	known	trans	NA	-38.58	0.972656
ENSOART00000002390	0	chr2	137458859	137572916	MSTRG.40593	TLK1	yes	GO:0005634(nucleus);GO:0035556(intracellular signal transduction);GO:0006886(intracellular protein transport);GO:0006468(protein phosphorylation);GO:0001672(regulation of chromatin assembly or disassembly);GO:0005524(ATP binding);GO:0004674(protein serine/threonine kinase activity);GO:0004672(protein kinase activity)	NA	K06641	EC:2.7.11.1	tousled like kinase 1 [Source:HGNC Symbol;Acc:HGNC:11841]	ENSOART00000028971	0	chr14	47555583	47663167	MSTRG.22974	ENSOARG00000026925	yes	known	trans	NA	-42.58	-0.965506
ENSOART00000007186	0	chr20	5418479	5419363	MSTRG.44278	ENSOARG00000006613	yes	NA	04144(Endocytosis);04721(Synaptic vesicle cycle);04961(Endocrine and other factor-regulated calcium reabsorption);05016(Huntington's disease)	K11826	NA	NA	ENSOART00000028971	0	chr14	47555583	47663167	MSTRG.22974	ENSOARG00000026925	yes	known	trans	NA	-45.94	0.960472
ENSOART00000011521	0	chr20	8597217	8603003	MSTRG.44441	ENSOARG00000010592	yes	NA	NA	K02947	NA	NA	ENSOART00000028991	0	chr14	59293393	59294874	MSTRG.24045	ENSOARG00000026943	yes	known	trans	NA	-51.39	0.962046
ENSOART00000015470	0	chr20	10963849	10980577	MSTRG.44591	ENSOARG00000014201	yes	GO:0006810(transport);GO:0016020(membrane);GO:0016021(integral component of membrane)	NA	K06453	NA	NA	ENSOART00000028991	0	chr14	59293393	59294874	MSTRG.24045	ENSOARG00000026943	yes	known	trans	NA	-40.68	0.972183
ENSOART00000002769	0	chr21	47911171	47935403	MSTRG.48343	SLC22A18	yes	GO:0016324(apical plasma membrane);GO:0016021(integral component of membrane);GO:0016020(membrane);GO:0005737(cytoplasm);GO:0005635(nuclear envelope);GO:0055085(transmembrane transport);GO:0015893(drug transport);GO:0006855(drug transmembrane transport);GO:0031625(ubiquitin protein ligase binding);GO:0015238(drug transmembrane transporter activity);GO:0005215(transporter activity)	NA	K00767	EC:2.4.2.19	solute carrier family 22 member 18 [Source:HGNC Symbol;Acc:HGNC:10964]	ENSOART00000028991	0	chr14	59293393	59294874	MSTRG.24045	ENSOARG00000026943	yes	known	trans	NA	-47.61	0.966791
ENSOART00000010620	0	chr22	30058031	30096073	MSTRG.49502	SMC3	yes	GO:0003682(chromatin binding);GO:0005524(ATP binding);GO:0036033(mediator complex binding);GO:0046982(protein heterodimerization activity);GO:0070840(dynein complex binding);GO:0006275(regulation of DNA replication);GO:0006281(DNA repair);GO:0007062(sister chromatid cohesion);GO:0007064(mitotic sister chromatid cohesion);GO:0007126(meiotic nuclear division);GO:0007165(signal transduction);GO:0019…	04110(Cell cycle);04114(Oocyte meiosis)	K06669	NA	structural maintenance of chromosomes 3 [Source:HGNC Symbol;Acc:HGNC:2468]	ENSOART00000028971	0	chr14	47555583	47663167	MSTRG.22974	ENSOARG00000026925	yes	known	trans	NA	-24.48	-0.9564
ENSOART00000005768	0	chr23	20532344	20598428	MSTRG.51028	TPGS2	yes	NA	NA	NA	NA	tubulin polyglutamylase complex subunit 2 [Source:HGNC Symbol;Acc:HGNC:24561]	ENSOART00000028355	0	chr11	16946816	16952186	MSTRG.11966	ENSOARG00000026353	yes	known	trans	NA	-47.97	-0.983455
ENSOART00000018879	0	chr24	21338359	21349396	MSTRG.53355	PLK1	yes	GO:0000166(nucleotide binding);GO:0004672(protein kinase activity);GO:0004674(protein serine/threonine kinase activity);GO:0005524(ATP binding);GO:0008017(microtubule binding);GO:0010997(anaphase-promoting complex binding);GO:0016301(kinase activity);GO:0016740(transferase activity);GO:0019901(protein kinase binding);GO:0000070(mitotic sister chromatid segregation);GO:0000086(G2/M transition of m…	04068(FoxO signaling pathway);04110(Cell cycle);04114(Oocyte meiosis);04914(Progesterone-mediated oocyte maturation)	K06631	EC:2.7.11.21	polo like kinase 1 [Source:HGNC Symbol;Acc:HGNC:9077]	ENSOART00000028991	0	chr14	59293393	59294874	MSTRG.24045	ENSOARG00000026943	yes	known	trans	NA	-42.34	-0.96131
ENSOART00000005425	0	chr25	24576265	24581015	MSTRG.55363	HNRNPH3	yes	GO:0000166(nucleotide binding);GO:0003676(nucleic acid binding);GO:0003723(RNA binding);GO:0030855(epithelial cell differentiation);GO:0005634(nucleus);GO:0005654(nucleoplasm)	NA	NA	NA	heterogeneous nuclear ribonucleoprotein H3 [Source:HGNC Symbol;Acc:HGNC:5043]	ENSOART00000028991	0	chr14	59293393	59294874	MSTRG.24045	ENSOARG00000026943	yes	known	trans	NA	-33.31	0.969664
ENSOART00000003534	0	chr26	35610612	35661479	MSTRG.57218	IKBKB	yes	GO:0005829(cytosol);GO:1903347(negative regulation of bicellular tight junction assembly);GO:1903140(regulation of establishment of endothelial barrier);GO:0090002(establishment of protein localization to plasma membrane);GO:0071356(cellular response to tumor necrosis factor);GO:0070498(interleukin-1-mediated signaling pathway);GO:0051092(positive regulation of NF-kappaB transcription factor acti…	NA	K07209	EC:2.7.11.10	inhibitor of nuclear factor kappa B kinase subunit beta [Source:HGNC Symbol;Acc:HGNC:5960]	ENSOART00000028355	0	chr11	16946816	16952186	MSTRG.11966	ENSOARG00000026353	yes	known	trans	NA	-32.23	-0.993311
ENSOART00000014435	0	chr3	10979613	10983240	MSTRG.58242	ENSOARG00000013275	yes	GO:0003735(structural constituent of ribosome);GO:0006412(translation);GO:0005622(intracellular);GO:0005840(ribosome)	NA	K02918	NA	NA	ENSOART00000028991	0	chr14	59293393	59294874	MSTRG.24045	ENSOARG00000026943	yes	known	trans	NA	-30.83	0.979751
ENSOART00000015989	0	chr3	18078092	18081444	MSTRG.58500	ENSOARG00000014690	yes	GO:0046983(protein dimerization activity);GO:0045892(negative regulation of transcription, DNA-templated);GO:0005634(nucleus);GO:0005737(cytoplasm)	04350(TGF-beta signaling pathway);04390(Hippo signaling pathway);04550(Signaling pathways regulating pluripotency of stem cells);05202(Transcriptional misregulation in cancers)	K17693	NA	NA	ENSOART00000028991	0	chr14	59293393	59294874	MSTRG.24045	ENSOARG00000026943	yes	known	trans	NA	-49.82	0.956818
ENSOART00000021697	0	chr3	40027640	40057758	MSTRG.59252	WDR92	yes	NA	NA	K12857	NA	WD repeat domain 92 [Source:HGNC Symbol;Acc:HGNC:25176]	ENSOART00000028991	0	chr14	59293393	59294874	MSTRG.24045	ENSOARG00000026943	yes	known	trans	NA	-37.94	-0.974921
ENSOART00000017283	0	chr3	57376943	57377383	MSTRG.59671	ENSOARG00000015872	yes	GO:0005524(ATP binding);GO:0000166(nucleotide binding)	04120(Ubiquitin mediated proteolysis);04141(Protein processing in endoplasmic reticulum)	K06689	EC:2.3.2.23	NA	ENSOART00000028991	0	chr14	59293393	59294874	MSTRG.24045	ENSOARG00000026943	yes	known	trans	NA	-36.50	0.959417
ENSOART00000002610	0	chr3	68546298	68659018	MSTRG.60052	CCDC88A	yes	GO:0036064(ciliary basal body);GO:0031410(cytoplasmic vesicle);GO:0031252(cell leading edge);GO:0030027(lamellipodium);GO:0016020(membrane);GO:0005886(plasma membrane);GO:0005829(cytosol);GO:0005814(centriole);GO:0005794(Golgi apparatus);GO:0005783(endoplasmic reticulum);GO:1903566(positive regulation of protein localization to cilium);GO:0061024(membrane organization);GO:0045724(positive regulat…	NA	K16510	EC:2.7.11.1	coiled-coil domain containing 88A [Source:HGNC Symbol;Acc:HGNC:25523]	ENSOART00000028991	0	chr14	59293393	59294874	MSTRG.24045	ENSOARG00000026943	yes	known	trans	NA	-63.16	0.955653
ENSOART00000014838	0	chr3	103168155	103288066	MSTRG.61140	TMEM131	yes	GO:0016020(membrane);GO:0016021(integral component of membrane)	NA	NA	NA	transmembrane protein 131 [Source:HGNC Symbol;Acc:HGNC:30366]	ENSOART00000028971	0	chr14	47555583	47663167	MSTRG.22974	ENSOARG00000026925	yes	known	trans	NA	-45.05	0.956149
ENSOART00000009425	0	chr3	162844049	162856968	MSTRG.63101	GLS2	yes	GO:0004359(glutaminase activity);GO:0006541(glutamine metabolic process);GO:0042981(regulation of apoptotic process);GO:0072593(reactive oxygen species metabolic process);GO:1903955(positive regulation of protein targeting to mitochondrion);GO:0005739(mitochondrion)	00250(Alanine, aspartate and glutamate metabolism);00330(Arginine and proline metabolism);00471(D-Glutamine and D-glutamate metabolism);04724(Glutamatergic synapse);04727(GABAergic synapse);04964(Proximal tubule bicarbonate reclamation);05206(MicroRNAs in cancer);05230(Central carbon metabolism in cancer)	K01425	EC:3.5.1.2	glutaminase 2 [Source:HGNC Symbol;Acc:HGNC:29570]	ENSOART00000028991	0	chr14	59293393	59294874	MSTRG.24045	ENSOARG00000026943	yes	known	trans	NA	-39.64	-0.958228
ENSOART00000021411	0	chr3	185939359	186263504	MSTRG.63815	CCDC91	yes	GO:0042802(identical protein binding);GO:0005654(nucleoplasm);GO:0005794(Golgi apparatus)	NA	NA	NA	coiled-coil domain containing 91 [Source:HGNC Symbol;Acc:HGNC:24855]	ENSOART00000028355	0	chr11	16946816	16952186	MSTRG.11966	ENSOARG00000026353	yes	known	trans	NA	-39.11	0.961699
ENSOART00000015173	0	chr3	213470349	213482755	MSTRG.64736	SH3BP1	yes	GO:0007165(signal transduction);GO:0005737(cytoplasm)	NA	K19269	EC:3.1.3.18 3.1.3.48	SH3 domain binding protein 1 [Source:HGNC Symbol;Acc:HGNC:10824]	ENSOART00000028971	0	chr14	47555583	47663167	MSTRG.22974	ENSOARG00000026925	yes	known	trans	NA	-42.21	0.988004
ENSOART00000008099	0	chr4	20548800	20549483	MSTRG.65886	ENSOARG00000007439	yes	NA	NA	K02875	NA	NA	ENSOART00000028991	0	chr14	59293393	59294874	MSTRG.24045	ENSOARG00000026943	yes	known	trans	NA	-55.43	0.953061
ENSOART00000009587	0	chr4	98959510	99037000	MSTRG.68086	CNOT4	yes	GO:0000166(nucleotide binding);GO:0003676(nucleic acid binding);GO:0003723(RNA binding);GO:0004842(ubiquitin-protein transferase activity);GO:0008270(zinc ion binding);GO:0046872(metal ion binding);GO:0051865(protein autoubiquitination);GO:0030014(CCR4-NOT complex)	03018(RNA degradation)	K10643	EC:2.3.2.27	CCR4-NOT transcription complex subunit 4 [Source:HGNC Symbol;Acc:HGNC:7880]	ENSOART00000028991	0	chr14	59293393	59294874	MSTRG.24045	ENSOARG00000026943	yes	known	trans	NA	-40.33	0.975865
ENSOART00000014551	0	chr4	103771689	103786197	MSTRG.68257	ADCK2	yes	NA	NA	NA	NA	aarF domain containing kinase 2 [Source:HGNC Symbol;Acc:HGNC:19039]	ENSOART00000028991	0	chr14	59293393	59294874	MSTRG.24045	ENSOARG00000026943	yes	known	trans	NA	-44.70	0.979657
ENSOART00000019814	0	chr5	24767174	24776051	MSTRG.70432	PHAX	yes	GO:0006408(snRNA export from nucleus);GO:0005634(nucleus);GO:0005654(nucleoplasm);GO:0005737(cytoplasm);GO:0005813(centrosome)	03013(RNA transport)	K14291	NA	phosphorylated adaptor for RNA export [Source:HGNC Symbol;Acc:HGNC:10241]	ENSOART00000028991	0	chr14	59293393	59294874	MSTRG.24045	ENSOARG00000026943	yes	known	trans	NA	-14.61	-0.955689
ENSOART00000012754	0	chr5	41228681	41241169	MSTRG.71039	DAZAP1	yes	GO:0000166(nucleotide binding);GO:0003676(nucleic acid binding);GO:0003723(RNA binding);GO:0035613(RNA stem-loop binding);GO:0001893(maternal placenta development);GO:0007283(spermatogenesis);GO:0008283(cell proliferation);GO:0048026(positive regulation of mRNA splicing, via spliceosome);GO:0005634(nucleus);GO:0005654(nucleoplasm);GO:0005737(cytoplasm);GO:0005829(cytosol)	NA	K14411	NA	DAZ associated protein 1 [Source:HGNC Symbol;Acc:HGNC:2683]	ENSOART00000028971	0	chr14	47555583	47663167	MSTRG.22974	ENSOARG00000026925	yes	known	trans	NA	-42.04	-0.956631
ENSOART00000019648	0	chr6	67463055	67484883	MSTRG.75064	OCIAD1	yes	GO:0005739(mitochondrion);GO:0016020(membrane)	NA	NA	NA	OCIA domain containing 1 [Source:HGNC Symbol;Acc:HGNC:16074]	ENSOART00000028991	0	chr14	59293393	59294874	MSTRG.24045	ENSOARG00000026943	yes	known	trans	NA	-31.41	0.971237
ENSOART00000013163	0	chr6	85956079	85979964	MSTRG.75575	DCK	yes	GO:0005524(ATP binding);GO:0019206(nucleoside kinase activity);GO:0006139(nucleobase-containing compound metabolic process);GO:0009165(nucleotide biosynthetic process);GO:0004137(deoxycytidine kinase activity);GO:0008144(drug binding);GO:0042803(protein homodimerization activity);GO:0006220(pyrimidine nucleotide metabolic process);GO:0009157(deoxyribonucleoside monophosphate biosynthetic process)…	00230(Purine metabolism);00240(Pyrimidine metabolism)	K00893	EC:2.7.1.74	deoxycytidine kinase [Source:HGNC Symbol;Acc:HGNC:2704]	ENSOART00000028971	0	chr14	47555583	47663167	MSTRG.22974	ENSOARG00000026925	yes	known	trans	NA	-45.41	-0.960411
ENSOART00000022237	0	chr7	34195017	34243867	MSTRG.78188	MAPKBP1	yes	NA	NA	K17917	NA	mitogen-activated protein kinase binding protein 1 [Source:HGNC Symbol;Acc:HGNC:29536]	ENSOART00000028355	0	chr11	16946816	16952186	MSTRG.11966	ENSOARG00000026353	yes	known	trans	NA	-34.94	-0.957146
ENSOART00000022237	0	chr7	34195017	34243867	MSTRG.78188	MAPKBP1	yes	NA	NA	K17917	NA	mitogen-activated protein kinase binding protein 1 [Source:HGNC Symbol;Acc:HGNC:29536]	ENSOART00000028971	0	chr14	47555583	47663167	MSTRG.22974	ENSOARG00000026925	yes	known	trans	NA	-37.42	-0.967725
ENSOART00000022950	0	chr7	62496678	62567136	MSTRG.79025	FERMT2	yes	GO:0005547(phosphatidylinositol-3,4,5-trisphosphate binding);GO:0007160(cell-matrix adhesion);GO:0007179(transforming growth factor beta receptor signaling pathway);GO:0007229(integrin-mediated signaling pathway);GO:0016055(Wnt signaling pathway);GO:0033622(integrin activation);GO:0034446(substrate adhesion-dependent cell spreading);GO:0048041(focal adhesion assembly);GO:0072657(protein localizat…	NA	K17084	NA	fermitin family member 2 [Source:HGNC Symbol;Acc:HGNC:15767]	ENSOART00000028971	0	chr14	47555583	47663167	MSTRG.22974	ENSOARG00000026925	yes	known	trans	NA	-44.06	-0.954054
ENSOART00000000574	0	chr7	81854059	81856123	MSTRG.79748	RIOX1	yes	GO:0005730(nucleolus);GO:0005634(nucleus);GO:0070544(histone H3-K36 demethylation);GO:0055114(oxidation-reduction process);GO:0045892(negative regulation of transcription, DNA-templated);GO:0045668(negative regulation of osteoblast differentiation);GO:0034720(histone H3-K4 demethylation);GO:0051864(histone demethylase activity (H3-K36 specific));GO:0032453(histone demethylase activity (H3-K4 spec…	NA	NA	NA	ribosomal oxygenase 1 [Source:HGNC Symbol;Acc:HGNC:20968]	ENSOART00000028971	0	chr14	47555583	47663167	MSTRG.22974	ENSOARG00000026925	yes	known	trans	NA	-46.15	0.959194
ENSOART00000009697	0	chrX	2069711	2086268	MSTRG.87285	ENSOARG00000008904	yes	GO:0003676(nucleic acid binding);GO:0046872(metal ion binding);GO:0006355(regulation of transcription, DNA-templated);GO:0005622(intracellular)	NA	K04409	EC:2.7.11.1	NA	ENSOART00000028991	0	chr14	59293393	59294874	MSTRG.24045	ENSOARG00000026943	yes	known	trans	NA	-58.06	0.98429

## Sheet: GO
GO_ID	GO_Term	GO_function	GO_class	S gene number	TS gene number	B gene number	TB gene number	pvalue
GO:0051865	protein autoubiquitination	biological_process	11	3	209	3	782	0.0188898
GO:0003713	transcription coactivator activity	molecular_function	6	3	209	3	782	0.0188898
GO:0006275	regulation of DNA replication	biological_process	10	3	209	3	782	0.0188898
GO:0000281	mitotic cytokinesis	biological_process	7	3	209	3	782	0.0188898
GO:0051272	positive regulation of cellular component movement	biological_process	7	3	209	3	782	0.0188898
GO:0043130	ubiquitin binding	molecular_function	6	3	209	3	782	0.0188898
GO:2001238	positive regulation of extrinsic apoptotic signaling pathway	biological_process	10	3	209	3	782	0.0188898
GO:0000785	chromatin	cellular_component	11	3	209	3	782	0.0188898
GO:0016567	protein ubiquitination	biological_process	10	6	209	10	782	0.0265211
GO:0006470	protein dephosphorylation	biological_process	8	5	209	8	782	0.035352
GO:0042803	protein homodimerization activity	molecular_function	6	13	209	31	782	0.0445244
GO:0004721	phosphoprotein phosphatase activity	molecular_function	8	4	209	6	782	0.046795
GO:0006260	DNA replication	biological_process	9	4	209	6	782	0.046795
GO:0005737	cytoplasm	cellular_component	7	49	209	151	782	0.0492792
GO:0005794	Golgi apparatus	cellular_component	9	14	209	35	782	0.056382
GO:0031252	cell leading edge	cellular_component	5	3	209	4	782	0.0605735
GO:0000776	kinetochore	cellular_component	9	3	209	4	782	0.0605735
GO:0030145	manganese ion binding	molecular_function	8	3	209	4	782	0.0605735
GO:0060326	cell chemotaxis	biological_process	8	3	209	4	782	0.0605735
GO:0005876	spindle microtubule	cellular_component	10	3	209	4	782	0.0605735
GO:0005634	nucleus	cellular_component	9	65	209	210	782	0.0643608
GO:0005829	cytosol	cellular_component	9	41	209	126	782	0.0684443
GO:0051443	positive regulation of ubiquitin-protein transferase activity	biological_process	13	2	209	2	782	0.071179
GO:0007064	mitotic sister chromatid cohesion	biological_process	9	2	209	2	782	0.071179
GO:1902902	negative regulation of autophagosome assembly	biological_process	9	2	209	2	782	0.071179
GO:0006086	acetyl-CoA biosynthetic process from pyruvate	biological_process	9	2	209	2	782	0.071179
GO:0003906	DNA-(apurinic or apyrimidinic site) lyase activity	molecular_function	9	2	209	2	782	0.071179
GO:0034604	pyruvate dehydrogenase (NAD+) activity	molecular_function	7	2	209	2	782	0.071179
GO:0032094	response to food	biological_process	7	2	209	2	782	0.071179
GO:1901998	toxin transport	biological_process	6	2	209	2	782	0.071179
GO:0032039	integrator complex	cellular_component	11	2	209	2	782	0.071179
GO:0016180	snRNA processing	biological_process	11	2	209	2	782	0.071179
GO:0030141	secretory granule	cellular_component	11	2	209	2	782	0.071179
GO:0006289	nucleotide-excision repair	biological_process	10	2	209	2	782	0.071179
GO:0016321	female meiosis chromosome segregation	biological_process	7	2	209	2	782	0.071179
GO:0006950	response to stress	biological_process	4	2	209	2	782	0.071179
GO:0016799	hydrolase activity, hydrolyzing N-glycosyl compounds	molecular_function	6	2	209	2	782	0.071179
GO:0050821	protein stabilization	biological_process	10	2	209	2	782	0.071179
GO:0008009	chemokine activity	molecular_function	8	2	209	2	782	0.071179
GO:0042555	MCM complex	cellular_component	5	2	209	2	782	0.071179
GO:0031648	protein destabilization	biological_process	10	2	209	2	782	0.071179
GO:0034453	microtubule anchoring	biological_process	7	2	209	2	782	0.071179
GO:0006396	RNA processing	biological_process	9	2	209	2	782	0.071179
GO:0043422	protein kinase B binding	molecular_function	8	2	209	2	782	0.071179
GO:0032760	positive regulation of tumor necrosis factor production	biological_process	9	2	209	2	782	0.071179
GO:0010997	anaphase-promoting complex binding	molecular_function	6	2	209	2	782	0.071179
GO:0097320	plasma membrane tubulation	biological_process	6	2	209	2	782	0.071179
GO:0004386	helicase activity	molecular_function	9	2	209	2	782	0.071179
GO:0045254	pyruvate dehydrogenase complex	cellular_component	9	2	209	2	782	0.071179
GO:0006935	chemotaxis	biological_process	5	2	209	2	782	0.071179
GO:0006874	cellular calcium ion homeostasis	biological_process	10	2	209	2	782	0.071179
GO:0006306	DNA methylation	biological_process	11	2	209	2	782	0.071179
GO:0051223	regulation of protein transport	biological_process	7	2	209	2	782	0.071179
GO:0051297	centrosome organization	biological_process	8	2	209	2	782	0.071179
GO:0061630	ubiquitin protein ligase activity	molecular_function	7	2	209	2	782	0.071179
GO:1904668	positive regulation of ubiquitin protein ligase activity	NA	NA	2	209	2	782	0.071179
GO:0034501	protein localization to kinetochore	biological_process	9	2	209	2	782	0.071179
GO:0006284	base-excision repair	biological_process	10	2	209	2	782	0.071179
GO:0005179	hormone activity	molecular_function	6	2	209	2	782	0.071179
GO:0031965	nuclear membrane	cellular_component	12	2	209	2	782	0.071179
GO:0007569	cell aging	biological_process	5	2	209	2	782	0.071179
GO:0003678	DNA helicase activity	molecular_function	10	2	209	2	782	0.071179
GO:0051276	chromosome organization	biological_process	5	2	209	2	782	0.071179
GO:0007249	I-kappaB kinase/NF-kappaB signaling	biological_process	8	2	209	2	782	0.071179
GO:0006270	DNA replication initiation	biological_process	11	2	209	2	782	0.071179
GO:0016607	nuclear speck	cellular_component	14	7	209	15	782	0.0758886
GO:0008017	microtubule binding	molecular_function	7	5	209	10	782	0.0985325
GO:0031625	ubiquitin protein ligase binding	molecular_function	7	5	209	10	782	0.0985325
GO:0006508	proteolysis	biological_process	6	5	209	10	782	0.0985325
GO:0019901	protein kinase binding	molecular_function	7	8	209	19	782	0.104785
GO:0005802	trans-Golgi network	cellular_component	10	3	209	5	782	0.121867
GO:0005506	iron ion binding	molecular_function	8	3	209	5	782	0.121867
GO:0045121	membrane raft	cellular_component	5	3	209	5	782	0.121867
GO:0043123	positive regulation of I-kappaB kinase/NF-kappaB signaling	biological_process	10	3	209	5	782	0.121867
GO:0016791	phosphatase activity	molecular_function	7	3	209	5	782	0.121867
GO:0048471	perinuclear region of cytoplasm	cellular_component	9	8	209	20	782	0.136001
GO:0004842	ubiquitin-protein transferase activity	molecular_function	6	4	209	8	782	0.137953
GO:0005102	receptor binding	molecular_function	5	4	209	8	782	0.137953
GO:0045454	cell redox homeostasis	biological_process	6	4	209	8	782	0.137953
GO:0010628	positive regulation of gene expression	biological_process	8	7	209	17	782	0.139885
GO:0005654	nucleoplasm	cellular_component	11	31	209	98	782	0.14675
GO:0004674	protein serine/threonine kinase activity	molecular_function	8	8	209	21	782	0.171357
GO:0016787	hydrolase activity	molecular_function	4	8	209	21	782	0.171357
GO:0046777	protein autophosphorylation	biological_process	9	2	209	3	782	0.175757
GO:0003697	single-stranded DNA binding	molecular_function	8	2	209	3	782	0.175757
GO:0031234	extrinsic component of cytoplasmic side of plasma membrane	cellular_component	7	2	209	3	782	0.175757
GO:0051897	positive regulation of protein kinase B signaling	biological_process	10	2	209	3	782	0.175757
GO:0032728	positive regulation of interferon-beta production	biological_process	9	2	209	3	782	0.175757
GO:0031929	TOR signaling	biological_process	8	2	209	3	782	0.175757
GO:0097110	scaffold protein binding	molecular_function	5	2	209	3	782	0.175757
GO:0007005	mitochondrion organization	biological_process	5	2	209	3	782	0.175757
GO:0016573	histone acetylation	biological_process	9	2	209	3	782	0.175757
GO:0004177	aminopeptidase activity	molecular_function	8	2	209	3	782	0.175757
GO:0007049	cell cycle	biological_process	5	2	209	3	782	0.175757
GO:0043473	pigmentation	biological_process	4	2	209	3	782	0.175757
GO:0071560	cellular response to transforming growth factor beta stimulus	biological_process	8	2	209	3	782	0.175757
GO:0007094	mitotic spindle assembly checkpoint	biological_process	15	2	209	3	782	0.175757
GO:0016853	isomerase activity	molecular_function	4	2	209	3	782	0.175757
GO:0098656	anion transmembrane transport	biological_process	7	2	209	3	782	0.175757

## Sheet: KEGG
pathway_id	pathway_name	S gene number	TS gene number	B gene number	TB gene number	pvalue
ko04110	Cell cycle	8	63	8	157	0.00050708
ko00010	Glycolysis / Gluconeogenesis	3	63	3	157	0.0627634
ko05166	HTLV-I infection	4	63	5	157	0.0845475
ko04080	Neuroactive ligand-receptor interaction	2	63	2	157	0.159481
ko05169	Epstein-Barr virus infection	2	63	2	157	0.159481
ko04114	Oocyte meiosis	5	63	8	157	0.169561
ko04068	FoxO signaling pathway	4	63	6	157	0.176468
ko04380	Osteoclast differentiation	3	63	4	157	0.177694
ko03008	Ribosome biogenesis in eukaryotes	3	63	4	157	0.177694
ko05206	MicroRNAs in cancer	3	63	4	157	0.177694
ko04120	Ubiquitin mediated proteolysis	3	63	4	157	0.177694
ko04141	Protein processing in endoplasmic reticulum	3	63	5	157	0.317413
ko05230	Central carbon metabolism in cancer	3	63	5	157	0.317413
ko04151	PI3K-Akt signaling pathway	3	63	5	157	0.317413
ko04550	Signaling pathways regulating pluripotency of stem cells	3	63	5	157	0.317413
ko05203	Viral carcinogenesis	3	63	5	157	0.317413
ko04750	Inflammatory mediator regulation of TRP channels	3	63	5	157	0.317413
ko04060	Cytokine-cytokine receptor interaction	3	63	5	157	0.317413
ko05161	Hepatitis B	2	63	3	157	0.352915
ko04923	Regulation of lipolysis in adipocyte	2	63	3	157	0.352915
ko00480	Glutathione metabolism	2	63	3	157	0.352915
ko04152	AMPK signaling pathway	2	63	3	157	0.352915
ko04662	B cell receptor signaling pathway	2	63	3	157	0.352915
ko00620	Pyruvate metabolism	2	63	3	157	0.352915
ko04727	GABAergic synapse	2	63	3	157	0.352915
ko04630	Jak-STAT signaling pathway	2	63	3	157	0.352915
ko03030	DNA replication	2	63	3	157	0.352915
ko04660	T cell receptor signaling pathway	2	63	3	157	0.352915
ko05168	Herpes simplex infection	2	63	3	157	0.352915
ko00604	Glycosphingolipid biosynthesis - ganglio series	1	63	1	157	0.401274
ko00983	Drug metabolism - other enzymes	1	63	1	157	0.401274
ko00531	Glycosaminoglycan degradation	1	63	1	157	0.401274
ko04721	Synaptic vesicle cycle	1	63	1	157	0.401274
ko00471	D-Glutamine and D-glutamate metabolism	1	63	1	157	0.401274
ko00052	Galactose metabolism	1	63	1	157	0.401274
ko04622	RIG-I-like receptor signaling pathway	1	63	1	157	0.401274
ko04115	p53 signaling pathway	1	63	1	157	0.401274
ko00603	Glycosphingolipid biosynthesis - globo series	1	63	1	157	0.401274
ko00260	Glycine, serine and threonine metabolism	1	63	1	157	0.401274
ko00030	Pentose phosphate pathway	1	63	1	157	0.401274
ko00630	Glyoxylate and dicarboxylate metabolism	1	63	1	157	0.401274
ko05134	Legionellosis	1	63	1	157	0.401274
ko00511	Other glycan degradation	1	63	1	157	0.401274
ko04672	Intestinal immune network for IgA production	1	63	1	157	0.401274
ko00072	Synthesis and degradation of ketone bodies	1	63	1	157	0.401274
ko04210	Apoptosis	1	63	1	157	0.401274
ko03050	Proteasome	1	63	1	157	0.401274
ko04913	Ovarian Steroidogenesis	1	63	1	157	0.401274
ko04612	Antigen processing and presentation	1	63	1	157	0.401274
ko04062	Chemokine signaling pathway	3	63	6	157	0.458358
ko03015	mRNA surveillance pathway	3	63	6	157	0.458358
ko04070	Phosphatidylinositol signaling system	3	63	6	157	0.458358
ko04010	MAPK signaling pathway	3	63	6	157	0.458358
ko03013	RNA transport	3	63	6	157	0.458358
ko04914	Progesterone-mediated oocyte maturation	3	63	6	157	0.458358
ko04915	Estrogen signaling pathway	3	63	6	157	0.458358
ko04012	ErbB signaling pathway	2	63	4	157	0.528137
ko04725	Cholinergic synapse	2	63	4	157	0.528137
ko05142	Chagas disease (American trypanosomiasis	2	63	4	157	0.528137
ko05210	Colorectal cancer	2	63	4	157	0.528137
ko00562	Inositol phosphate metabolism	2	63	4	157	0.528137
ko00240	Pyrimidine metabolism	2	63	4	157	0.528137
ko04142	Lysosome	2	63	4	157	0.528137
ko04350	TGF-beta signaling pathway	2	63	4	157	0.528137
ko05220	Chronic myeloid leukemia	2	63	4	157	0.528137
ko05212	Pancreatic cancer	2	63	4	157	0.528137
ko03018	RNA degradation	2	63	4	157	0.528137
ko04014	Ras signaling pathway	3	63	7	157	0.585768
ko04390	Hippo signaling pathway	3	63	7	157	0.585768
ko04921	Oxytocin signaling pathway	4	63	10	157	0.625986
ko00520	Amino sugar and nucleotide sugar metabolism	1	63	2	157	0.643067
ko04620	Toll-like receptor signaling pathway	1	63	2	157	0.643067
ko04020	Calcium signaling pathway	1	63	2	157	0.643067
ko05204	Chemical carcinogenesis	1	63	2	157	0.643067
ko04961	Endocrine and other factor-regulated calcium reabsorption	1	63	2	157	0.643067
ko03022	Basal transcription factors	1	63	2	157	0.643067
ko00980	Metabolism of xenobiotics by cytochrome P450	1	63	2	157	0.643067
ko04922	Glucagon signaling pathway	1	63	2	157	0.643067
ko04668	TNF signaling pathway	1	63	2	157	0.643067
ko04664	Fc epsilon RI signaling pathway	1	63	2	157	0.643067
ko00280	Valine, leucine and isoleucine degradation	1	63	2	157	0.643067
ko04744	Phototransduction	1	63	2	157	0.643067
ko00982	Drug metabolism - cytochrome P450	1	63	2	157	0.643067
ko04917	Prolactin signaling pathway	1	63	2	157	0.643067
ko04064	NF-kappa B signaling pathway	1	63	2	157	0.643067
ko05032	Morphine addiction	1	63	2	157	0.643067
ko04920	Adipocytokine signaling pathway	1	63	2	157	0.643067
ko05162	Measles	1	63	2	157	0.643067
ko04370	VEGF signaling pathway	1	63	2	157	0.643067
ko05222	Small cell lung cancer	1	63	2	157	0.643067
ko04930	Type II diabetes mellitus	1	63	2	157	0.643067
ko00250	Alanine, aspartate and glutamate metabolism	1	63	2	157	0.643067
ko00670	One carbon pool by folate	1	63	2	157	0.643067
ko04740	Olfactory transduction	1	63	2	157	0.643067
ko04713	Circadian entrainment	2	63	5	157	0.66862
ko03040	Spliceosome	2	63	5	157	0.66862
ko04912	GnRH signaling pathway	2	63	5	157	0.66862
ko04722	Neurotrophin signaling pathway	2	63	5	157	0.66862
ko05031	Amphetamine addiction	2	63	5	157	0.66862
