# Supplementary material for: Identification and Functional Analysis of Transcriptome Profiles, Long Non-Coding RNAs, Single-Nucleotide Polymorphisms, and Alternative Splicing from the Oocyte to the Preimplantation Stage of Sheep by Single-Cell RNA Sequencing
Source: Genes (Basel). 2023 May 25;14(6):1145. doi: 10.3390/genes14061145 (PMC10298692; doi:10.3390/genes14061145)
Supplement: Supplementary file 1 [file genes-14-01145-s001.zip › Table S3-5.xlsx]

## Sheet: 16-cell vs. 8-cell
mRNA							Differentiall expression						lncRNA							Differentiall expression		function
transcript_name	class_code	chr	start	end	gene_id	gene_name	Significant	GO	KEGG	KO_ENTRY	EC	Description	transcript_name	class_code	chr	start	end	gene_id	gene_name	Significant	Known/novel	cis/trans	cis location	trans energy	Pearson Correlation Coefficient
ENSOART00000016510	0	chr1	128849445	128867040	MSTRG.4580	ENSOARG00000015173	no	GO:0043565(sequence-specific DNA binding);GO:0005634(nucleus)	NA	K02678	NA	NA	ENSOART00000027506	0	chr1	128760245	128768317	MSTRG.4567	ENSOARG00000025575	no	known	cis	100K	NA	0.978788
ENSOART00000021871	0	chr1	184627807	184668684	MSTRG.5961	ENSOARG00000020086	no	GO:0005215(transporter activity);GO:0015198(oligopeptide transporter activity);GO:0006810(transport);GO:0006857(oligopeptide transport);GO:0016020(membrane);GO:0016021(integral component of membrane)	NA	K14206	NA	NA	ENSOART00000027529	0	chr1	184664161	184685932	MSTRG.5962	ENSOARG00000025595	no	known	cis	100K	NA	0.999848
ENSOART00000007147	0	chr11	37122649	37125843	MSTRG.13219	GIP	no	GO:0005179(hormone activity);GO:0007613(memory);GO:0008344(adult locomotory behavior);GO:0019233(sensory perception of pain);GO:0031018(endocrine pancreas development);GO:0035640(exploration behavior);GO:0005576(extracellular region)	04080(Neuroactive ligand-receptor interaction);04911(Insulin secretion)	K05258	NA	gastric inhibitory polypeptide [Source:HGNC Symbol;Acc:HGNC:4270]	ENSOART00000028372	0	chr11	37101220	37105271	MSTRG.13216	ENSOARG00000026369	no	known	cis	100K	NA	1
ENSOART00000007180	0	chr11	37140993	37148353	MSTRG.13221	SNF8	no	GO:0008022(protein C-terminus binding);GO:0008134(transcription factor binding);GO:0016247(channel regulator activity);GO:0042803(protein homodimerization activity);GO:0047485(protein N-terminus binding);GO:0006357(regulation of transcription from RNA polymerase II promoter);GO:0006810(transport);GO:0010628(positive regulation of gene expression);GO:0010797(regulation of multivesicular body size …	04144(Endocytosis)	K12188	NA	SNF8, ESCRT-II complex subunit [Source:HGNC Symbol;Acc:HGNC:17028]	ENSOART00000028372	0	chr11	37101220	37105271	MSTRG.13216	ENSOARG00000026369	no	known	cis	100K	NA	0.993688
ENSOART00000019711	0	chr11	50218977	50220115	MSTRG.14075	MCRIP1	no	NA	NA	NA	NA	MAPK regulated corepressor interacting protein 1 [Source:HGNC Symbol;Acc:HGNC:28007]	ENSOART00000028384	0	chr11	50219648	50234794	MSTRG.14076	ENSOARG00000026381	no	known	cis	1K	NA	0.997109
ENSOART00000019798	0	chr11	50269282	50275156	MSTRG.14079	ENSOARG00000018193	no	GO:0015291(secondary active transmembrane transporter activity);GO:0006810(transport);GO:0006839(mitochondrial transport);GO:0055085(transmembrane transport);GO:0005739(mitochondrion);GO:0005743(mitochondrial inner membrane);GO:0016020(membrane);GO:0016021(integral component of membrane);GO:0031966(mitochondrial membrane)	04964(Proximal tubule bicarbonate reclamation)	K13577	NA	NA	ENSOART00000028384	0	chr11	50219648	50234794	MSTRG.14076	ENSOARG00000026381	no	known	cis	100K	NA	0.953396
ENSOART00000019825	0	chr11	50278630	50282028	MSTRG.14087	MRPL12	no	GO:0003735(structural constituent of ribosome);GO:0006390(transcription from mitochondrial promoter);GO:0006412(translation);GO:0045893(positive regulation of transcription, DNA-templated);GO:0005622(intracellular);GO:0005739(mitochondrion);GO:0005762(mitochondrial large ribosomal subunit);GO:0005840(ribosome)	NA	K02935	NA	mitochondrial ribosomal protein L12 [Source:HGNC Symbol;Acc:HGNC:10378]	ENSOART00000028384	0	chr11	50219648	50234794	MSTRG.14076	ENSOARG00000026381	no	known	cis	100K	NA	0.985832
ENSOART00000012586	0	chr12	52662242	52667825	MSTRG.16716	ENSOARG00000011576	no	GO:0008284(positive regulation of cell proliferation);GO:0043066(negative regulation of apoptotic process);GO:0045596(negative regulation of cell differentiation);GO:0045892(negative regulation of transcription, DNA-templated)	NA	K01639	EC:4.1.3.3	NA	ENSOART00000027378	0	chr12	52699662	52701910	MSTRG.16668	ENSOARG00000025458	no	known	cis	100K	NA	0.968821
ENSOART00000009012	0	chr13	74334107	74354052	MSTRG.20457	NCOA5	no	GO:0003682(chromatin binding);GO:0003723(RNA binding);GO:0042593(glucose homeostasis);GO:0046627(negative regulation of insulin receptor signaling pathway);GO:0005615(extracellular space);GO:0005634(nucleus);GO:0015629(actin cytoskeleton)	NA	NA	NA	nuclear receptor coactivator 5 [Source:HGNC Symbol;Acc:HGNC:15909]	ENSOART00000028251	0	chr13	74377503	74380241	MSTRG.20458	ENSOARG00000026254	no	known	cis	100K	NA	0.99642
ENSOART00000005384	0	chr14	45499174	45500722	MSTRG.22792	COX6B1	yes	GO:0004129(cytochrome-c oxidase activity);GO:0021762(substantia nigra development);GO:1902600(hydrogen ion transmembrane transport);GO:0005739(mitochondrion);GO:0005743(mitochondrial inner membrane)	00190(Oxidative phosphorylation);04260(Cardiac muscle contraction);04932(Non-alcoholic fatty liver disease (NAFLD));05010(Alzheimer's disease);05012(Parkinson's disease);05016(Huntington's disease)	K02267	NA	cytochrome c oxidase subunit 6B1 [Source:HGNC Symbol;Acc:HGNC:2280]	ENSOART00000028963	0	chr14	45452016	45457298	MSTRG.22794	ENSOARG00000026918	no	known	cis	100K	NA	0.97152
ENSOART00000005386	0	chr14	45499231	45505755	MSTRG.22792	COX6B1	no	GO:0004129(cytochrome-c oxidase activity);GO:0021762(substantia nigra development);GO:1902600(hydrogen ion transmembrane transport);GO:0005739(mitochondrion);GO:0005743(mitochondrial inner membrane)	00190(Oxidative phosphorylation);04260(Cardiac muscle contraction);04932(Non-alcoholic fatty liver disease (NAFLD));05010(Alzheimer's disease);05012(Parkinson's disease);05016(Huntington's disease)	K02267	NA	cytochrome c oxidase subunit 6B1 [Source:HGNC Symbol;Acc:HGNC:2280]	ENSOART00000028963	0	chr14	45452016	45457298	MSTRG.22794	ENSOARG00000026918	no	known	cis	100K	NA	0.974039
ENSOART00000005946	0	chr14	46860295	46861224	MSTRG.22927	ENSOARG00000005458	no	GO:0003676(nucleic acid binding)	NA	NA	NA	NA	ENSOART00000028966	0	chr14	46834703	46995143	MSTRG.22926	ENSOARG00000026921	no	known	cis	100K	NA	0.979425
ENSOART00000006272	0	chr14	47570175	47582605	MSTRG.22975	EIF3K	no	GO:0003723(RNA binding);GO:0003743(translation initiation factor activity);GO:0043022(ribosome binding);GO:0001731(formation of translation preinitiation complex);GO:0006412(translation);GO:0006413(translational initiation);GO:0006446(regulation of translational initiation);GO:0005634(nucleus);GO:0005737(cytoplasm);GO:0005829(cytosol);GO:0005852(eukaryotic translation initiation factor 3 complex)…	NA	NA	NA	eukaryotic translation initiation factor 3 subunit K [Source:HGNC Symbol;Acc:HGNC:24656]	ENSOART00000028971	0	chr14	47555583	47663167	MSTRG.22974	ENSOARG00000026925	no	known	cis	100K	NA	0.988465
ENSOART00000006306	0	chr14	47589195	47659724	MSTRG.22974	ACTN4	no	GO:0000977(RNA polymerase II regulatory region sequence-specific DNA binding);GO:0001882(nucleoside binding);GO:0003723(RNA binding);GO:0003779(actin binding);GO:0005509(calcium ion binding);GO:0030374(ligand-dependent nuclear receptor transcription coactivator activity);GO:0031490(chromatin DNA binding);GO:0035257(nuclear hormone receptor binding);GO:0042803(protein homodimerization activity);GO…	NA	K05699	NA	actinin alpha 4 [Source:HGNC Symbol;Acc:HGNC:166]	ENSOART00000028971	0	chr14	47555583	47663167	MSTRG.22974	ENSOARG00000026925	no	known	cis	100K	NA	0.999509
ENSOART00000006305	0	chr14	47589195	47661156	MSTRG.22974	ACTN4	no	GO:0000977(RNA polymerase II regulatory region sequence-specific DNA binding);GO:0001882(nucleoside binding);GO:0003723(RNA binding);GO:0003779(actin binding);GO:0005509(calcium ion binding);GO:0030374(ligand-dependent nuclear receptor transcription coactivator activity);GO:0031490(chromatin DNA binding);GO:0035257(nuclear hormone receptor binding);GO:0042803(protein homodimerization activity);GO…	NA	K05699	NA	actinin alpha 4 [Source:HGNC Symbol;Acc:HGNC:166]	ENSOART00000028971	0	chr14	47555583	47663167	MSTRG.22974	ENSOARG00000026925	no	known	cis	100K	NA	0.999848
ENSOART00000009329	0	chr14	50711955	50716754	MSTRG.23244	LYPD3	no	GO:0005615(extracellular space)	NA	NA	NA	LY6/PLAUR domain containing 3 [Source:HGNC Symbol;Acc:HGNC:24880]	ENSOART00000028975	0	chr14	50701621	50891922	MSTRG.23243	ENSOARG00000026929	yes	known	cis	100K	NA	0.972618
ENSOART00000001205	0	chr14	59194503	59204546	MSTRG.24025	ENSOARG00000001127	no	GO:0046872(metal ion binding);GO:0003676(nucleic acid binding)	NA	K05205	NA	NA	ENSOART00000028986	0	chr14	59145330	59304631	MSTRG.24015	ENSOARG00000026939	no	known	cis	100K	NA	1
ENSOART00000001356	0	chr14	59267340	59289535	MSTRG.24040	SSC5D	no	GO:0031012(extracellular matrix);GO:0016020(membrane);GO:0005622(intracellular);GO:0005615(extracellular space);GO:2000483(negative regulation of interleukin-8 secretion);GO:2000482(regulation of interleukin-8 secretion);GO:0050830(defense response to Gram-positive bacterium);GO:0050829(defense response to Gram-negative bacterium);GO:0042494(detection of bacterial lipoprotein);GO:0006952(defense …	NA	K13912	NA	scavenger receptor cysteine rich family member with 5 domains [Source:HGNC Symbol;Acc:HGNC:26641]	ENSOART00000028987	0	chr14	59280178	59315938	MSTRG.24015	ENSOARG00000026939	no	known	cis	100K	NA	0.978782
ENSOART00000003396	0	chr14	60431226	60433703	MSTRG.24153	ENSOARG00000003131	no	GO:0016021(integral component of membrane);GO:0016020(membrane);GO:0007186(G-protein coupled receptor signaling pathway);GO:0016503(pheromone receptor activity)	NA	NA	NA	NA	ENSOART00000029003	0	chr14	60471570	60472468	MSTRG.24159	ENSOARG00000026951	no	known	cis	100K	NA	0.969961
ENSOART00000004018	0	chr14	61826624	61828533	MSTRG.24324	ENSOARG00000003702	no	GO:0006355(regulation of transcription, DNA-templated);GO:0003700(transcription factor activity, sequence-specific DNA binding)	NA	NA	NA	NA	ENSOART00000029005	0	chr14	61815609	61817431	MSTRG.24291	ENSOARG00000026953	no	known	cis	100K	NA	0.965779
ENSOART00000013457	0	chr15	29077512	29087323	MSTRG.25217	SLC37A4	no	GO:0005215(transporter activity);GO:0006810(transport);GO:0055085(transmembrane transport);GO:0016020(membrane);GO:0016021(integral component of membrane)	04973(Carbohydrate digestion and absorption)	K08171	NA	solute carrier family 37 member 4 [Source:HGNC Symbol;Acc:HGNC:4061]	ENSOART00000028855	0	chr15	29002398	29009705	MSTRG.25210	ENSOARG00000026818	no	known	cis	100K	NA	0.994582
ENSOART00000015485	0	chr15	43289050	43290434	MSTRG.25713	ENSOARG00000014217	no	NA	NA	K03231	NA	NA	ENSOART00000028859	0	chr15	43200726	43213145	MSTRG.25704	ENSOARG00000026822	no	known	cis	100K	NA	0.971461
ENSOART00000018757	0	chr15	45308170	45309120	ENSOARG00000017234	ENSOARG00000017234	no	GO:0004871(signal transducer activity);GO:0004930(G-protein coupled receptor activity);GO:0004984(olfactory receptor activity);GO:0007165(signal transduction);GO:0007186(G-protein coupled receptor signaling pathway);GO:0007608(sensory perception of smell);GO:0050896(response to stimulus);GO:0050911(detection of chemical stimulus involved in sensory perception of smell);GO:0005886(plasma membrane)…	04740(Olfactory transduction)	K04257	NA	NA	ENSOART00000028861	0	chr15	45330352	45350641	MSTRG.25765	ENSOARG00000026824	no	known	cis	100K	NA	1
ENSOART00000018489	0	chr17	49516495	49517279	MSTRG.30777	ENSOARG00000016977	no	GO:0003723(RNA binding);GO:0005840(ribosome);GO:0030529(intracellular ribonucleoprotein complex)	NA	K02865	NA	NA	ENSOART00000027620	0	chr17	49552168	49566888	MSTRG.30781	ENSOARG00000025681	no	known	cis	100K	NA	0.998701
ENSOART00000013676	0	chr17	70322461	70322931	MSTRG.31778	ENSOARG00000012578	no	NA	NA	K01672	EC:4.2.1.1	NA	ENSOART00000027639	0	chr17	70371117	70478033	MSTRG.31782	ENSOARG00000025698	no	known	cis	100K	NA	0.957502
ENSOART00000018100	0	chr17	71566010	71572931	ENSOARG00000016620	ENSOARG00000016620	no	NA	NA	NA	NA	NA	ENSOART00000027660	0	chr17	71560277	71561805	MSTRG.31858	ENSOARG00000025713	no	known	cis	10K	NA	1
ENSOART00000018374	0	chr17	71620813	71642473	MSTRG.31870	SLC7A4	no	GO:0015171(amino acid transmembrane transporter activity);GO:0003333(amino acid transmembrane transport);GO:0016020(membrane);GO:0016021(integral component of membrane)	NA	K13863	NA	solute carrier family 7 member 4 [Source:HGNC Symbol;Acc:HGNC:11062]	ENSOART00000027662	0	chr17	71621658	71642698	MSTRG.31871	ENSOARG00000025715	no	known	cis	1K	NA	1
ENSOART00000018374	0	chr17	71620813	71642473	MSTRG.31870	SLC7A4	no	GO:0015171(amino acid transmembrane transporter activity);GO:0003333(amino acid transmembrane transport);GO:0016020(membrane);GO:0016021(integral component of membrane)	NA	K13863	NA	solute carrier family 7 member 4 [Source:HGNC Symbol;Acc:HGNC:11062]	ENSOART00000027665	0	chr17	71692284	71794016	MSTRG.31885	ENSOARG00000025717	no	known	cis	100K	NA	0.999784
ENSOART00000015870	0	chr18	24180370	24196808	MSTRG.32777	MORF4L1	no	GO:0003682(chromatin binding);GO:0047485(protein N-terminus binding);GO:0000724(double-strand break repair via homologous recombination);GO:0006325(chromatin organization);GO:0006355(regulation of transcription, DNA-templated);GO:0008283(cell proliferation);GO:0016575(histone deacetylation);GO:0043967(histone H4 acetylation);GO:0043968(histone H2A acetylation);GO:0005634(nucleus);GO:0016580(Sin3 …	NA	K03068	NA	mortality factor 4 like 1 [Source:HGNC Symbol;Acc:HGNC:16989]	ENSOART00000028450	0	chr18	24151132	24154262	MSTRG.32782	ENSOARG00000026440	no	known	cis	100K	NA	0.950626
ENSOART00000006408	0	chr18	66848632	66853529	MSTRG.34262	ENSOARG00000005895	no	GO:0016429(tRNA (adenine-N1-)-methyltransferase activity);GO:0030488(tRNA methylation);GO:0031515(tRNA (m1A) methyltransferase complex)	NA	NA	NA	NA	ENSOART00000028479	0	chr18	66848632	66853529	MSTRG.34263	ENSOARG00000026469	no	known	cis	1K	NA	0.991304
ENSOART00000015623	0	chr19	58969292	58969987	MSTRG.36396	H1FX	no	GO:0003677(DNA binding);GO:0003723(RNA binding);GO:0045296(cadherin binding);GO:0006334(nucleosome assembly);GO:0000786(nucleosome);GO:0005634(nucleus);GO:0005694(chromosome);GO:0005730(nucleolus)	NA	NA	NA	H1 histone family member X [Source:HGNC Symbol;Acc:HGNC:4722]	ENSOART00000028695	0	chr19	58942416	58953095	MSTRG.36392	ENSOARG00000026668	no	known	cis	100K	NA	0.96694
ENSOART00000005420	0	chr19	59298677	59328517	MSTRG.36422	RUVBL1	no	GO:0000166(nucleotide binding);GO:0003678(DNA helicase activity);GO:0004386(helicase activity);GO:0005524(ATP binding);GO:0016787(hydrolase activity);GO:0016887(ATPase activity);GO:0043141(ATP-dependent 5'-3' DNA helicase activity);GO:0045296(cadherin binding);GO:0006281(DNA repair);GO:0006310(DNA recombination);GO:0006351(transcription, DNA-templated);GO:0006355(regulation of transcription, DNA-…	NA	K04499	NA	RuvB like AAA ATPase 1 [Source:HGNC Symbol;Acc:HGNC:10474]	ENSOART00000028699	0	chr19	59259820	59261696	MSTRG.36419	ENSOARG00000026672	no	known	cis	100K	NA	0.994239
ENSOART00000015636	0	chr2	88948502	88961731	MSTRG.39129	ENSOARG00000014360	no	GO:0005125(cytokine activity);GO:0005126(cytokine receptor binding);GO:0006952(defense response);GO:0051607(defense response to virus);GO:0005576(extracellular region);GO:0005615(extracellular space)	NA	K05440	NA	NA	ENSOART00000027744	0	chr2	88928604	88966029	MSTRG.39126	ENSOARG00000025783	no	known	cis	100K	NA	1
ENSOART00000016052	0	chr2	197340549	197367335	MSTRG.42065	STK17B	no	GO:0000166(nucleotide binding);GO:0004672(protein kinase activity);GO:0004674(protein serine/threonine kinase activity);GO:0005524(ATP binding);GO:0006468(protein phosphorylation);GO:0035556(intracellular signal transduction);GO:2000271(positive regulation of fibroblast apoptotic process);GO:0005634(nucleus)	NA	K08803	EC:2.7.11.1	serine/threonine kinase 17b [Source:HGNC Symbol;Acc:HGNC:11396]	ENSOART00000027799	0	chr2	197366311	197367335	MSTRG.42067	ENSOARG00000025836	no	known	cis	100K	NA	0.980715
ENSOART00000020904	0	chr2	211024889	211072367	MSTRG.42582	LANCL1	no	GO:0003824(catalytic activity);GO:0008270(zinc ion binding);GO:0017124(SH3 domain binding);GO:0043295(glutathione binding);GO:0050750(low-density lipoprotein particle receptor binding);GO:0070062(extracellular exosome)	NA	NA	NA	LanC like 1 [Source:HGNC Symbol;Acc:HGNC:6508]	ENSOART00000027811	0	chr2	211101109	211297568	MSTRG.42583	ENSOARG00000025846	no	known	cis	100K	NA	0.982663
ENSOART00000022615	0	chr2	233074053	233076987	MSTRG.43207	ENSOARG00000020757	no	GO:0003824(catalytic activity);GO:0016791(phosphatase activity);GO:0008152(metabolic process);GO:0016311(dephosphorylation)	NA	K01077	EC:3.1.3.1	NA	ENSOART00000027820	0	chr2	233072574	233120716	MSTRG.43206	ENSOARG00000025855	no	known	cis	10K	NA	0.999993
ENSOART00000022629	0	chr2	233109262	233111812	MSTRG.43207	ENSOARG00000020770	no	GO:0003824(catalytic activity);GO:0016791(phosphatase activity);GO:0008152(metabolic process);GO:0016311(dephosphorylation)	00790(Folate biosynthesis)	K01077	EC:3.1.3.1	NA	ENSOART00000027820	0	chr2	233072574	233120716	MSTRG.43206	ENSOARG00000025855	no	known	cis	100K	NA	1
ENSOART00000022637	0	chr2	233119069	233121942	MSTRG.43207	ENSOARG00000020778	no	GO:0003824(catalytic activity);GO:0016791(phosphatase activity);GO:0008152(metabolic process);GO:0016311(dephosphorylation)	NA	K01077	EC:3.1.3.1	NA	ENSOART00000027820	0	chr2	233072574	233120716	MSTRG.43206	ENSOARG00000025855	no	known	cis	100K	NA	1
ENSOART00000022646	0	chr2	233155807	233158712	MSTRG.43212	ENSOARG00000020785	no	GO:0003824(catalytic activity);GO:0004035(alkaline phosphatase activity);GO:0016787(hydrolase activity);GO:0016791(phosphatase activity);GO:0008152(metabolic process);GO:0016311(dephosphorylation)	NA	K01077	EC:3.1.3.1	NA	ENSOART00000027820	0	chr2	233072574	233120716	MSTRG.43206	ENSOARG00000025855	no	known	cis	100K	NA	1
ENSOART00000003713	0	chr2	238735637	238753198	MSTRG.43517	WASF2	no	GO:0005856(cytoskeleton);GO:0030036(actin cytoskeleton organization);GO:0003779(actin binding);GO:0070062(extracellular exosome);GO:0031209(SCAR complex);GO:0030027(lamellipodium);GO:0005911(cell-cell junction);GO:0005769(early endosome);GO:0005622(intracellular);GO:0001726(ruffle);GO:0072673(lamellipodium morphogenesis);GO:0051497(negative regulation of stress fiber assembly);GO:0035855(megakary…	04520(Adherens junction);04666(Fc gamma R-mediated phagocytosis);04810(Regulation of actin cytoskeleton);05100(Bacterial invasion of epithelial cells);05132(Salmonella infection);05231(Choline metabolism in cancer)	K05748	NA	WAS protein family member 2 [Source:HGNC Symbol;Acc:HGNC:12733]	ENSOART00000027826	0	chr2	238819661	238826754	MSTRG.43525	ENSOARG00000025861	no	known	cis	100K	NA	1
ENSOART00000003962	0	chr2	238803873	238810603	MSTRG.43528	SYTL1	no	GO:0070062(extracellular exosome);GO:0005886(plasma membrane);GO:0005622(intracellular);GO:0006887(exocytosis);GO:0006886(intracellular protein transport);GO:0017137(Rab GTPase binding)	NA	K00923	EC:2.7.1.154	synaptotagmin like 1 [Source:HGNC Symbol;Acc:HGNC:15584]	ENSOART00000027826	0	chr2	238819661	238826754	MSTRG.43525	ENSOARG00000025861	no	known	cis	100K	NA	0.961552
ENSOART00000003976	0	chr2	238817056	238826870	MSTRG.43523	TMEM222	no	GO:0016021(integral component of membrane);GO:0016020(membrane)	NA	NA	NA	transmembrane protein 222 [Source:HGNC Symbol;Acc:HGNC:25363]	ENSOART00000027826	0	chr2	238819661	238826754	MSTRG.43525	ENSOARG00000025861	no	known	cis	10K	NA	0.984455
ENSOART00000004429	0	chr21	43686537	43691355	MSTRG.48083	RIN1	no	GO:0017016(Ras GTPase binding);GO:0007165(signal transduction);GO:0007613(memory);GO:0008306(associative learning);GO:0031914(negative regulation of synaptic plasticity);GO:0005737(cytoplasm);GO:0005886(plasma membrane);GO:0030425(dendrite);GO:0043025(neuronal cell body)	04014(Ras signaling pathway)	K17638	NA	Ras and Rab interactor 1 [Source:HGNC Symbol;Acc:HGNC:18749]	ENSOART00000028107	0	chr21	43684593	43705027	MSTRG.48082	ENSOARG00000026120	no	known	cis	10K	NA	0.991777
ENSOART00000011983	0	chr21	44551808	44554423	MSTRG.48148	CLCF1	no	GO:0005102(receptor binding);GO:0005125(cytokine activity);GO:0005127(ciliary neurotrophic factor receptor binding);GO:0046982(protein heterodimerization activity);GO:0002639(positive regulation of immunoglobulin production);GO:0007166(cell surface receptor signaling pathway);GO:0007259(JAK-STAT cascade);GO:0008284(positive regulation of cell proliferation);GO:0030183(B cell differentiation);GO:0…	04060(Cytokine-cytokine receptor interaction);04630(Jak-STAT signaling pathway)	K05421	NA	cardiotrophin-like cytokine factor 1 [Source:HGNC Symbol;Acc:HGNC:17412]	ENSOART00000028108	0	chr21	44569610	44571902	ENSOARG00000026121	ENSOARG00000026121	no	known	cis	100K	NA	1
ENSOART00000012192	0	chr21	44572406	44577515	MSTRG.48153	RAD9A	no	GO:0008408(3'-5' exonuclease activity);GO:0017124(SH3 domain binding);GO:0019899(enzyme binding);GO:0019901(protein kinase binding);GO:0042826(histone deacetylase binding);GO:0000075(cell cycle checkpoint);GO:0000077(DNA damage checkpoint);GO:0006281(DNA repair);GO:0006974(cellular response to DNA damage stimulus);GO:0031573(intra-S DNA damage checkpoint);GO:0071479(cellular response to ionizing …	NA	K03259	NA	RAD9 checkpoint clamp component A [Source:HGNC Symbol;Acc:HGNC:9827]	ENSOART00000028108	0	chr21	44569610	44571902	ENSOARG00000026121	ENSOARG00000026121	no	known	cis	10K	NA	1
ENSOART00000006836	0	chr21	49408940	49432672	MSTRG.48468	DEAF1	no	GO:0003677(DNA binding);GO:0001662(behavioral fear response);GO:0001843(neural tube closure);GO:0006357(regulation of transcription from RNA polymerase II promoter);GO:0006366(transcription from RNA polymerase II promoter);GO:0008542(visual learning);GO:0033599(regulation of mammary gland epithelial cell proliferation);GO:0045892(negative regulation of transcription, DNA-templated);GO:0045893(pos…	NA	K15413	NA	DEAF1, transcription factor [Source:HGNC Symbol;Acc:HGNC:14677]	ENSOART00000028127	0	chr21	49449861	49504201	MSTRG.48471	ENSOARG00000026139	no	known	cis	100K	NA	0.996235
ENSOART00000007603	0	chr21	49499049	49504201	MSTRG.48475	RASSF7	no	GO:0007165(signal transduction);GO:0070507(regulation of microtubule cytoskeleton organization);GO:0005815(microtubule organizing center)	NA	NA	NA	Ras association domain family member 7 [Source:HGNC Symbol;Acc:HGNC:1166]	ENSOART00000028127	0	chr21	49449861	49504201	MSTRG.48471	ENSOARG00000026139	no	known	cis	100K	NA	0.959968
ENSOART00000008590	0	chr21	49653790	49658605	MSTRG.48491	PKP3	no	GO:0045294(alpha-catenin binding);GO:0050839(cell adhesion molecule binding);GO:0098641(cadherin binding involved in cell-cell adhesion);GO:0002159(desmosome assembly);GO:0007155(cell adhesion);GO:0016337(single organismal cell-cell adhesion);GO:0090002(establishment of protein localization to plasma membrane);GO:0005634(nucleus);GO:0005654(nucleoplasm);GO:0005886(plasma membrane);GO:0005913(cell…	NA	K12642	NA	plakophilin 3 [Source:HGNC Symbol;Acc:HGNC:9025]	ENSOART00000028128	0	chr21	49653729	49657052	MSTRG.48490	ENSOARG00000026140	no	known	cis	1K	NA	1
ENSOART00000000539	0	chr25	40904725	40915134	MSTRG.55882	OPN4	no	GO:0016021(integral component of membrane);GO:0016020(membrane);GO:0005886(plasma membrane);GO:0050896(response to stimulus);GO:0042752(regulation of circadian rhythm);GO:0018298(protein-chromophore linkage);GO:0016056(rhodopsin mediated signaling pathway);GO:0007602(phototransduction);GO:0007186(G-protein coupled receptor signaling pathway);GO:0007165(signal transduction);GO:0009881(photorecepto…	NA	K13802	NA	opsin 4 [Source:HGNC Symbol;Acc:HGNC:14449]	ENSOART00000028417	0	chr25	40921420	40993258	MSTRG.55885	ENSOARG00000026411	no	known	cis	100K	NA	0.97822
ENSOART00000000808	0	chr26	31686986	31694055	MSTRG.57052	PROSC	no	GO:0070062(extracellular exosome);GO:0005739(mitochondrion);GO:0005622(intracellular)	NA	NA	NA	proline synthetase cotranscribed homolog (bacterial) [Source:HGNC Symbol;Acc:HGNC:9457]	ENSOART00000028836	0	chr26	31693202	31714456	MSTRG.57053	ENSOARG00000026800	no	known	cis	10K	NA	0.996807
ENSOART00000004101	0	chr26	36243209	36252173	MSTRG.57253	HGSNAT	no	GO:0006468(protein phosphorylation);GO:0005524(ATP binding);GO:0004672(protein kinase activity);GO:0016021(integral component of membrane);GO:0016020(membrane);GO:0005765(lysosomal membrane);GO:0051259(protein oligomerization);GO:0007041(lysosomal transport);GO:0016746(transferase activity, transferring acyl groups)	NA	NA	NA	heparan-alpha-glucosaminide N-acetyltransferase [Source:HGNC Symbol;Acc:HGNC:26527]	ENSOART00000028842	0	chr26	36267682	36284334	MSTRG.57255	ENSOARG00000026805	no	known	cis	100K	NA	1
ENSOART00000021395	0	chr3	223554396	223560306	MSTRG.65306	CRELD2	no	GO:0005509(calcium ion binding);GO:0005615(extracellular space);GO:0005783(endoplasmic reticulum);GO:0005794(Golgi apparatus)	NA	K04361	EC:2.7.10.1	cysteine rich with EGF like domains 2 [Source:HGNC Symbol;Acc:HGNC:28150]	ENSOART00000028062	0	chr3	223472789	223475856	MSTRG.65300	ENSOARG00000026079	no	known	cis	100K	NA	0.9996
ENSOART00000021513	0	chr3	223831406	223854950	MSTRG.65338	TUBGCP6	no	GO:0008017(microtubule binding);GO:0043015(gamma-tubulin binding);GO:0000226(microtubule cytoskeleton organization);GO:0007020(microtubule nucleation);GO:0000922(spindle pole);GO:0005813(centrosome);GO:0005815(microtubule organizing center);GO:0008274(gamma-tubulin ring complex);GO:0016020(membrane);GO:0070062(extracellular exosome)	NA	NA	NA	tubulin gamma complex associated protein 6 [Source:HGNC Symbol;Acc:HGNC:18127]	ENSOART00000028069	0	chr3	223831336	223885365	MSTRG.65337	ENSOARG00000026085	no	known	cis	1K	NA	0.998707
ENSOART00000021568	0	chr3	223878088	223892897	MSTRG.65343	PLXNB2	no	GO:0017154(semaphorin receptor activity);GO:0001843(neural tube closure);GO:0001932(regulation of protein phosphorylation);GO:0007156(homophilic cell adhesion via plasma membrane adhesion molecules);GO:0007165(signal transduction);GO:0007405(neuroblast proliferation);GO:0007420(brain development);GO:0008360(regulation of cell shape);GO:0010976(positive regulation of neuron projection development)…	NA	K06821	NA	plexin B2 [Source:HGNC Symbol;Acc:HGNC:9104]	ENSOART00000028069	0	chr3	223831336	223885365	MSTRG.65337	ENSOARG00000026085	no	known	cis	100K	NA	0.987364
ENSOART00000001376	0	chr4	112314518	112321148	MSTRG.68567	ENSOARG00000001288	no	GO:0016021(integral component of membrane);GO:0016020(membrane);GO:0005525(GTP binding)	NA	NA	NA	NA	ENSOART00000027171	0	chr4	112389525	112563829	MSTRG.68571	ENSOARG00000025263	no	known	cis	100K	NA	1
ENSOART00000001514	0	chr4	112468097	112472163	MSTRG.68574	ENSOARG00000001412	no	GO:0016021(integral component of membrane);GO:0016020(membrane);GO:0005525(GTP binding)	NA	NA	NA	NA	ENSOART00000027171	0	chr4	112389525	112563829	MSTRG.68571	ENSOARG00000025263	no	known	cis	100K	NA	1
ENSOART00000003975	0	chr4	113175484	113194740	MSTRG.68619	ABCF2	no	GO:0016020(membrane);GO:0005739(mitochondrion);GO:0016887(ATPase activity);GO:0005524(ATP binding);GO:0000166(nucleotide binding)	NA	K03283	NA	ATP binding cassette subfamily F member 2 [Source:HGNC Symbol;Acc:HGNC:71]	ENSOART00000027174	0	chr4	113111152	113112925	MSTRG.68603	ENSOARG00000025266	no	known	cis	100K	NA	0.958077
ENSOART00000011581	0	chr5	4098880	4103530	MSTRG.69168	ENSOARG00000010646	no	GO:0008083(growth factor activity);GO:0005576(extracellular region)	NA	K04662	NA	NA	ENSOART00000027190	0	chr5	4093082	4209811	MSTRG.69167	ENSOARG00000025281	no	known	cis	10K	NA	0.999713
ENSOART00000006402	0	chr5	15653766	15662415	MSTRG.69936	KHSRP	no	GO:0003676(nucleic acid binding);GO:0003723(RNA binding);GO:0003729(mRNA binding);GO:0035925(mRNA 3'-UTR AU-rich region binding);GO:0006402(mRNA catabolic process);GO:0043488(regulation of mRNA stability);GO:0045019(negative regulation of nitric oxide biosynthetic process);GO:0061014(positive regulation of mRNA catabolic process);GO:0061158(3'-UTR-mediated mRNA destabilization);GO:0071345(cellula…	NA	K12889	NA	KH-type splicing regulatory protein [Source:HGNC Symbol;Acc:HGNC:6316]	ENSOART00000027202	0	chr5	15627785	15652591	MSTRG.69916	ENSOARG00000025293	no	known	cis	100K	NA	0.997741
ENSOART00000015272	0	chr5	18839270	18844362	MSTRG.70178	C19orf35	no	NA	NA	NA	NA	chromosome 19 open reading frame 35 [Source:HGNC Symbol;Acc:HGNC:24793]	ENSOART00000027206	0	chr5	18848127	18849701	MSTRG.70185	ENSOARG00000025297	no	known	cis	10K	NA	0.999851
ENSOART00000016080	0	chr6	88610487	88611559	MSTRG.75649	ENSOARG00000014775	yes	GO:0005125(cytokine activity);GO:0008009(chemokine activity);GO:0006935(chemotaxis);GO:0006952(defense response);GO:0006955(immune response);GO:0060326(cell chemotaxis);GO:0005576(extracellular region);GO:0005615(extracellular space)	NA	K05505	NA	NA	ENSOART00000028619	0	chr6	88662594	88690484	MSTRG.75651	ENSOARG00000026598	no	known	cis	100K	NA	0.996204
ENSOART00000016079	0	chr6	115228495	115270706	MSTRG.76520	ADD1	no	GO:0003723(RNA binding);GO:0005198(structural molecule activity);GO:0008134(transcription factor binding);GO:0030507(spectrin binding);GO:0042803(protein homodimerization activity);GO:0045296(cadherin binding);GO:0046982(protein heterodimerization activity);GO:0051015(actin filament binding);GO:0000902(cell morphogenesis);GO:0001701(in utero embryonic development);GO:0006884(cell volume homeostas…	NA	K10838	NA	adducin 1 [Source:HGNC Symbol;Acc:HGNC:243]	ENSOART00000028643	0	chr6	115168155	115203751	MSTRG.76510	ENSOARG00000026620	no	known	cis	100K	NA	1
ENSOART00000017707	0	chr6	116465341	116467165	MSTRG.76555	ENSOARG00000016260	no	NA	NA	K05095	EC:2.7.10.1	NA	ENSOART00000028658	0	chr6	116483192	116488306	MSTRG.76558	ENSOARG00000026632	no	known	cis	100K	NA	1
ENSOART00000017735	0	chr6	116521106	116530386	MSTRG.76561	DGKQ	no	GO:0004143(diacylglycerol kinase activity);GO:0019900(kinase binding);GO:0030297(transmembrane receptor protein tyrosine kinase activator activity);GO:0033613(activating transcription factor binding);GO:0043274(phospholipase binding);GO:0006111(regulation of gluconeogenesis);GO:0006357(regulation of transcription from RNA polymerase II promoter);GO:0006654(phosphatidic acid biosynthetic process);…	NA	K00901	EC:2.7.1.107	diacylglycerol kinase theta [Source:HGNC Symbol;Acc:HGNC:2856]	ENSOART00000028658	0	chr6	116483192	116488306	MSTRG.76558	ENSOARG00000026632	no	known	cis	100K	NA	0.99979
ENSOART00000012372	0	chrX	11145757	11150447	MSTRG.87551	ENSOARG00000011382	no	GO:0006810(transport);GO:0006888(ER to Golgi vesicle-mediated transport);GO:0005622(intracellular);GO:0005737(cytoplasm)	NA	NA	NA	NA	ENSOART00000027263	0	chrX	11119320	11120748	MSTRG.87540	ENSOARG00000025347	no	known	cis	100K	NA	0.963528
ENSOART00000019454	0	chrX	24506456	24510497	MSTRG.87940	ENSOARG00000017882	no	GO:0008270(zinc ion binding);GO:0046872(metal ion binding)	NA	K03125	NA	NA	ENSOART00000027270	0	chrX	24505815	24508135	MSTRG.87939	ENSOARG00000025354	no	known	cis	1K	NA	0.999967
ENSOART00000005166	0	chrX	77185295	77193872	MSTRG.89592	ATP6AP1	no	GO:0046933(proton-transporting ATP synthase activity, rotational mechanism);GO:0046961(proton-transporting ATPase activity, rotational mechanism);GO:0015991(ATP hydrolysis coupled proton transport);GO:0016020(membrane);GO:0016021(integral component of membrane);GO:0033180(proton-transporting V-type ATPase, V1 domain);GO:0017137(Rab GTPase binding);GO:0045669(positive regulation of osteoblast diff…	NA	K03662	NA	ATPase H+ transporting accessory protein 1 [Source:HGNC Symbol;Acc:HGNC:868]	ENSOART00000027289	0	chrX	77196546	77198409	MSTRG.89595	ENSOARG00000025373	no	known	cis	100K	NA	0.982043
ENSOART00000013022	0	chrX	95005000	95014436	MSTRG.90221	MOSPD1	no	GO:0000122(negative regulation of transcription from RNA polymerase II promoter);GO:0045944(positive regulation of transcription from RNA polymerase II promoter);GO:0005634(nucleus);GO:0005737(cytoplasm);GO:0016020(membrane);GO:0016021(integral component of membrane);GO:0048471(perinuclear region of cytoplasm)	NA	NA	NA	motile sperm domain containing 1 [Source:HGNC Symbol;Acc:HGNC:25235]	ENSOART00000027304	0	chrX	95051299	95092619	MSTRG.90222	ENSOARG00000025387	no	known	cis	100K	NA	0.960709
ENSOART00000021463	0	chr1	11055081	11060732	MSTRG.468	MRPS15	yes	GO:0003723(RNA binding);GO:0003735(structural constituent of ribosome);GO:0006412(translation);GO:0005622(intracellular);GO:0005634(nucleus);GO:0005730(nucleolus);GO:0005739(mitochondrion);GO:0005761(mitochondrial ribosome);GO:0005763(mitochondrial small ribosomal subunit);GO:0005840(ribosome);GO:0030529(intracellular ribonucleoprotein complex)	03010(Ribosome)	K02956	NA	mitochondrial ribosomal protein S15 [Source:HGNC Symbol;Acc:HGNC:14504]	ENSOART00000028975	0	chr14	50701621	50891922	MSTRG.23243	ENSOARG00000026929	yes	known	trans	NA	-25.40	0.967308
ENSOART00000021463	0	chr1	11055081	11060732	MSTRG.468	MRPS15	yes	GO:0003723(RNA binding);GO:0003735(structural constituent of ribosome);GO:0006412(translation);GO:0005622(intracellular);GO:0005634(nucleus);GO:0005730(nucleolus);GO:0005739(mitochondrion);GO:0005761(mitochondrial ribosome);GO:0005763(mitochondrial small ribosomal subunit);GO:0005840(ribosome);GO:0030529(intracellular ribonucleoprotein complex)	03010(Ribosome)	K02956	NA	mitochondrial ribosomal protein S15 [Source:HGNC Symbol;Acc:HGNC:14504]	ENSOART00000028858	0	chr15	32664041	32681917	MSTRG.25356	ENSOARG00000026821	yes	known	trans	NA	-31.93	0.986841
ENSOART00000021636	0	chr1	12371619	12374992	MSTRG.543	YRDC	yes	GO:0003725(double-stranded RNA binding);GO:0051051(negative regulation of transport);GO:0016020(membrane)	NA	NA	NA	yrdC N6-threonylcarbamoyltransferase domain containing [Source:HGNC Symbol;Acc:HGNC:28905]	ENSOART00000028975	0	chr14	50701621	50891922	MSTRG.23243	ENSOARG00000026929	yes	known	trans	NA	-53.71	0.996079
ENSOART00000021636	0	chr1	12371619	12374992	MSTRG.543	YRDC	yes	GO:0003725(double-stranded RNA binding);GO:0051051(negative regulation of transport);GO:0016020(membrane)	NA	NA	NA	yrdC N6-threonylcarbamoyltransferase domain containing [Source:HGNC Symbol;Acc:HGNC:28905]	ENSOART00000028858	0	chr15	32664041	32681917	MSTRG.25356	ENSOARG00000026821	yes	known	trans	NA	-54.81	0.995701
ENSOART00000022331	0	chr1	17629405	17633753	MSTRG.781	ENSOARG00000020502	yes	NA	NA	NA	NA	NA	ENSOART00000028975	0	chr14	50701621	50891922	MSTRG.23243	ENSOARG00000026929	yes	known	trans	NA	-35.04	0.985536
ENSOART00000022331	0	chr1	17629405	17633753	MSTRG.781	ENSOARG00000020502	yes	NA	NA	NA	NA	NA	ENSOART00000028858	0	chr15	32664041	32681917	MSTRG.25356	ENSOARG00000026821	yes	known	trans	NA	-40.50	0.993555
ENSOART00000007330	0	chr1	28241431	28255637	MSTRG.1254	LRRC42	yes	NA	NA	NA	NA	leucine rich repeat containing 42 [Source:HGNC Symbol;Acc:HGNC:28792]	ENSOART00000028975	0	chr14	50701621	50891922	MSTRG.23243	ENSOARG00000026929	yes	known	trans	NA	-29.61	0.997351
ENSOART00000007330	0	chr1	28241431	28255637	MSTRG.1254	LRRC42	yes	NA	NA	NA	NA	leucine rich repeat containing 42 [Source:HGNC Symbol;Acc:HGNC:28792]	ENSOART00000028858	0	chr15	32664041	32681917	MSTRG.25356	ENSOARG00000026821	yes	known	trans	NA	-32.14	0.984046
ENSOART00000007657	0	chr1	28458856	28476013	MSTRG.1263	MRPL37	yes	GO:0003735(structural constituent of ribosome);GO:0006412(translation);GO:0005739(mitochondrion);GO:0005840(ribosome)	NA	NA	NA	mitochondrial ribosomal protein L37 [Source:HGNC Symbol;Acc:HGNC:14034]	ENSOART00000028975	0	chr14	50701621	50891922	MSTRG.23243	ENSOARG00000026929	yes	known	trans	NA	-51.55	0.999978
ENSOART00000007657	0	chr1	28458856	28476013	MSTRG.1263	MRPL37	yes	GO:0003735(structural constituent of ribosome);GO:0006412(translation);GO:0005739(mitochondrion);GO:0005840(ribosome)	NA	NA	NA	mitochondrial ribosomal protein L37 [Source:HGNC Symbol;Acc:HGNC:14034]	ENSOART00000028858	0	chr15	32664041	32681917	MSTRG.25356	ENSOARG00000026821	yes	known	trans	NA	-40.89	0.993183
ENSOART00000013584	0	chr1	50555413	50577910	MSTRG.1793	CRYZ	yes	GO:0003730(mRNA 3'-UTR binding);GO:0003960(NADPH:quinone reductase activity);GO:0016491(oxidoreductase activity);GO:0070402(NADPH binding);GO:0042178(xenobiotic catabolic process);GO:0051289(protein homotetramerization);GO:0055114(oxidation-reduction process);GO:0005829(cytosol);GO:0070062(extracellular exosome)	NA	K10133	EC:1.-.-.-	crystallin zeta [Source:HGNC Symbol;Acc:HGNC:2419]	ENSOART00000027929	0	chr3	9450973	9525539	MSTRG.58209	ENSOARG00000025953	yes	known	trans	NA	-47.34	0.98054
ENSOART00000013584	0	chr1	50555413	50577910	MSTRG.1793	CRYZ	yes	GO:0003730(mRNA 3'-UTR binding);GO:0003960(NADPH:quinone reductase activity);GO:0016491(oxidoreductase activity);GO:0070402(NADPH binding);GO:0042178(xenobiotic catabolic process);GO:0051289(protein homotetramerization);GO:0055114(oxidation-reduction process);GO:0005829(cytosol);GO:0070062(extracellular exosome)	NA	K10133	EC:1.-.-.-	crystallin zeta [Source:HGNC Symbol;Acc:HGNC:2419]	ENSOART00000027282	0	chrX	56341563	56344597	MSTRG.88964	ENSOARG00000025366	yes	known	trans	NA	-22.86	-0.953887
ENSOART00000013599	0	chr1	50583267	50605757	MSTRG.1795	TYW3	yes	NA	NA	NA	NA	tRNA-yW synthesizing protein 3 homolog [Source:HGNC Symbol;Acc:HGNC:24757]	ENSOART00000028975	0	chr14	50701621	50891922	MSTRG.23243	ENSOARG00000026929	yes	known	trans	NA	-39.82	0.993213
ENSOART00000013599	0	chr1	50583267	50605757	MSTRG.1795	TYW3	yes	NA	NA	NA	NA	tRNA-yW synthesizing protein 3 homolog [Source:HGNC Symbol;Acc:HGNC:24757]	ENSOART00000028858	0	chr15	32664041	32681917	MSTRG.25356	ENSOARG00000026821	yes	known	trans	NA	-37.14	0.981593
ENSOART00000020475	0	chr1	83700663	83701250	MSTRG.2720	ENSOARG00000018802	yes	GO:0000166(nucleotide binding);GO:0003924(GTPase activity);GO:0005525(GTP binding);GO:0006810(transport);GO:0006886(intracellular protein transport);GO:0006913(nucleocytoplasmic transport);GO:0007165(signal transduction);GO:0007264(small GTPase mediated signal transduction);GO:0015031(protein transport);GO:0005634(nucleus)	NA	K07936	NA	NA	ENSOART00000028975	0	chr14	50701621	50891922	MSTRG.23243	ENSOARG00000026929	yes	known	trans	NA	-45.05	0.990125
ENSOART00000020475	0	chr1	83700663	83701250	MSTRG.2720	ENSOARG00000018802	yes	GO:0000166(nucleotide binding);GO:0003924(GTPase activity);GO:0005525(GTP binding);GO:0006810(transport);GO:0006886(intracellular protein transport);GO:0006913(nucleocytoplasmic transport);GO:0007165(signal transduction);GO:0007264(small GTPase mediated signal transduction);GO:0015031(protein transport);GO:0005634(nucleus)	NA	K07936	NA	NA	ENSOART00000028858	0	chr15	32664041	32681917	MSTRG.25356	ENSOARG00000026821	yes	known	trans	NA	-23.51	0.97805
ENSOART00000021688	0	chr1	90325145	90327390	MSTRG.2980	ENSOARG00000019921	yes	GO:0003723(RNA binding);GO:0003735(structural constituent of ribosome);GO:0006412(translation);GO:0005840(ribosome);GO:0015934(large ribosomal subunit);GO:0030529(intracellular ribonucleoprotein complex)	03010(Ribosome)	K02865	NA	NA	ENSOART00000028975	0	chr14	50701621	50891922	MSTRG.23243	ENSOARG00000026929	yes	known	trans	NA	-48.94	0.998235
ENSOART00000021688	0	chr1	90325145	90327390	MSTRG.2980	ENSOARG00000019921	yes	GO:0003723(RNA binding);GO:0003735(structural constituent of ribosome);GO:0006412(translation);GO:0005840(ribosome);GO:0015934(large ribosomal subunit);GO:0030529(intracellular ribonucleoprotein complex)	03010(Ribosome)	K02865	NA	NA	ENSOART00000028858	0	chr15	32664041	32681917	MSTRG.25356	ENSOARG00000026821	yes	known	trans	NA	-28.50	0.987087
ENSOART00000021836	0	chr1	91293414	91298245	MSTRG.3037	SIKE1	yes	NA	04622(RIG-I-like receptor signaling pathway)	K12656	NA	suppressor of IKBKE 1 [Source:HGNC Symbol;Acc:HGNC:26119]	ENSOART00000028975	0	chr14	50701621	50891922	MSTRG.23243	ENSOARG00000026929	yes	known	trans	NA	-36.95	0.994969
ENSOART00000021836	0	chr1	91293414	91298245	MSTRG.3037	SIKE1	yes	NA	04622(RIG-I-like receptor signaling pathway)	K12656	NA	suppressor of IKBKE 1 [Source:HGNC Symbol;Acc:HGNC:26119]	ENSOART00000028858	0	chr15	32664041	32681917	MSTRG.25356	ENSOARG00000026821	yes	known	trans	NA	-42.65	0.993736
ENSOART00000022480	0	chr1	98280836	98282385	MSTRG.3319	RBM8A	yes	GO:0000166(nucleotide binding);GO:0003676(nucleic acid binding);GO:0003723(RNA binding);GO:0003729(mRNA binding);GO:0000184(nuclear-transcribed mRNA catabolic process, nonsense-mediated decay);GO:0000381(regulation of alternative mRNA splicing, via spliceosome);GO:0006396(RNA processing);GO:0006397(mRNA processing);GO:0006810(transport);GO:0008380(RNA splicing);GO:0051028(mRNA transport);GO:00056…	03013(RNA transport);03015(mRNA surveillance pathway);03040(Spliceosome)	K12876	NA	RNA binding motif protein 8A [Source:HGNC Symbol;Acc:HGNC:9905]	ENSOART00000028975	0	chr14	50701621	50891922	MSTRG.23243	ENSOARG00000026929	yes	known	trans	NA	-32.03	0.99018
ENSOART00000022480	0	chr1	98280836	98282385	MSTRG.3319	RBM8A	yes	GO:0000166(nucleotide binding);GO:0003676(nucleic acid binding);GO:0003723(RNA binding);GO:0003729(mRNA binding);GO:0000184(nuclear-transcribed mRNA catabolic process, nonsense-mediated decay);GO:0000381(regulation of alternative mRNA splicing, via spliceosome);GO:0006396(RNA processing);GO:0006397(mRNA processing);GO:0006810(transport);GO:0008380(RNA splicing);GO:0051028(mRNA transport);GO:00056…	03013(RNA transport);03015(mRNA surveillance pathway);03040(Spliceosome)	K12876	NA	RNA binding motif protein 8A [Source:HGNC Symbol;Acc:HGNC:9905]	ENSOART00000028858	0	chr15	32664041	32681917	MSTRG.25356	ENSOARG00000026821	yes	known	trans	NA	-30.86	0.978353
ENSOART00000022875	0	chr1	100246814	100248983	MSTRG.3469	PSMB4	yes	GO:0001530(lipopolysaccharide binding);GO:0004175(endopeptidase activity);GO:0004298(threonine-type endopeptidase activity);GO:0008233(peptidase activity);GO:0016787(hydrolase activity);GO:0002862(negative regulation of inflammatory response to antigenic stimulus);GO:0006508(proteolysis);GO:0051603(proteolysis involved in cellular protein catabolic process);GO:0000502(proteasome complex);GO:00056…	03050(Proteasome)	K02736	EC:3.4.25.1	proteasome subunit beta 4 [Source:HGNC Symbol;Acc:HGNC:9541]	ENSOART00000028975	0	chr14	50701621	50891922	MSTRG.23243	ENSOARG00000026929	yes	known	trans	NA	-35.48	0.980815
ENSOART00000022875	0	chr1	100246814	100248983	MSTRG.3469	PSMB4	yes	GO:0001530(lipopolysaccharide binding);GO:0004175(endopeptidase activity);GO:0004298(threonine-type endopeptidase activity);GO:0008233(peptidase activity);GO:0016787(hydrolase activity);GO:0002862(negative regulation of inflammatory response to antigenic stimulus);GO:0006508(proteolysis);GO:0051603(proteolysis involved in cellular protein catabolic process);GO:0000502(proteasome complex);GO:00056…	03050(Proteasome)	K02736	EC:3.4.25.1	proteasome subunit beta 4 [Source:HGNC Symbol;Acc:HGNC:9541]	ENSOART00000028858	0	chr15	32664041	32681917	MSTRG.25356	ENSOARG00000026821	yes	known	trans	NA	-44.65	0.992808
ENSOART00000002457	0	chr1	103131710	103134040	MSTRG.3622	HAX1	yes	GO:0031965(nuclear membrane);GO:0031410(cytoplasmic vesicle);GO:0030027(lamellipodium);GO:0016529(sarcoplasmic reticulum);GO:0016020(membrane);GO:0015629(actin cytoskeleton);GO:0005783(endoplasmic reticulum);GO:0005758(mitochondrial intermembrane space);GO:0005741(mitochondrial outer membrane);GO:0005739(mitochondrion);GO:0005737(cytoplasm);GO:0005667(transcription factor complex);GO:0005634(nucl…	NA	NA	NA	HCLS1 associated protein X-1 [Source:HGNC Symbol;Acc:HGNC:16915]	ENSOART00000028975	0	chr14	50701621	50891922	MSTRG.23243	ENSOARG00000026929	yes	known	trans	NA	-39.77	0.979504
ENSOART00000002457	0	chr1	103131710	103134040	MSTRG.3622	HAX1	yes	GO:0031965(nuclear membrane);GO:0031410(cytoplasmic vesicle);GO:0030027(lamellipodium);GO:0016529(sarcoplasmic reticulum);GO:0016020(membrane);GO:0015629(actin cytoskeleton);GO:0005783(endoplasmic reticulum);GO:0005758(mitochondrial intermembrane space);GO:0005741(mitochondrial outer membrane);GO:0005739(mitochondrion);GO:0005737(cytoplasm);GO:0005667(transcription factor complex);GO:0005634(nucl…	NA	NA	NA	HCLS1 associated protein X-1 [Source:HGNC Symbol;Acc:HGNC:16915]	ENSOART00000028858	0	chr15	32664041	32681917	MSTRG.25356	ENSOARG00000026821	yes	known	trans	NA	-50.43	0.990814
ENSOART00000008526	0	chr1	109113627	109115044	MSTRG.3946	DUSP23	yes	GO:0004725(protein tyrosine phosphatase activity);GO:0008138(protein tyrosine/serine/threonine phosphatase activity);GO:0016791(phosphatase activity);GO:0006470(protein dephosphorylation);GO:0016311(dephosphorylation);GO:0035335(peptidyl-tyrosine dephosphorylation);GO:0005654(nucleoplasm);GO:0070062(extracellular exosome)	NA	K13917	EC:2.7.7.50 3.6.1.-	dual specificity phosphatase 23 [Source:HGNC Symbol;Acc:HGNC:21480]	ENSOART00000028975	0	chr14	50701621	50891922	MSTRG.23243	ENSOARG00000026929	yes	known	trans	NA	-37.61	0.975087
ENSOART00000008526	0	chr1	109113627	109115044	MSTRG.3946	DUSP23	yes	GO:0004725(protein tyrosine phosphatase activity);GO:0008138(protein tyrosine/serine/threonine phosphatase activity);GO:0016791(phosphatase activity);GO:0006470(protein dephosphorylation);GO:0016311(dephosphorylation);GO:0035335(peptidyl-tyrosine dephosphorylation);GO:0005654(nucleoplasm);GO:0070062(extracellular exosome)	NA	K13917	EC:2.7.7.50 3.6.1.-	dual specificity phosphatase 23 [Source:HGNC Symbol;Acc:HGNC:21480]	ENSOART00000028858	0	chr15	32664041	32681917	MSTRG.25356	ENSOARG00000026821	yes	known	trans	NA	-33.98	0.988877
ENSOART00000010351	0	chr1	110662048	110673751	MSTRG.4046	ENSOARG00000009504	yes	GO:0051082(unfolded protein binding);GO:0006457(protein folding);GO:0016272(prefoldin complex)	NA	NA	NA	NA	ENSOART00000028975	0	chr14	50701621	50891922	MSTRG.23243	ENSOARG00000026929	yes	known	trans	NA	-42.94	0.998522
ENSOART00000010351	0	chr1	110662048	110673751	MSTRG.4046	ENSOARG00000009504	yes	GO:0051082(unfolded protein binding);GO:0006457(protein folding);GO:0016272(prefoldin complex)	NA	NA	NA	NA	ENSOART00000028858	0	chr15	32664041	32681917	MSTRG.25356	ENSOARG00000026821	yes	known	trans	NA	-51.85	0.994048

## Sheet: GO
GO_ID	GO_Term	GO_function	GO_class	S gene number	TS gene number	B gene number	TB gene number	pvalue
GO:0003735	structural constituent of ribosome	molecular_function	4	84	513	92	1030	7.10142e-19
GO:0005840	ribosome	cellular_component	9	87	513	98	1030	1.34813e-17
GO:0006412	translation	biological_process	7	87	513	98	1030	1.34813e-17
GO:0005739	mitochondrion	cellular_component	9	145	513	194	1030	4.10312e-15
GO:0005737	cytoplasm	cellular_component	7	185	513	268	1030	1.293e-13
GO:0070062	extracellular exosome	cellular_component	7	172	513	246	1030	2.36101e-13
GO:0005634	nucleus	cellular_component	9	261	513	413	1030	1.28489e-12
GO:0030529	intracellular ribonucleoprotein complex	cellular_component	7	69	513	80	1030	1.39187e-12
GO:0005829	cytosol	cellular_component	9	187	513	276	1030	1.76684e-12
GO:0005622	intracellular	cellular_component	5	111	513	156	1030	3.87176e-09
GO:0005730	nucleolus	cellular_component	11	70	513	93	1030	1.38887e-07
GO:0003723	RNA binding	molecular_function	6	113	513	166	1030	1.70779e-07
GO:0016020	membrane	cellular_component	3	251	513	429	1030	1.54621e-06
GO:0005654	nucleoplasm	cellular_component	11	121	513	185	1030	1.81048e-06
GO:0005743	mitochondrial inner membrane	cellular_component	13	36	513	43	1030	2.62084e-06
GO:0042803	protein homodimerization activity	molecular_function	6	48	513	62	1030	4.17882e-06
GO:0042802	identical protein binding	molecular_function	5	51	513	69	1030	2.16455e-05
GO:0006508	proteolysis	biological_process	6	30	513	36	1030	2.37785e-05
GO:0005813	centrosome	cellular_component	9	36	513	46	1030	5.00277e-05
GO:0005777	peroxisome	cellular_component	10	18	513	20	1030	0.000167316
GO:0008233	peptidase activity	molecular_function	5	18	513	20	1030	0.000167316
GO:0050821	protein stabilization	biological_process	10	12	513	12	1030	0.000218272
GO:0000785	chromatin	cellular_component	11	12	513	12	1030	0.000218272
GO:0000281	mitotic cytokinesis	biological_process	7	11	513	11	1030	0.000443066
GO:0005524	ATP binding	molecular_function	9	83	513	131	1030	0.000594441
GO:0005815	microtubule organizing center	cellular_component	11	20	513	24	1030	0.000639938
GO:0031965	nuclear membrane	cellular_component	12	13	513	14	1030	0.000817327
GO:0000776	kinetochore	cellular_component	9	10	513	10	1030	0.000898464
GO:0004175	endopeptidase activity	molecular_function	7	10	513	10	1030	0.000898464
GO:0003713	transcription coactivator activity	molecular_function	6	10	513	10	1030	0.000898464
GO:0005762	mitochondrial large ribosomal subunit	cellular_component	13	15	513	17	1030	0.00103091
GO:0005102	receptor binding	molecular_function	5	19	513	23	1030	0.00109817
GO:0043066	negative regulation of apoptotic process	biological_process	9	32	513	44	1030	0.00137277
GO:0005794	Golgi apparatus	cellular_component	9	45	513	66	1030	0.00142056
GO:0042393	histone binding	molecular_function	5	12	513	13	1030	0.00154849
GO:0000502	proteasome complex	cellular_component	7	12	513	13	1030	0.00154849
GO:0022627	cytosolic small ribosomal subunit	cellular_component	12	14	513	16	1030	0.00186357
GO:0003714	transcription corepressor activity	molecular_function	6	16	513	19	1030	0.00193857
GO:0031410	cytoplasmic vesicle	cellular_component	9	16	513	19	1030	0.00193857
GO:0016021	integral component of membrane	cellular_component	6	158	513	276	1030	0.00238464
GO:0016567	protein ubiquitination	biological_process	10	21	513	27	1030	0.00249575
GO:0005747	mitochondrial respiratory chain complex I	cellular_component	15	11	513	12	1030	0.0029158
GO:0071013	catalytic step 2 spliceosome	cellular_component	9	13	513	15	1030	0.00334113
GO:0004842	ubiquitin-protein transferase activity	molecular_function	6	15	513	18	1030	0.00335518
GO:0005839	proteasome core complex	cellular_component	8	8	513	8	1030	0.00368346
GO:0004298	threonine-type endopeptidase activity	molecular_function	8	8	513	8	1030	0.00368346
GO:0006396	RNA processing	biological_process	9	8	513	8	1030	0.00368346
GO:0007059	chromosome segregation	biological_process	5	8	513	8	1030	0.00368346
GO:0009898	cytoplasmic side of plasma membrane	cellular_component	6	8	513	8	1030	0.00368346
GO:0001833	inner cell mass cell proliferation	biological_process	12	8	513	8	1030	0.00368346
GO:0019901	protein kinase binding	molecular_function	7	25	513	34	1030	0.00372054
GO:0051082	unfolded protein binding	molecular_function	5	10	513	11	1030	0.00545244
GO:0044297	cell body	cellular_component	5	10	513	11	1030	0.00545244
GO:0003682	chromatin binding	molecular_function	4	30	513	43	1030	0.00550015
GO:0048471	perinuclear region of cytoplasm	cellular_component	9	24	513	33	1030	0.00567614
GO:0000724	double-strand break repair via homologous recombination	biological_process	11	12	513	14	1030	0.00593545
GO:0000775	chromosome, centromeric region	cellular_component	12	7	513	7	1030	0.00744699
GO:0005761	mitochondrial ribosome	cellular_component	12	7	513	7	1030	0.00744699
GO:0006914	autophagy	biological_process	6	7	513	7	1030	0.00744699
GO:0044212	transcription regulatory region DNA binding	molecular_function	8	13	513	16	1030	0.00974387
GO:0000287	magnesium ion binding	molecular_function	7	18	513	24	1030	0.0100438
GO:0007049	cell cycle	biological_process	5	9	513	10	1030	0.0101149
GO:0016605	PML body	cellular_component	14	9	513	10	1030	0.0101149
GO:0000784	nuclear chromosome, telomeric region	cellular_component	13	9	513	10	1030	0.0101149
GO:0003899	DNA-directed 5'-3' RNA polymerase activity	molecular_function	8	9	513	10	1030	0.0101149
GO:0005758	mitochondrial intermembrane space	cellular_component	12	11	513	13	1030	0.010436
GO:0006974	cellular response to DNA damage stimulus	biological_process	6	16	513	21	1030	0.0119872
GO:0055114	oxidation-reduction process	biological_process	5	33	513	50	1030	0.0133654
GO:0045747	positive regulation of Notch signaling pathway	biological_process	10	6	513	6	1030	0.0150409
GO:0001649	osteoblast differentiation	biological_process	7	6	513	6	1030	0.0150409
GO:0006289	nucleotide-excision repair	biological_process	10	6	513	6	1030	0.0150409
GO:0000781	chromosome, telomeric region	cellular_component	12	6	513	6	1030	0.0150409
GO:0005720	nuclear heterochromatin	cellular_component	14	6	513	6	1030	0.0150409
GO:0031941	filamentous actin	cellular_component	12	6	513	6	1030	0.0150409
GO:0051262	protein tetramerization	biological_process	9	6	513	6	1030	0.0150409
GO:0032147	activation of protein kinase activity	biological_process	12	6	513	6	1030	0.0150409
GO:0006284	base-excision repair	biological_process	10	6	513	6	1030	0.0150409
GO:0051276	chromosome organization	biological_process	5	6	513	6	1030	0.0150409
GO:0007249	I-kappaB kinase/NF-kappaB signaling	biological_process	8	6	513	6	1030	0.0150409
GO:0007339	binding of sperm to zona pellucida	biological_process	8	6	513	6	1030	0.0150409
GO:0030136	clathrin-coated vesicle	cellular_component	12	6	513	6	1030	0.0150409
GO:0006620	posttranslational protein targeting to membrane	biological_process	8	6	513	6	1030	0.0150409
GO:0006464	cellular protein modification process	biological_process	7	6	513	6	1030	0.0150409
GO:0043046	DNA methylation involved in gamete generation	biological_process	6	6	513	6	1030	0.0150409
GO:0006275	regulation of DNA replication	biological_process	10	6	513	6	1030	0.0150409
GO:0005547	phosphatidylinositol-3,4,5-trisphosphate binding	molecular_function	8	6	513	6	1030	0.0150409
GO:0032091	negative regulation of protein binding	biological_process	7	6	513	6	1030	0.0150409
GO:0060548	negative regulation of cell death	biological_process	7	6	513	6	1030	0.0150409
GO:0001935	endothelial cell proliferation	biological_process	6	6	513	6	1030	0.0150409
GO:0016604	nuclear body	cellular_component	13	20	513	28	1030	0.0157849
GO:0006457	protein folding	biological_process	7	12	513	15	1030	0.0163128
GO:0006260	DNA replication	biological_process	9	10	513	12	1030	0.0181357
GO:0006397	mRNA processing	biological_process	10	10	513	12	1030	0.0181357
GO:2001237	negative regulation of extrinsic apoptotic signaling pathway	biological_process	10	10	513	12	1030	0.0181357
GO:0043524	negative regulation of neuron apoptotic process	biological_process	11	10	513	12	1030	0.0181357
GO:0060271	cilium assembly	biological_process	7	10	513	12	1030	0.0181357
GO:0008360	regulation of cell shape	biological_process	9	8	513	9	1030	0.0185903
GO:0036064	ciliary basal body	cellular_component	12	8	513	9	1030	0.0185903
GO:0035335	peptidyl-tyrosine dephosphorylation	biological_process	9	8	513	9	1030	0.0185903

## Sheet: KEGG
pathway_id	pathway_name	S gene number	TS gene number	B gene number	TB gene number	pvalue
ko03010	Ribosome	52	171	56	260	1.84578e-07
ko03013	RNA transport	19	171	20	260	0.00194186
ko00564	Glycerophospholipid metabolism	10	171	10	260	0.0137994
ko03050	Proteasome	14	171	15	260	0.0142039
ko03040	Spliceosome	13	171	14	260	0.0208105
ko04110	Cell cycle	9	171	9	260	0.0213806
ko00010	Glycolysis / Gluconeogenesis	8	171	8	260	0.0330547
ko05169	Epstein-Barr virus infection	15	171	17	260	0.0331372
ko05166	HTLV-I infection	14	171	16	260	0.0461586
ko00240	Pyrimidine metabolism	14	171	16	260	0.0461586
ko04141	Protein processing in endoplasmic reticulum	13	171	15	260	0.0637538
ko03060	Protein export	6	171	6	260	0.0784982
ko05016	Huntington's disease	22	171	28	260	0.094029
ko05200	Pathways in cancer	17	171	21	260	0.0953162
ko01200	Carbon metabolism	14	171	17	260	0.106925
ko03015	mRNA surveillance pathway	11	171	13	260	0.118217
ko04066	HIF-1 signaling pathway	11	171	13	260	0.118217
ko00970	Aminoacyl-tRNA biosynthesis	5	171	5	260	0.120585
ko04146	Peroxisome	8	171	9	260	0.126447
ko05210	Colorectal cancer	8	171	9	260	0.126447
ko00190	Oxidative phosphorylation	18	171	23	260	0.136265
ko04932	Non-alcoholic fatty liver disease (NAFLD	22	171	29	260	0.156717
ko05230	Central carbon metabolism in cancer	10	171	12	260	0.158415
ko03020	RNA polymerase	7	171	8	260	0.17656
ko05205	Proteoglycans in cancer	12	171	15	260	0.18124
ko05012	Parkinson's disease	19	171	25	260	0.181808
ko00983	Drug metabolism - other enzymes	4	171	4	260	0.184848
ko05206	MicroRNAs in cancer	4	171	4	260	0.184848
ko00030	Pentose phosphate pathway	4	171	4	260	0.184848
ko04310	Wnt signaling pathway	4	171	4	260	0.184848
ko05323	Rheumatoid arthritis	4	171	4	260	0.184848
ko00561	Glycerolipid metabolism	4	171	4	260	0.184848
ko04120	Ubiquitin mediated proteolysis	9	171	11	260	0.209697
ko04012	ErbB signaling pathway	6	171	7	260	0.24353
ko04662	B cell receptor signaling pathway	6	171	7	260	0.24353
ko00620	Pyruvate metabolism	6	171	7	260	0.24353
ko04150	mTOR signaling pathway	6	171	7	260	0.24353
ko00500	Starch and sucrose metabolism	6	171	7	260	0.24353
ko03030	DNA replication	6	171	7	260	0.24353
ko04660	T cell receptor signaling pathway	6	171	7	260	0.24353
ko00230	Purine metabolism	15	171	20	260	0.259227
ko04062	Chemokine signaling pathway	8	171	10	260	0.273792
ko00450	Selenocompound metabolism	3	171	3	260	0.282774
ko04710	Circadian rhythm	3	171	3	260	0.282774
ko04210	Apoptosis	3	171	3	260	0.282774
ko05211	Renal cell carcinoma	5	171	6	260	0.331016
ko00260	Glycine, serine and threonine metabolism	5	171	6	260	0.331016
ko01230	Biosynthesis of amino acids	7	171	9	260	0.351956
ko04010	MAPK signaling pathway	7	171	9	260	0.351956
ko00520	Amino sugar and nucleotide sugar metabolism	2	171	2	260	0.43169
ko00591	Linoleic acid metabolism	2	171	2	260	0.43169
ko00860	Porphyrin and chlorophyll metabolism	2	171	2	260	0.43169
ko05033	Nicotine addiction	2	171	2	260	0.43169
ko04340	Hedgehog signaling pathway	2	171	2	260	0.43169
ko00300	Lysine biosynthesis	2	171	2	260	0.43169
ko04115	p53 signaling pathway	2	171	2	260	0.43169
ko04122	Sulfur relay system	2	171	2	260	0.43169
ko00040	Pentose and glucuronate interconversions	2	171	2	260	0.43169
ko00592	alpha-Linolenic acid metabolism	2	171	2	260	0.43169
ko00590	Arachidonic acid metabolism	2	171	2	260	0.43169
ko00565	Ether lipid metabolism	2	171	2	260	0.43169
ko00071	Fatty acid degradation	2	171	2	260	0.43169
ko00650	Butanoate metabolism	2	171	2	260	0.43169
ko00053	Ascorbate and aldarate metabolism	2	171	2	260	0.43169
ko04975	Fat digestion and absorption	2	171	2	260	0.43169
ko00072	Synthesis and degradation of ketone bodies	2	171	2	260	0.43169
ko00670	One carbon pool by folate	2	171	2	260	0.43169
ko04130	SNARE interactions in vesicular transport	2	171	2	260	0.43169
ko04612	Antigen processing and presentation	2	171	2	260	0.43169
ko04810	Regulation of actin cytoskeleton	16	171	23	260	0.439871
ko05218	Melanoma	4	171	5	260	0.441903
ko03320	PPAR signaling pathway	4	171	5	260	0.441903
ko05223	Non-small cell lung cancer	4	171	5	260	0.441903
ko00340	Histidine metabolism	4	171	5	260	0.441903
ko03460	Fanconi anemia pathway	4	171	5	260	0.441903
ko05221	Acute myeloid leukemia	4	171	5	260	0.441903
ko04080	Neuroactive ligand-receptor interaction	4	171	5	260	0.441903
ko04152	AMPK signaling pathway	4	171	5	260	0.441903
ko00280	Valine, leucine and isoleucine degradation	4	171	5	260	0.441903
ko05213	Endometrial cancer	4	171	5	260	0.441903
ko05215	Prostate cancer	4	171	5	260	0.441903
ko04068	FoxO signaling pathway	4	171	5	260	0.441903
ko04727	GABAergic synapse	4	171	5	260	0.441903
ko05222	Small cell lung cancer	4	171	5	260	0.441903
ko04142	Lysosome	4	171	5	260	0.441903
ko05220	Chronic myeloid leukemia	4	171	5	260	0.441903
ko05212	Pancreatic cancer	4	171	5	260	0.441903
ko04510	Focal adhesion	10	171	14	260	0.444034
ko04725	Cholinergic synapse	6	171	8	260	0.444438
ko04670	Leukocyte transendothelial migration	6	171	8	260	0.444438
ko04914	Progesterone-mediated oocyte maturation	6	171	8	260	0.444438
ko05412	Arrhythmogenic right ventricular cardiomyopathy (ARVC	6	171	8	260	0.444438
ko00020	Citrate cycle (TCA cycle	6	171	8	260	0.444438
ko05410	Hypertrophic cardiomyopathy (HCM	6	171	8	260	0.444438
ko04151	PI3K-Akt signaling pathway	8	171	11	260	0.444711
ko05231	Choline metabolism in cancer	8	171	11	260	0.444711
ko05140	Leishmaniasis	3	171	4	260	0.57655
ko03420	Nucleotide excision repair	3	171	4	260	0.57655
ko03410	Base excision repair	3	171	4	260	0.57655
