# Supplementary material for: Identification and Functional Analysis of Transcriptome Profiles, Long Non-Coding RNAs, Single-Nucleotide Polymorphisms, and Alternative Splicing from the Oocyte to the Preimplantation Stage of Sheep by Single-Cell RNA Sequencing
Source: Genes (Basel). 2023 May 25;14(6):1145. doi: 10.3390/genes14061145 (PMC10298692; doi:10.3390/genes14061145)
Supplement: Supplementary file 1 [file genes-14-01145-s001.zip › Table S3-6.xlsx]

## Sheet: M vs. 16-cell
mRNA							Differentiall expression						lncRNA							Differentiall expression		function
transcript_name	class_code	chr	start	end	gene_id	gene_name	Significant	GO	KEGG	KO_ENTRY	EC	Description	transcript_name	class_code	chr	start	end	gene_id	gene_name	Significant	Known/novel	cis/trans	cis location	trans energy	Pearson Correlation Coefficient
ENSOART00000000758	0	chr1	18406573	18409852	MSTRG.816	ENSOARG00000000705	no	NA	NA	NA	NA	NA	ENSOART00000027437	0	chr1	18435711	18438733	MSTRG.822	ENSOARG00000025512	no	known	cis	100K	NA	0.950923
ENSOART00000008840	0	chr1	109293683	109296631	MSTRG.3969	SLAMF9	no	GO:0016020(membrane);GO:0016021(integral component of membrane)	NA	NA	NA	Ovis aries SLAM family member 9 (SLAMF9), mRNA. [Source:RefSeq mRNA;Acc:NM_001302661]	ENSOART00000027490	0	chr1	109264963	109270297	MSTRG.3968	ENSOARG00000025559	no	known	cis	100K	NA	0.999177
ENSOART00000017226	0	chr10	51139303	51358374	MSTRG.10373	LMO7	no	GO:0008270(zinc ion binding);GO:0046872(metal ion binding);GO:0023051(regulation of signaling);GO:0030155(regulation of cell adhesion)	04520(Adherens junction)	K06084	NA	LIM domain 7 [Source:HGNC Symbol;Acc:HGNC:6646]	ENSOART00000028315	0	chr10	51156343	51158175	MSTRG.10374	ENSOARG00000026314	no	known	cis	100K	NA	0.973863
ENSOART00000017227	0	chr10	51139303	51358374	MSTRG.10373	LMO7	no	GO:0008270(zinc ion binding);GO:0046872(metal ion binding);GO:0023051(regulation of signaling);GO:0030155(regulation of cell adhesion)	04520(Adherens junction)	K06084	NA	LIM domain 7 [Source:HGNC Symbol;Acc:HGNC:6646]	ENSOART00000028315	0	chr10	51156343	51158175	MSTRG.10374	ENSOARG00000026314	no	known	cis	100K	NA	0.999924
ENSOART00000008279	0	chr10	85789038	85825590	MSTRG.11399	MCF2L	no	GO:0005085(guanyl-nucleotide exchange factor activity);GO:0005089(Rho guanyl-nucleotide exchange factor activity);GO:0035091(phosphatidylinositol binding);GO:0035023(regulation of Rho protein signal transduction);GO:0035556(intracellular signal transduction);GO:0043547(positive regulation of GTPase activity);GO:0005615(extracellular space);GO:0005622(intracellular)	NA	K05730	NA	MCF.2 cell line derived transforming sequence like [Source:HGNC Symbol;Acc:HGNC:14576]	ENSOART00000028341	0	chr10	85735698	85742240	MSTRG.11394	ENSOARG00000026340	no	known	cis	100K	NA	0.997114
ENSOART00000008483	0	chr10	85829334	85835022	MSTRG.11403	ENSOARG00000007795	no	GO:0004252(serine-type endopeptidase activity);GO:0005509(calcium ion binding);GO:0006508(proteolysis);GO:0007596(blood coagulation);GO:0005576(extracellular region)	NA	K01320	EC:3.4.21.21	NA	ENSOART00000028343	0	chr10	85830580	85835217	MSTRG.11398	ENSOARG00000026341	no	known	cis	10K	NA	1
ENSOART00000008657	0	chr10	85862184	85878020	MSTRG.11410	PCID2	no	GO:0043066(negative regulation of apoptotic process);GO:0043488(regulation of mRNA stability);GO:0045579(positive regulation of B cell differentiation);GO:0045893(positive regulation of transcription, DNA-templated);GO:0048536(spleen development);GO:0090267(positive regulation of mitotic cell cycle spindle assembly checkpoint);GO:2000117(negative regulation of cysteine-type endopeptidase activity)	NA	K01106	EC:3.1.3.56	PCI domain containing 2 [Source:HGNC Symbol;Acc:HGNC:25653]	ENSOART00000028345	0	chr10	85853332	85855024	MSTRG.11407	ENSOARG00000026343	no	known	cis	10K	NA	0.969129
ENSOART00000002829	0	chr11	42146684	42165573	MSTRG.13593	FAM134C	no	GO:0016021(integral component of membrane);GO:0016020(membrane);GO:0010976(positive regulation of neuron projection development)	NA	NA	NA	family with sequence similarity 134 member C [Source:HGNC Symbol;Acc:HGNC:27258]	ENSOART00000028380	0	chr11	42168058	42214877	MSTRG.13595	ENSOARG00000026377	no	known	cis	100K	NA	0.95337
ENSOART00000019711	0	chr11	50218977	50220115	MSTRG.14075	MCRIP1	no	NA	NA	NA	NA	MAPK regulated corepressor interacting protein 1 [Source:HGNC Symbol;Acc:HGNC:28007]	ENSOART00000028384	0	chr11	50219648	50234794	MSTRG.14076	ENSOARG00000026381	no	known	cis	1K	NA	0.992579
ENSOART00000019825	0	chr11	50278630	50282028	MSTRG.14087	MRPL12	no	GO:0003735(structural constituent of ribosome);GO:0006390(transcription from mitochondrial promoter);GO:0006412(translation);GO:0045893(positive regulation of transcription, DNA-templated);GO:0005622(intracellular);GO:0005739(mitochondrion);GO:0005762(mitochondrial large ribosomal subunit);GO:0005840(ribosome)	NA	K02935	NA	mitochondrial ribosomal protein L12 [Source:HGNC Symbol;Acc:HGNC:10378]	ENSOART00000028384	0	chr11	50219648	50234794	MSTRG.14076	ENSOARG00000026381	no	known	cis	100K	NA	0.988279
ENSOART00000007229	0	chr11	54049625	54052549	MSTRG.14326	ENSOARG00000006652	no	NA	NA	NA	NA	NA	ENSOART00000028392	0	chr11	54096210	54271589	MSTRG.14337	ENSOARG00000026389	no	known	cis	100K	NA	0.981028
ENSOART00000017704	0	chr13	56701902	56709586	MSTRG.19631	NELFCD	no	GO:0045892(negative regulation of transcription, DNA-templated);GO:0005634(nucleus)	NA	NA	NA	negative elongation factor complex member C/D [Source:HGNC Symbol;Acc:HGNC:15934]	ENSOART00000028241	0	chr13	56795870	56916181	MSTRG.19656	ENSOARG00000026245	no	known	cis	100K	NA	0.989105
ENSOART00000009012	0	chr13	74334107	74354052	MSTRG.20457	NCOA5	no	GO:0003682(chromatin binding);GO:0003723(RNA binding);GO:0042593(glucose homeostasis);GO:0046627(negative regulation of insulin receptor signaling pathway);GO:0005615(extracellular space);GO:0005634(nucleus);GO:0015629(actin cytoskeleton)	NA	NA	NA	nuclear receptor coactivator 5 [Source:HGNC Symbol;Acc:HGNC:15909]	ENSOART00000028251	0	chr13	74377503	74380241	MSTRG.20458	ENSOARG00000026254	no	known	cis	100K	NA	0.961703
ENSOART00000006306	0	chr14	47589195	47659724	MSTRG.22974	ACTN4	no	GO:0000977(RNA polymerase II regulatory region sequence-specific DNA binding);GO:0001882(nucleoside binding);GO:0003723(RNA binding);GO:0003779(actin binding);GO:0005509(calcium ion binding);GO:0030374(ligand-dependent nuclear receptor transcription coactivator activity);GO:0031490(chromatin DNA binding);GO:0035257(nuclear hormone receptor binding);GO:0042803(protein homodimerization activity);GO…	NA	K05699	NA	actinin alpha 4 [Source:HGNC Symbol;Acc:HGNC:166]	ENSOART00000028971	0	chr14	47555583	47663167	MSTRG.22974	ENSOARG00000026925	no	known	cis	100K	NA	0.985741
ENSOART00000012593	0	chr14	53958024	53978273	MSTRG.23529	C19orf68	no	GO:0006511(ubiquitin-dependent protein catabolic process);GO:0007275(multicellular organism development);GO:0005634(nucleus)	NA	NA	NA	chromosome 19 open reading frame 68 [Source:HGNC Symbol;Acc:HGNC:34495]	ENSOART00000028978	0	chr14	53982350	53985799	MSTRG.23514	ENSOARG00000026932	no	known	cis	100K	NA	1
ENSOART00000015304	0	chr14	55776141	55787206	MSTRG.23678	C19orf81	no	NA	NA	NA	NA	chromosome 19 open reading frame 81 [Source:HGNC Symbol;Acc:HGNC:40041]	ENSOART00000028981	0	chr14	55713269	55777290	MSTRG.23674	ENSOARG00000026935	no	known	cis	100K	NA	1
ENSOART00000018757	0	chr15	45308170	45309120	ENSOARG00000017234	ENSOARG00000017234	no	GO:0004871(signal transducer activity);GO:0004930(G-protein coupled receptor activity);GO:0004984(olfactory receptor activity);GO:0007165(signal transduction);GO:0007186(G-protein coupled receptor signaling pathway);GO:0007608(sensory perception of smell);GO:0050896(response to stimulus);GO:0050911(detection of chemical stimulus involved in sensory perception of smell);GO:0005886(plasma membrane)…	04740(Olfactory transduction)	K04257	NA	NA	ENSOART00000028861	0	chr15	45330352	45350641	MSTRG.25765	ENSOARG00000026824	no	known	cis	100K	NA	1
ENSOART00000000249	0	chr15	48075006	48119015	MSTRG.25905	ENSOARG00000000238	no	GO:0016021(integral component of membrane);GO:0016020(membrane);GO:0005886(plasma membrane);GO:0050911(detection of chemical stimulus involved in sensory perception of smell);GO:0050896(response to stimulus);GO:0007608(sensory perception of smell);GO:0007186(G-protein coupled receptor signaling pathway);GO:0007165(signal transduction);GO:0004984(olfactory receptor activity);GO:0004930(G-protein c…	NA	K04257	NA	NA	ENSOART00000028866	0	chr15	48026087	48081719	MSTRG.25901	ENSOARG00000026829	no	known	cis	100K	NA	0.955116
ENSOART00000014260	0	chr17	62600483	62620320	MSTRG.31322	ACADS	no	GO:0003995(acyl-CoA dehydrogenase activity);GO:0016627(oxidoreductase activity, acting on the CH-CH group of donors);GO:0050660(flavin adenine dinucleotide binding);GO:0008152(metabolic process);GO:0055114(oxidation-reduction process);GO:0005634(nucleus);GO:0005654(nucleoplasm);GO:0005739(mitochondrion)	NA	K00248	EC:1.3.8.1	acyl-CoA dehydrogenase, C-2 to C-3 short chain [Source:HGNC Symbol;Acc:HGNC:90]	ENSOART00000027629	0	chr17	62618649	62619815	MSTRG.31323	ENSOARG00000025689	no	known	cis	100K	NA	0.991332
ENSOART00000017321	0	chr17	71364201	71365818	MSTRG.31840	YDJC	no	GO:0003824(catalytic activity);GO:0016810(hydrolase activity, acting on carbon-nitrogen (but not peptide) bonds);GO:0005975(carbohydrate metabolic process)	NA	NA	NA	YdjC homolog (bacterial) [Source:HGNC Symbol;Acc:HGNC:27158]	ENSOART00000027658	0	chr17	71337608	71458137	MSTRG.31834	ENSOARG00000025711	no	known	cis	100K	NA	1
ENSOART00000018374	0	chr17	71620813	71642473	MSTRG.31870	SLC7A4	no	GO:0015171(amino acid transmembrane transporter activity);GO:0003333(amino acid transmembrane transport);GO:0016020(membrane);GO:0016021(integral component of membrane)	NA	K13863	NA	solute carrier family 7 member 4 [Source:HGNC Symbol;Acc:HGNC:11062]	ENSOART00000027662	0	chr17	71621658	71642698	MSTRG.31871	ENSOARG00000025715	no	known	cis	1K	NA	1
ENSOART00000018374	0	chr17	71620813	71642473	MSTRG.31870	SLC7A4	no	GO:0015171(amino acid transmembrane transporter activity);GO:0003333(amino acid transmembrane transport);GO:0016020(membrane);GO:0016021(integral component of membrane)	NA	K13863	NA	solute carrier family 7 member 4 [Source:HGNC Symbol;Acc:HGNC:11062]	ENSOART00000027664	0	chr17	71661882	71663507	MSTRG.31879	ENSOARG00000025716	no	known	cis	100K	NA	0.98462
ENSOART00000018374	0	chr17	71620813	71642473	MSTRG.31870	SLC7A4	no	GO:0015171(amino acid transmembrane transporter activity);GO:0003333(amino acid transmembrane transport);GO:0016020(membrane);GO:0016021(integral component of membrane)	NA	K13863	NA	solute carrier family 7 member 4 [Source:HGNC Symbol;Acc:HGNC:11062]	ENSOART00000027665	0	chr17	71692284	71794016	MSTRG.31885	ENSOARG00000025717	no	known	cis	100K	NA	0.999624
ENSOART00000019397	0	chr17	72027538	72184583	MSTRG.31962	ENSOARG00000017828	no	GO:0006915(apoptotic process);GO:0051881(regulation of mitochondrial membrane potential);GO:0097345(mitochondrial outer membrane permeabilization);GO:0005739(mitochondrion)	NA	NA	NA	NA	ENSOART00000027673	0	chr17	72031647	72084547	MSTRG.31963	ENSOARG00000025723	no	known	cis	10K	NA	0.972649
ENSOART00000019497	0	chr17	72078499	72080795	MSTRG.31966	ENSOARG00000017918	no	GO:0008171(O-methyltransferase activity);GO:0032259(methylation)	NA	K00545	EC:2.1.1.6	NA	ENSOART00000027673	0	chr17	72031647	72084547	MSTRG.31963	ENSOARG00000025723	no	known	cis	100K	NA	0.957234
ENSOART00000015436	0	chr18	57433067	57466054	MSTRG.33800	ASB2	no	GO:0061630(ubiquitin protein ligase activity);GO:0000209(protein polyubiquitination);GO:0016567(protein ubiquitination);GO:0035556(intracellular signal transduction);GO:0035914(skeletal muscle cell differentiation);GO:0042787(protein ubiquitination involved in ubiquitin-dependent protein catabolic process);GO:0045445(myoblast differentiation);GO:0031466(Cul5-RING ubiquitin ligase complex);GO:0005…	NA	K10380	NA	ankyrin repeat and SOCS box containing 2 [Source:HGNC Symbol;Acc:HGNC:16012]	ENSOART00000028467	0	chr18	57401192	57433200	MSTRG.33796	ENSOARG00000026457	no	known	cis	100K	NA	1
ENSOART00000006408	0	chr18	66848632	66853529	MSTRG.34262	ENSOARG00000005895	no	GO:0016429(tRNA (adenine-N1-)-methyltransferase activity);GO:0030488(tRNA methylation);GO:0031515(tRNA (m1A) methyltransferase complex)	NA	NA	NA	NA	ENSOART00000028479	0	chr18	66848632	66853529	MSTRG.34263	ENSOARG00000026469	no	known	cis	1K	NA	0.980556
ENSOART00000008454	0	chr18	67864951	67869554	MSTRG.34392	SIVA1	no	GO:0001618(virus receptor activity);GO:0005164(tumor necrosis factor receptor binding);GO:0005175(CD27 receptor binding);GO:0046718(viral entry into host cell);GO:0097191(extrinsic apoptotic signaling pathway);GO:0005654(nucleoplasm)	NA	NA	NA	SIVA1 apoptosis inducing factor [Source:HGNC Symbol;Acc:HGNC:17712]	ENSOART00000028486	0	chr18	67827686	67869950	MSTRG.34390	ENSOARG00000026476	no	known	cis	100K	NA	0.951588
ENSOART00000005420	0	chr19	59298677	59328517	MSTRG.36422	RUVBL1	no	GO:0000166(nucleotide binding);GO:0003678(DNA helicase activity);GO:0004386(helicase activity);GO:0005524(ATP binding);GO:0016787(hydrolase activity);GO:0016887(ATPase activity);GO:0043141(ATP-dependent 5'-3' DNA helicase activity);GO:0045296(cadherin binding);GO:0006281(DNA repair);GO:0006310(DNA recombination);GO:0006351(transcription, DNA-templated);GO:0006355(regulation of transcription, DNA-…	NA	K04499	NA	RuvB like AAA ATPase 1 [Source:HGNC Symbol;Acc:HGNC:10474]	ENSOART00000028699	0	chr19	59259820	59261696	MSTRG.36419	ENSOARG00000026672	no	known	cis	100K	NA	0.962134
ENSOART00000015636	0	chr2	88948502	88961731	MSTRG.39129	ENSOARG00000014360	no	GO:0005125(cytokine activity);GO:0005126(cytokine receptor binding);GO:0006952(defense response);GO:0051607(defense response to virus);GO:0005576(extracellular region);GO:0005615(extracellular space)	NA	K05440	NA	NA	ENSOART00000027744	0	chr2	88928604	88966029	MSTRG.39126	ENSOARG00000025783	no	known	cis	100K	NA	0.997426
ENSOART00000016713	0	chr2	106201970	106204689	MSTRG.39654	SCRG1	no	GO:0097168(mesenchymal stem cell proliferation);GO:0005737(cytoplasm);GO:0005794(Golgi apparatus);GO:0044306(neuron projection terminus)	NA	NA	NA	stimulator of chondrogenesis 1 [Source:HGNC Symbol;Acc:HGNC:17036]	ENSOART00000027758	0	chr2	106229454	106232139	MSTRG.39652	ENSOARG00000025796	no	known	cis	100K	NA	1
ENSOART00000016722	0	chr2	106224215	106228143	MSTRG.39655	SAP30	no	GO:0003714(transcription corepressor activity);GO:0000122(negative regulation of transcription from RNA polymerase II promoter);GO:0006355(regulation of transcription, DNA-templated);GO:0035914(skeletal muscle cell differentiation);GO:0000118(histone deacetylase complex);GO:0005634(nucleus);GO:0005654(nucleoplasm)	NA	NA	NA	Sin3A associated protein 30 [Source:HGNC Symbol;Acc:HGNC:10532]	ENSOART00000027758	0	chr2	106229454	106232139	MSTRG.39652	ENSOARG00000025796	no	known	cis	10K	NA	1
ENSOART00000022395	0	chr2	228624206	228634840	MSTRG.43061	TM4SF20	no	GO:0045861(negative regulation of proteolysis);GO:0005789(endoplasmic reticulum membrane);GO:0005886(plasma membrane);GO:0005925(focal adhesion);GO:0016020(membrane);GO:0016021(integral component of membrane)	NA	NA	NA	transmembrane 4 L six family member 20 [Source:HGNC Symbol;Acc:HGNC:26230]	ENSOART00000027818	0	chr2	228657644	228667247	MSTRG.43063	ENSOARG00000025853	no	known	cis	100K	NA	1
ENSOART00000022615	0	chr2	233074053	233076987	MSTRG.43207	ENSOARG00000020757	no	GO:0003824(catalytic activity);GO:0016791(phosphatase activity);GO:0008152(metabolic process);GO:0016311(dephosphorylation)	NA	K01077	EC:3.1.3.1	NA	ENSOART00000027820	0	chr2	233072574	233120716	MSTRG.43206	ENSOARG00000025855	no	known	cis	10K	NA	0.992661
ENSOART00000022629	0	chr2	233109262	233111812	MSTRG.43207	ENSOARG00000020770	no	GO:0003824(catalytic activity);GO:0016791(phosphatase activity);GO:0008152(metabolic process);GO:0016311(dephosphorylation)	00790(Folate biosynthesis)	K01077	EC:3.1.3.1	NA	ENSOART00000027820	0	chr2	233072574	233120716	MSTRG.43206	ENSOARG00000025855	no	known	cis	100K	NA	0.993574
ENSOART00000022637	0	chr2	233119069	233121942	MSTRG.43207	ENSOARG00000020778	no	GO:0003824(catalytic activity);GO:0016791(phosphatase activity);GO:0008152(metabolic process);GO:0016311(dephosphorylation)	NA	K01077	EC:3.1.3.1	NA	ENSOART00000027820	0	chr2	233072574	233120716	MSTRG.43206	ENSOARG00000025855	no	known	cis	100K	NA	0.982506
ENSOART00000022646	0	chr2	233155807	233158712	MSTRG.43212	ENSOARG00000020785	no	GO:0003824(catalytic activity);GO:0004035(alkaline phosphatase activity);GO:0016787(hydrolase activity);GO:0016791(phosphatase activity);GO:0008152(metabolic process);GO:0016311(dephosphorylation)	NA	K01077	EC:3.1.3.1	NA	ENSOART00000027820	0	chr2	233072574	233120716	MSTRG.43206	ENSOARG00000025855	no	known	cis	100K	NA	0.993482
ENSOART00000019709	0	chr21	43277409	43278376	MSTRG.48043	CFL1	no	GO:0003779(actin binding);GO:0051015(actin filament binding);GO:0007010(cytoskeleton organization);GO:0009615(response to virus);GO:0022604(regulation of cell morphogenesis);GO:0030042(actin filament depolymerization);GO:0044794(positive regulation by host of viral process);GO:0061001(regulation of dendritic spine morphogenesis);GO:0005615(extracellular space);GO:0005622(intracellular);GO:0005737…	04360(Axon guidance);04666(Fc gamma R-mediated phagocytosis);04810(Regulation of actin cytoskeleton);05133(Pertussis)	K05765	NA	cofilin-1 [Source:RefSeq peptide;Acc:NP_001009484]	ENSOART00000028106	0	chr21	43263433	43268197	MSTRG.48045	ENSOARG00000026119	no	known	cis	100K	NA	0.992186
ENSOART00000012192	0	chr21	44572406	44577515	MSTRG.48153	RAD9A	no	GO:0008408(3'-5' exonuclease activity);GO:0017124(SH3 domain binding);GO:0019899(enzyme binding);GO:0019901(protein kinase binding);GO:0042826(histone deacetylase binding);GO:0000075(cell cycle checkpoint);GO:0000077(DNA damage checkpoint);GO:0006281(DNA repair);GO:0006974(cellular response to DNA damage stimulus);GO:0031573(intra-S DNA damage checkpoint);GO:0071479(cellular response to ionizing …	NA	K03259	NA	RAD9 checkpoint clamp component A [Source:HGNC Symbol;Acc:HGNC:9827]	ENSOART00000028108	0	chr21	44569610	44571902	ENSOARG00000026121	ENSOARG00000026121	no	known	cis	10K	NA	1
ENSOART00000005822	0	chr24	40841997	40848050	MSTRG.54540	MRM2	no	GO:0008168(methyltransferase activity);GO:0001510(RNA methylation);GO:0032259(methylation);GO:0005730(nucleolus);GO:0005739(mitochondrion)	NA	NA	NA	mitochondrial rRNA methyltransferase 2 [Source:HGNC Symbol;Acc:HGNC:16352]	ENSOART00000027881	0	chr24	40865291	40910697	MSTRG.54541	ENSOARG00000025912	no	known	cis	100K	NA	0.985323
ENSOART00000000753	0	chr26	31657407	31673403	MSTRG.57044	ERLIN2	no	GO:0070062(extracellular exosome);GO:0045121(membrane raft);GO:0043234(protein complex);GO:0005886(plasma membrane);GO:0005829(cytosol);GO:0005789(endoplasmic reticulum membrane);GO:0005783(endoplasmic reticulum);GO:0045717(negative regulation of fatty acid biosynthetic process);GO:0045541(negative regulation of cholesterol biosynthetic process);GO:0032933(SREBP signaling pathway);GO:0030433(ER-a…	NA	NA	NA	ER lipid raft associated 2 [Source:HGNC Symbol;Acc:HGNC:1356]	ENSOART00000028836	0	chr26	31693202	31714456	MSTRG.57053	ENSOARG00000026800	no	known	cis	100K	NA	1
ENSOART00000000808	0	chr26	31686986	31694055	MSTRG.57052	PROSC	no	GO:0070062(extracellular exosome);GO:0005739(mitochondrion);GO:0005622(intracellular)	NA	NA	NA	proline synthetase cotranscribed homolog (bacterial) [Source:HGNC Symbol;Acc:HGNC:9457]	ENSOART00000028836	0	chr26	31693202	31714456	MSTRG.57053	ENSOARG00000026800	no	known	cis	10K	NA	0.995915
ENSOART00000004101	0	chr26	36243209	36252173	MSTRG.57253	HGSNAT	no	GO:0006468(protein phosphorylation);GO:0005524(ATP binding);GO:0004672(protein kinase activity);GO:0016021(integral component of membrane);GO:0016020(membrane);GO:0005765(lysosomal membrane);GO:0051259(protein oligomerization);GO:0007041(lysosomal transport);GO:0016746(transferase activity, transferring acyl groups)	NA	NA	NA	heparan-alpha-glucosaminide N-acetyltransferase [Source:HGNC Symbol;Acc:HGNC:26527]	ENSOART00000028842	0	chr26	36267682	36284334	MSTRG.57255	ENSOARG00000026805	no	known	cis	100K	NA	1
ENSOART00000021276	0	chr3	43534165	43534425	MSTRG.59395	ENSOARG00000019536	no	NA	NA	NA	NA	NA	ENSOART00000027948	0	chr3	43560901	43565217	MSTRG.59391	ENSOARG00000025971	no	known	cis	100K	NA	1
ENSOART00000021568	0	chr3	223878088	223892897	MSTRG.65343	PLXNB2	no	GO:0017154(semaphorin receptor activity);GO:0001843(neural tube closure);GO:0001932(regulation of protein phosphorylation);GO:0007156(homophilic cell adhesion via plasma membrane adhesion molecules);GO:0007165(signal transduction);GO:0007405(neuroblast proliferation);GO:0007420(brain development);GO:0008360(regulation of cell shape);GO:0010976(positive regulation of neuron projection development)…	NA	K06821	NA	plexin B2 [Source:HGNC Symbol;Acc:HGNC:9104]	ENSOART00000028069	0	chr3	223831336	223885365	MSTRG.65337	ENSOARG00000026085	no	known	cis	100K	NA	0.991255
ENSOART00000001376	0	chr4	112314518	112321148	MSTRG.68567	ENSOARG00000001288	no	GO:0016021(integral component of membrane);GO:0016020(membrane);GO:0005525(GTP binding)	NA	NA	NA	NA	ENSOART00000027171	0	chr4	112389525	112563829	MSTRG.68571	ENSOARG00000025263	no	known	cis	100K	NA	1
ENSOART00000001514	0	chr4	112468097	112472163	MSTRG.68574	ENSOARG00000001412	no	GO:0016021(integral component of membrane);GO:0016020(membrane);GO:0005525(GTP binding)	NA	NA	NA	NA	ENSOART00000027171	0	chr4	112389525	112563829	MSTRG.68571	ENSOARG00000025263	no	known	cis	100K	NA	1
ENSOART00000016273	0	chr6	115325107	115341560	MSTRG.76532	SH3BP2	no	NA	NA	K07984	NA	SH3 domain binding protein 2 [Source:HGNC Symbol;Acc:HGNC:10825]	ENSOART00000028644	0	chr6	115325076	115335740	MSTRG.76531	ENSOARG00000026621	no	known	cis	1K	NA	0.991961
ENSOART00000017707	0	chr6	116465341	116467165	MSTRG.76555	ENSOARG00000016260	no	NA	NA	K05095	EC:2.7.10.1	NA	ENSOART00000028658	0	chr6	116483192	116488306	MSTRG.76558	ENSOARG00000026632	no	known	cis	100K	NA	1
ENSOART00000017735	0	chr6	116521106	116530386	MSTRG.76561	DGKQ	no	GO:0004143(diacylglycerol kinase activity);GO:0019900(kinase binding);GO:0030297(transmembrane receptor protein tyrosine kinase activator activity);GO:0033613(activating transcription factor binding);GO:0043274(phospholipase binding);GO:0006111(regulation of gluconeogenesis);GO:0006357(regulation of transcription from RNA polymerase II promoter);GO:0006654(phosphatidic acid biosynthetic process);…	NA	K00901	EC:2.7.1.107	diacylglycerol kinase theta [Source:HGNC Symbol;Acc:HGNC:2856]	ENSOART00000028658	0	chr6	116483192	116488306	MSTRG.76558	ENSOARG00000026632	no	known	cis	100K	NA	0.992506
ENSOART00000005494	0	chr8	89747351	89768504	MSTRG.83308	ENSOARG00000005037	no	GO:0005509(calcium ion binding);GO:0008201(heparin binding);GO:0007155(cell adhesion);GO:0016525(negative regulation of angiogenesis);GO:0005576(extracellular region);GO:0031012(extracellular matrix)	NA	K04659	NA	NA	ENSOART00000029116	0	chr8	89752567	89756792	MSTRG.83309	ENSOARG00000027052	no	known	cis	10K	NA	1
ENSOART00000015759	0	chr9	13613961	13633383	MSTRG.83746	MROH1	no	NA	NA	NA	NA	maestro heat like repeat family member 1 [Source:HGNC Symbol;Acc:HGNC:26958]	ENSOART00000028509	0	chr9	13638565	13655514	MSTRG.83736	ENSOARG00000026494	no	known	cis	100K	NA	0.964088
ENSOART00000015944	0	chr9	13666619	13668987	MSTRG.83743	HGH1	no	NA	NA	NA	NA	HGH1 homolog [Source:HGNC Symbol;Acc:HGNC:24161]	ENSOART00000028509	0	chr9	13638565	13655514	MSTRG.83736	ENSOARG00000026494	no	known	cis	100K	NA	0.958772
ENSOART00000017970	0	chr9	13999504	14000447	MSTRG.83819	ENSOARG00000016506	no	NA	NA	NA	NA	NA	ENSOART00000028513	0	chr9	13900241	14065063	MSTRG.83799	ENSOARG00000026496	no	known	cis	100K	NA	0.988665
ENSOART00000026985	0	chr9	43909454	43909540	MSTRG.85105	SNORD87	no	NA	NA	NA	NA	Small nucleolar RNA SNORD87 [Source:RFAM;Acc:RF00439]	ENSOART00000028551	0	chr9	43909377	43912958	MSTRG.85104	ENSOARG00000026531	no	known	cis	1K	NA	0.992253
ENSOART00000012372	0	chrX	11145757	11150447	MSTRG.87551	ENSOARG00000011382	no	GO:0006810(transport);GO:0006888(ER to Golgi vesicle-mediated transport);GO:0005622(intracellular);GO:0005737(cytoplasm)	NA	NA	NA	NA	ENSOART00000027263	0	chrX	11119320	11120748	MSTRG.87540	ENSOARG00000025347	no	known	cis	100K	NA	0.970564
ENSOART00000005166	0	chrX	77185295	77193872	MSTRG.89592	ATP6AP1	no	GO:0046933(proton-transporting ATP synthase activity, rotational mechanism);GO:0046961(proton-transporting ATPase activity, rotational mechanism);GO:0015991(ATP hydrolysis coupled proton transport);GO:0016020(membrane);GO:0016021(integral component of membrane);GO:0033180(proton-transporting V-type ATPase, V1 domain);GO:0017137(Rab GTPase binding);GO:0045669(positive regulation of osteoblast diff…	NA	K03662	NA	ATPase H+ transporting accessory protein 1 [Source:HGNC Symbol;Acc:HGNC:868]	ENSOART00000027289	0	chrX	77196546	77198409	MSTRG.89595	ENSOARG00000025373	no	known	cis	100K	NA	0.955196
ENSOART00000008528	0	chrX	78098141	78122431	ENSOARG00000007834	ENSOARG00000007834	no	GO:0016020(membrane);GO:0016021(integral component of membrane)	NA	K07980	NA	NA	ENSOART00000027291	0	chrX	78033133	78034672	MSTRG.89663	ENSOARG00000025375	no	known	cis	100K	NA	1
ENSOART00000006041	0	chr1	26868553	26888962	MSTRG.1181	COA7	yes	GO:0005634(nucleus);GO:0005739(mitochondrion)	NA	K00772	EC:2.4.2.28	cytochrome c oxidase assembly factor 7 (putative) [Source:HGNC Symbol;Acc:HGNC:25716]	ENSOART00000027282	0	chrX	56341563	56344597	MSTRG.88964	ENSOARG00000025366	yes	known	trans	NA	-41.64	0.97821
ENSOART00000021093	0	chr1	86443647	86483452	MSTRG.2822	AHCYL1	yes	GO:0004013(adenosylhomocysteinase activity);GO:0016787(hydrolase activity);GO:0006730(one-carbon metabolic process);GO:0042802(identical protein binding);GO:0006378(mRNA polyadenylation);GO:0006611(protein export from nucleus);GO:0010765(positive regulation of sodium ion transport);GO:0031440(regulation of mRNA 3'-end processing);GO:0032412(regulation of ion transmembrane transporter activity);GO…	00270(Cysteine and methionine metabolism)	K01251	EC:3.3.1.1	adenosylhomocysteinase like 1 [Source:HGNC Symbol;Acc:HGNC:344]	ENSOART00000027282	0	chrX	56341563	56344597	MSTRG.88964	ENSOARG00000025366	yes	known	trans	NA	-42.15	0.963833
ENSOART00000021050	0	chr1	175696783	175715817	MSTRG.5678	SLC35A5	yes	GO:0005351(sugar:proton symporter activity);GO:0008643(carbohydrate transport);GO:0015992(proton transport);GO:0000139(Golgi membrane);GO:0016020(membrane);GO:0016021(integral component of membrane)	NA	NA	NA	solute carrier family 35 member A5 [Source:HGNC Symbol;Acc:HGNC:20792]	ENSOART00000028970	0	chr14	47264767	47268694	MSTRG.22949	ENSOARG00000026924	yes	known	trans	NA	-45.33	0.963544
ENSOART00000007097	0	chr11	14362239	14364670	MSTRG.11905	PEX12	yes	GO:0008022(protein C-terminus binding);GO:0008270(zinc ion binding);GO:0006625(protein targeting to peroxisome);GO:0007031(peroxisome organization);GO:0016558(protein import into peroxisome matrix);GO:0005777(peroxisome);GO:0005778(peroxisomal membrane);GO:0005779(integral component of peroxisomal membrane)	04146(Peroxisome)	K13345	NA	peroxisomal biogenesis factor 12 [Source:HGNC Symbol;Acc:HGNC:8854]	ENSOART00000027282	0	chrX	56341563	56344597	MSTRG.88964	ENSOARG00000025366	yes	known	trans	NA	-28.56	-0.955232
ENSOART00000020435	0	chr11	41744917	41748783	MSTRG.13553	ENSOARG00000018768	yes	GO:0005525(GTP binding);GO:0007264(small GTPase mediated signal transduction);GO:0005622(intracellular)	04014(Ras signaling pathway);04144(Endocytosis);04145(Phagosome);04962(Vasopressin-regulated water reabsorption);05146(Amoebiasis);05152(Tuberculosis)	K07889	NA	NA	ENSOART00000028970	0	chr14	47264767	47268694	MSTRG.22949	ENSOARG00000026924	yes	known	trans	NA	-42.51	0.951294
ENSOART00000013311	0	chr11	55638568	55654919	MSTRG.14486	SLC9A3R1	yes	GO:0005102(receptor binding);GO:0008013(beta-catenin binding);GO:0017081(chloride channel regulator activity);GO:0019902(phosphatase binding);GO:0030165(PDZ domain binding);GO:0031698(beta-2 adrenergic receptor binding);GO:0032947(protein complex scaffold);GO:0043621(protein self-association);GO:0050780(dopamine receptor binding);GO:0070851(growth factor receptor binding);GO:0003096(renal sodium …	NA	K13358	NA	SLC9A3 regulator 1 [Source:HGNC Symbol;Acc:HGNC:11075]	ENSOART00000027282	0	chrX	56341563	56344597	MSTRG.88964	ENSOARG00000025366	yes	known	trans	NA	-44.27	-0.972489
ENSOART00000010962	0	chr12	50122695	50139182	MSTRG.16575	EFHD2	yes	GO:0005509(calcium ion binding);GO:0045296(cadherin binding)	NA	NA	NA	EF-hand domain family member D2 [Source:HGNC Symbol;Acc:HGNC:28670]	ENSOART00000027282	0	chrX	56341563	56344597	MSTRG.88964	ENSOARG00000025366	yes	known	trans	NA	-46.29	0.950408
ENSOART00000014523	0	chr14	13462195	13489907	MSTRG.21651	PIEZO1	yes	GO:0008381(mechanically-gated ion channel activity);GO:0033625(positive regulation of integrin activation);GO:0033634(positive regulation of cell-cell adhesion mediated by integrin);GO:0034220(ion transmembrane transport);GO:0005783(endoplasmic reticulum);GO:0016020(membrane);GO:0016021(integral component of membrane)	NA	NA	NA	piezo type mechanosensitive ion channel component 1 [Source:HGNC Symbol;Acc:HGNC:28993]	ENSOART00000027282	0	chrX	56341563	56344597	MSTRG.88964	ENSOARG00000025366	yes	known	trans	NA	-34.71	-0.956682
ENSOART00000009287	0	chr2	72453868	72454200	MSTRG.38801	ENSOARG00000008538	yes	GO:0003735(structural constituent of ribosome);GO:0006412(translation);GO:0005622(intracellular);GO:0005840(ribosome)	NA	K02917	NA	NA	ENSOART00000027282	0	chrX	56341563	56344597	MSTRG.88964	ENSOARG00000025366	yes	known	trans	NA	-33.89	0.969188
ENSOART00000018654	0	chr2	202692205	202722105	MSTRG.42258	STRADB	yes	GO:0004672(protein kinase activity);GO:0005524(ATP binding);GO:0000902(cell morphogenesis);GO:0006468(protein phosphorylation);GO:0006611(protein export from nucleus);GO:0007254(JNK cascade);GO:0032147(activation of protein kinase activity);GO:2001240(negative regulation of extrinsic apoptotic signaling pathway in absence of ligand);GO:0005634(nucleus);GO:0005737(cytoplasm);GO:0005829(cytosol);GO…	04152(AMPK signaling pathway)	K17532	NA	STE20-related kinase adaptor beta [Source:HGNC Symbol;Acc:HGNC:13205]	ENSOART00000028970	0	chr14	47264767	47268694	MSTRG.22949	ENSOARG00000026924	yes	known	trans	NA	-45.09	0.97105
ENSOART00000020681	0	chr3	33779612	33794851	MSTRG.59006	SLC35F6	yes	GO:0006810(transport);GO:0008284(positive regulation of cell proliferation);GO:1901029(negative regulation of mitochondrial outer membrane permeabilization involved in apoptotic signaling pathway);GO:0005654(nucleoplasm);GO:0005739(mitochondrion);GO:0005764(lysosome);GO:0005765(lysosomal membrane);GO:0005829(cytosol);GO:0016020(membrane);GO:0016021(integral component of membrane);GO:0043231(intra…	NA	K00772	EC:2.4.2.28	solute carrier family 35 member F6 [Source:HGNC Symbol;Acc:HGNC:26055]	ENSOART00000028970	0	chr14	47264767	47268694	MSTRG.22949	ENSOARG00000026924	yes	known	trans	NA	-24.65	0.985083
ENSOART00000019744	0	chr4	50695189	50881696	MSTRG.66669	CFTR	yes	GO:0034707(chloride channel complex);GO:0031901(early endosome membrane);GO:0016021(integral component of membrane);GO:0016020(membrane);GO:0005886(plasma membrane);GO:0005769(early endosome);GO:0005768(endosome);GO:1902476(chloride transmembrane transport);GO:0071320(cellular response to cAMP);GO:0060081(membrane hyperpolarization);GO:0055085(transmembrane transport);GO:0051454(intracellular pH …	02010(ABC transporters);04024(cAMP signaling pathway);04152(AMPK signaling pathway);04971(Gastric acid secretion);04972(Pancreatic secretion);04976(Bile secretion)	K05031	EC:3.6.3.49	cystic fibrosis transmembrane conductance regulator [Source:HGNC Symbol;Acc:HGNC:1884]	ENSOART00000028970	0	chr14	47264767	47268694	MSTRG.22949	ENSOARG00000026924	yes	known	trans	NA	-44.95	0.963606
ENSOART00000007371	0	chr4	63900183	63910054	MSTRG.66977	KBTBD2	yes	NA	NA	K10456	NA	kelch repeat and BTB domain containing 2 [Source:HGNC Symbol;Acc:HGNC:21751]	ENSOART00000027282	0	chrX	56341563	56344597	MSTRG.88964	ENSOARG00000025366	yes	known	trans	NA	-32.39	0.97963
ENSOART00000000679	0	chr4	111984879	111991620	MSTRG.68530	ENSOARG00000000639	yes	GO:0046872(metal ion binding);GO:0003676(nucleic acid binding)	NA	K04409	EC:2.7.11.1	NA	ENSOART00000028970	0	chr14	47264767	47268694	MSTRG.22949	ENSOARG00000026924	yes	known	trans	NA	-28.24	0.951996
ENSOART00000019587	0	chr5	93687872	93788740	MSTRG.72693	LNPEP	yes	GO:0004177(aminopeptidase activity);GO:0008237(metallopeptidase activity);GO:0008270(zinc ion binding);GO:0006508(proteolysis);GO:0030163(protein catabolic process);GO:0060395(SMAD protein signal transduction);GO:0005622(intracellular);GO:0005765(lysosomal membrane);GO:0005886(plasma membrane);GO:0016020(membrane);GO:0016021(integral component of membrane);GO:0048471(perinuclear region of cytopla…	04614(Renin-angiotensin system)	K01257	EC:3.4.11.3	leucyl and cystinyl aminopeptidase [Source:HGNC Symbol;Acc:HGNC:6656]	ENSOART00000027282	0	chrX	56341563	56344597	MSTRG.88964	ENSOARG00000025366	yes	known	trans	NA	-29.16	-0.957198
ENSOART00000022647	0	chr7	43765373	43803334	MSTRG.78463	APH1B	yes	GO:0008233(peptidase activity);GO:0016485(protein processing);GO:0043085(positive regulation of catalytic activity);GO:0016020(membrane);GO:0016021(integral component of membrane);GO:0030133(transport vesicle)	04330(Notch signaling pathway);05010(Alzheimer's disease)	K06172	NA	aph-1 homolog B, gamma-secretase subunit [Source:HGNC Symbol;Acc:HGNC:24080]	ENSOART00000027282	0	chrX	56341563	56344597	MSTRG.88964	ENSOARG00000025366	yes	known	trans	NA	-20.46	-0.987556
ENSOART00000004289	0	chr9	47088558	47118341	MSTRG.85216	TRAM1	yes	GO:0006810(transport);GO:0015031(protein transport);GO:0005783(endoplasmic reticulum);GO:0016020(membrane);GO:0016021(integral component of membrane)	04141(Protein processing in endoplasmic reticulum)	K14010	NA	translocation associated membrane protein 1 [Source:HGNC Symbol;Acc:HGNC:20568]	ENSOART00000028970	0	chr14	47264767	47268694	MSTRG.22949	ENSOARG00000026924	yes	known	trans	NA	-13.99	0.981556

## Sheet: GO
GO_ID	GO_Term	GO_function	GO_class	S gene number	TS gene number	B gene number	TB gene number	pvalue
GO:0016021	integral component of membrane	cellular_component	6	76	128	193	677	2.32337e-16
GO:0016020	membrane	cellular_component	3	90	128	264	677	1.39313e-15
GO:0005829	cytosol	cellular_component	9	53	128	144	677	5.03704e-09
GO:0000166	nucleotide binding	molecular_function	5	34	128	89	677	3.24483e-06
GO:0005524	ATP binding	molecular_function	9	30	128	78	677	1.25509e-05
GO:0005737	cytoplasm	cellular_component	7	42	128	129	677	2.29571e-05
GO:0070062	extracellular exosome	cellular_component	7	35	128	102	677	4.03647e-05
GO:0005643	nuclear pore	cellular_component	12	6	128	6	677	4.14703e-05
GO:0001664	G-protein coupled receptor binding	molecular_function	6	6	128	6	677	4.14703e-05
GO:0008360	regulation of cell shape	biological_process	9	6	128	7	677	0.000245052
GO:0030165	PDZ domain binding	molecular_function	6	6	128	7	677	0.000245052
GO:0048471	perinuclear region of cytoplasm	cellular_component	9	10	128	18	677	0.000469138
GO:0005783	endoplasmic reticulum	cellular_component	9	14	128	31	677	0.000547691
GO:0005654	nucleoplasm	cellular_component	11	30	128	93	677	0.000619398
GO:0015630	microtubule cytoskeleton	cellular_component	10	8	128	13	677	0.00073696
GO:0055037	recycling endosome	cellular_component	10	6	128	8	677	0.000827843
GO:0003676	nucleic acid binding	molecular_function	5	24	128	70	677	0.000907942
GO:0006611	protein export from nucleus	biological_process	6	4	128	4	677	0.00122969
GO:0000045	autophagosome assembly	biological_process	8	4	128	4	677	0.00122969
GO:0032467	positive regulation of cytokinesis	biological_process	9	4	128	4	677	0.00122969
GO:0060501	positive regulation of epithelial cell proliferation involved in lung morphogenesis	biological_process	7	4	128	4	677	0.00122969
GO:0010762	regulation of fibroblast migration	biological_process	10	4	128	4	677	0.00122969
GO:0007088	regulation of mitotic nuclear division	biological_process	8	4	128	4	677	0.00122969
GO:0034613	cellular protein localization	biological_process	6	4	128	4	677	0.00122969
GO:0004713	protein tyrosine kinase activity	molecular_function	8	4	128	4	677	0.00122969
GO:0008643	carbohydrate transport	biological_process	5	4	128	4	677	0.00122969
GO:0051233	spindle midzone	cellular_component	10	4	128	4	677	0.00122969
GO:0007266	Rho protein signal transduction	biological_process	10	4	128	4	677	0.00122969
GO:0018108	peptidyl-tyrosine phosphorylation	biological_process	9	4	128	4	677	0.00122969
GO:0005351	sugar:proton symporter activity	molecular_function	10	4	128	4	677	0.00122969
GO:0016567	protein ubiquitination	biological_process	10	8	128	14	677	0.00144709
GO:0005886	plasma membrane	cellular_component	5	23	128	69	677	0.00185392
GO:0008022	protein C-terminus binding	molecular_function	5	6	128	9	677	0.00209854
GO:0016235	aggresome	cellular_component	8	6	128	9	677	0.00209854
GO:0004842	ubiquitin-protein transferase activity	molecular_function	6	6	128	9	677	0.00209854
GO:0005634	nucleus	cellular_component	9	54	128	211	677	0.00228667
GO:0005730	nucleolus	cellular_component	11	13	128	32	677	0.00290713
GO:0005929	cilium	cellular_component	6	5	128	7	677	0.0034196
GO:0006810	transport	biological_process	5	16	128	44	677	0.00369423
GO:0009986	cell surface	cellular_component	5	8	128	16	677	0.00439595
GO:0005925	focal adhesion	cellular_component	6	10	128	23	677	0.00512948
GO:0031593	polyubiquitin binding	molecular_function	7	4	128	5	677	0.00524217
GO:0019001	guanyl nucleotide binding	molecular_function	7	4	128	5	677	0.00524217
GO:0071944	cell periphery	cellular_component	5	4	128	5	677	0.00524217
GO:0032403	protein complex binding	molecular_function	5	4	128	5	677	0.00524217
GO:0005681	spliceosomal complex	cellular_component	8	4	128	5	677	0.00524217
GO:0045859	regulation of protein kinase activity	biological_process	10	4	128	5	677	0.00524217
GO:0043621	protein self-association	molecular_function	5	4	128	5	677	0.00524217
GO:0006406	mRNA export from nucleus	biological_process	7	4	128	5	677	0.00524217
GO:0060070	canonical Wnt signaling pathway	biological_process	9	4	128	5	677	0.00524217
GO:0035176	social behavior	biological_process	5	4	128	5	677	0.00524217
GO:0015992	proton transport	biological_process	8	4	128	5	677	0.00524217
GO:0031683	G-protein beta/gamma-subunit complex binding	molecular_function	6	4	128	5	677	0.00524217
GO:2000146	negative regulation of cell motility	biological_process	8	3	128	3	677	0.00663048
GO:0004712	protein serine/threonine/tyrosine kinase activity	molecular_function	8	3	128	3	677	0.00663048
GO:0006974	cellular response to DNA damage stimulus	biological_process	6	6	128	11	677	0.00825438
GO:0007264	small GTPase mediated signal transduction	biological_process	8	10	128	25	677	0.0103538
GO:0043234	protein complex	cellular_component	4	8	128	18	677	0.010608
GO:0016787	hydrolase activity	molecular_function	4	12	128	33	677	0.0120257
GO:0005789	endoplasmic reticulum membrane	cellular_component	11	7	128	15	677	0.0123797
GO:0045177	apical part of cell	cellular_component	5	4	128	6	677	0.0134224
GO:0072659	protein localization to plasma membrane	biological_process	6	4	128	6	677	0.0134224
GO:0030374	ligand-dependent nuclear receptor transcription coactivator activity	molecular_function	7	4	128	6	677	0.0134224
GO:0019933	cAMP-mediated signaling	biological_process	10	4	128	6	677	0.0134224
GO:0007498	mesoderm development	biological_process	6	4	128	6	677	0.0134224
GO:0005765	lysosomal membrane	cellular_component	12	6	128	12	677	0.0139732
GO:0000139	Golgi membrane	cellular_component	11	6	128	12	677	0.0139732
GO:0015031	protein transport	biological_process	6	6	128	12	677	0.0139732
GO:0001843	neural tube closure	biological_process	12	5	128	9	677	0.01479
GO:0008233	peptidase activity	molecular_function	5	5	128	9	677	0.01479
GO:0035556	intracellular signal transduction	biological_process	7	9	128	23	677	0.0175542
GO:0005794	Golgi apparatus	cellular_component	9	10	128	27	677	0.0188954
GO:0007283	spermatogenesis	biological_process	7	6	128	13	677	0.0219784
GO:0016740	transferase activity	molecular_function	4	13	128	40	677	0.0247438
GO:0021987	cerebral cortex development	biological_process	13	4	128	7	677	0.0267594
GO:0030175	filopodium	cellular_component	6	4	128	7	677	0.0267594
GO:0032869	cellular response to insulin stimulus	biological_process	9	4	128	7	677	0.0267594
GO:0000932	P-body	cellular_component	10	4	128	7	677	0.0267594
GO:0030036	actin cytoskeleton organization	biological_process	6	4	128	7	677	0.0267594
GO:0003723	RNA binding	molecular_function	6	19	128	66	677	0.0269529
GO:0046872	metal ion binding	molecular_function	6	23	128	85	677	0.0317881
GO:0003924	GTPase activity	molecular_function	9	6	128	14	677	0.0325966
GO:0036119	response to platelet-derived growth factor	biological_process	5	2	128	2	677	0.0355204
GO:0019430	removal of superoxide radicals	biological_process	7	2	128	2	677	0.0355204
GO:0030136	clathrin-coated vesicle	cellular_component	12	2	128	2	677	0.0355204
GO:0003096	renal sodium ion transport	biological_process	7	2	128	2	677	0.0355204
GO:0034332	adherens junction organization	biological_process	7	2	128	2	677	0.0355204
GO:0006606	protein import into nucleus	biological_process	6	2	128	2	677	0.0355204
GO:0008094	DNA-dependent ATPase activity	molecular_function	11	2	128	2	677	0.0355204
GO:0001569	branching involved in blood vessel morphogenesis	biological_process	8	2	128	2	677	0.0355204
GO:0044571	[2Fe-2S] cluster assembly	biological_process	6	2	128	2	677	0.0355204
GO:0007059	chromosome segregation	biological_process	5	2	128	2	677	0.0355204
GO:0006904	vesicle docking involved in exocytosis	biological_process	7	2	128	2	677	0.0355204
GO:0030168	platelet activation	biological_process	6	2	128	2	677	0.0355204
GO:0035973	aggrephagy	biological_process	8	2	128	2	677	0.0355204
GO:0016209	antioxidant activity	molecular_function	3	2	128	2	677	0.0355204
GO:0060828	regulation of canonical Wnt signaling pathway	biological_process	10	2	128	2	677	0.0355204
GO:0010642	negative regulation of platelet-derived growth factor receptor signaling pathway	biological_process	12	2	128	2	677	0.0355204
GO:0043928	exonucleolytic nuclear-transcribed mRNA catabolic process involved in deadenylation-dependent decay	biological_process	12	2	128	2	677	0.0355204

## Sheet: KEGG
pathway_id	pathway_name	S gene number	TS gene number	B gene number	TB gene number	pvalue
ko04152	AMPK signaling pathway	6	36	6	129	0.000342428
ko03013	RNA transport	8	36	10	129	0.000563067
ko04115	p53 signaling pathway	4	36	4	129	0.00535044
ko04146	Peroxisome	4	36	6	129	0.0508078
ko04141	Protein processing in endoplasmic reticulum	4	36	6	129	0.0508078
ko04310	Wnt signaling pathway	3	36	4	129	0.0656645
ko04913	Ovarian Steroidogenesis	3	36	4	129	0.0656645
ko05206	MicroRNAs in cancer	3	36	4	129	0.0656645
ko02010	ABC transporters	2	36	2	129	0.0763081
ko04710	Circadian rhythm	2	36	2	129	0.0763081
ko00510	N-Glycan biosynthesis	2	36	2	129	0.0763081
ko05204	Chemical carcinogenesis	2	36	2	129	0.0763081
ko00980	Metabolism of xenobiotics by cytochrome P450	2	36	2	129	0.0763081
ko04330	Notch signaling pathway	2	36	2	129	0.0763081
ko05014	Amyotrophic lateral sclerosis (ALS	2	36	2	129	0.0763081
ko04614	Renin-angiotensin system	2	36	2	129	0.0763081
ko00830	Retinol metabolism	2	36	2	129	0.0763081
ko04150	mTOR signaling pathway	3	36	5	129	0.132251
ko05146	Amoebiasis	3	36	5	129	0.132251
ko05200	Pathways in cancer	3	36	5	129	0.132251
ko04971	Gastric acid secretion	3	36	5	129	0.132251
ko04972	Pancreatic secretion	3	36	5	129	0.132251
ko05152	Tuberculosis	4	36	8	129	0.150927
ko00270	Cysteine and methionine metabolism	2	36	3	129	0.188067
ko03040	Spliceosome	2	36	3	129	0.188067
ko00970	Aminoacyl-tRNA biosynthesis	2	36	3	129	0.188067
ko04914	Progesterone-mediated oocyte maturation	2	36	3	129	0.188067
ko04962	Vasopressin-regulated water reabsorption	2	36	3	129	0.188067
ko00480	Glutathione metabolism	2	36	3	129	0.188067
ko03420	Nucleotide excision repair	2	36	3	129	0.188067
ko04622	RIG-I-like receptor signaling pathway	2	36	3	129	0.188067
ko00982	Drug metabolism - cytochrome P450	2	36	3	129	0.188067
ko04720	Long-term potentiation	3	36	6	129	0.213695
ko04270	Vascular smooth muscle contraction	4	36	9	129	0.217323
ko05143	African trypanosomiasis	1	36	1	129	0.27907
ko04727	GABAergic synapse	1	36	1	129	0.27907
ko04010	MAPK signaling pathway	3	36	7	129	0.303084
ko04014	Ras signaling pathway	3	36	7	129	0.303084
ko04550	Signaling pathways regulating pluripotency of stem cells	2	36	4	129	0.310469
ko04976	Bile secretion	2	36	4	129	0.310469
ko04722	Neurotrophin signaling pathway	2	36	4	129	0.310469
ko03015	mRNA surveillance pathway	2	36	4	129	0.310469
ko03008	Ribosome biogenesis in eukaryotes	2	36	4	129	0.310469
ko05020	Prion diseases	2	36	4	129	0.310469
ko04350	TGF-beta signaling pathway	2	36	4	129	0.310469
ko05205	Proteoglycans in cancer	3	36	8	129	0.394378
ko04390	Hippo signaling pathway	2	36	5	129	0.42928
ko04114	Oocyte meiosis	2	36	5	129	0.42928
ko03018	RNA degradation	2	36	5	129	0.42928
ko04960	Aldosterone-regulated sodium reabsorption	1	36	2	129	0.481831
ko04012	ErbB signaling pathway	1	36	2	129	0.481831
ko05032	Morphine addiction	1	36	2	129	0.481831
ko04725	Cholinergic synapse	1	36	2	129	0.481831
ko05223	Non-small cell lung cancer	1	36	2	129	0.481831
ko04670	Leukocyte transendothelial migration	1	36	2	129	0.481831
ko04370	VEGF signaling pathway	1	36	2	129	0.481831
ko04918	Thyroid hormone synthesis	1	36	2	129	0.481831
ko04071	Sphingolipid signaling pathway	1	36	2	129	0.481831
ko04530	Tight junction	1	36	2	129	0.481831
ko04723	Retrograde endocannabinoid signaling	1	36	2	129	0.481831
ko04611	Platelet activation	2	36	6	129	0.537073
ko03010	Ribosome	2	36	6	129	0.537073
ko04145	Phagosome	2	36	6	129	0.537073
ko04650	Natural killer cell mediated cytotoxicity	1	36	3	129	0.628714
ko04970	Salivary secretion	1	36	3	129	0.628714
ko04911	Insulin secretion	1	36	3	129	0.628714
ko05161	Hepatitis B	1	36	3	129	0.628714
ko04020	Calcium signaling pathway	1	36	3	129	0.628714
ko04066	HIF-1 signaling pathway	1	36	3	129	0.628714
ko04961	Endocrine and other factor-regulated calcium reabsorption	1	36	3	129	0.628714
ko04730	Long-term depression	1	36	3	129	0.628714
ko04724	Glutamatergic synapse	1	36	3	129	0.628714
ko04919	Thyroid hormone signaling pathway	1	36	3	129	0.628714
ko05214	Glioma	1	36	3	129	0.628714
ko04144	Endocytosis	2	36	7	129	0.630669
ko04024	cAMP signaling pathway	2	36	7	129	0.630669
ko04360	Axon guidance	2	36	7	129	0.630669
ko05164	Influenza A	2	36	7	129	0.630669
ko05168	Herpes simplex infection	2	36	7	129	0.630669
ko04060	Cytokine-cytokine receptor interaction	2	36	7	129	0.630669
ko04713	Circadian entrainment	1	36	4	129	0.734796
ko04540	Gap junction	1	36	4	129	0.734796
ko05231	Choline metabolism in cancer	1	36	4	129	0.734796
ko04726	Serotonergic synapse	1	36	4	129	0.734796
ko04916	Melanogenesis	1	36	4	129	0.734796
ko04750	Inflammatory mediator regulation of TRP channels	1	36	4	129	0.734796
ko04510	Focal adhesion	1	36	4	129	0.734796
ko04070	Phosphatidylinositol signaling system	1	36	4	129	0.734796
ko04810	Regulation of actin cytoskeleton	2	36	9	129	0.774154
ko05016	Huntington's disease	2	36	10	129	0.826336
ko04015	Rap1 signaling pathway	1	36	6	129	0.865995
ko04666	Fc gamma R-mediated phagocytosis	1	36	6	129	0.865995
ko05031	Amphetamine addiction	1	36	6	129	0.865995
ko04921	Oxytocin signaling pathway	1	36	6	129	0.865995
ko05010	Alzheimer's disease	2	36	12	129	0.90018
ko04728	Dopaminergic synapse	1	36	7	129	0.905216
