# Supplementary material for: Identification and Functional Analysis of Transcriptome Profiles, Long Non-Coding RNAs, Single-Nucleotide Polymorphisms, and Alternative Splicing from the Oocyte to the Preimplantation Stage of Sheep by Single-Cell RNA Sequencing
Source: Genes (Basel). 2023 May 25;14(6):1145. doi: 10.3390/genes14061145 (PMC10298692; doi:10.3390/genes14061145)
Supplement: Supplementary file 1 [file genes-14-01145-s001.zip › Table S3-7.xlsx]

## Sheet: B vs. M
mRNA							Differentiall expression						lncRNA							Differentiall expression		function
transcript_name	class_code	chr	start	end	gene_id	gene_name	Significant	GO	KEGG	KO_ENTRY	EC	Description	transcript_name	class_code	chr	start	end	gene_id	gene_name	Significant	Known/novel	cis/trans	cis location	trans energy	Pearson Correlation Coefficient
ENSOART00000015427	0	chr1	123364511	123378489	MSTRG.4454	ENSOARG00000014162	no	NA	NA	NA	NA	NA	ENSOART00000027499	0	chr1	123331825	123342291	MSTRG.4458	ENSOARG00000025568	no	known	cis	100K	NA	0.998098
ENSOART00000015427	0	chr1	123364511	123378489	MSTRG.4454	ENSOARG00000014162	no	NA	NA	NA	NA	NA	ENSOART00000027500	0	chr1	123359524	123378720	MSTRG.4460	ENSOARG00000025569	no	known	cis	10K	NA	0.998541
ENSOART00000013713	0	chr1	263365064	263422969	MSTRG.8280	COL18A1	no	GO:0005198(structural molecule activity);GO:0001525(angiogenesis);GO:0001886(endothelial cell morphogenesis);GO:0007155(cell adhesion);GO:0008284(positive regulation of cell proliferation);GO:0030198(extracellular matrix organization);GO:0030335(positive regulation of cell migration);GO:2000353(positive regulation of endothelial cell apoptotic process);GO:0005578(proteinaceous extracellular matri…	NA	K06823	NA	collagen type XVIII alpha 1 chain [Source:HGNC Symbol;Acc:HGNC:2195]	ENSOART00000027580	0	chr1	263400448	263418759	MSTRG.8281	ENSOARG00000025643	no	known	cis	100K	NA	0.997232
ENSOART00000017227	0	chr10	51139303	51358374	MSTRG.10373	LMO7	no	GO:0008270(zinc ion binding);GO:0046872(metal ion binding);GO:0023051(regulation of signaling);GO:0030155(regulation of cell adhesion)	04520(Adherens junction)	K06084	NA	LIM domain 7 [Source:HGNC Symbol;Acc:HGNC:6646]	ENSOART00000028315	0	chr10	51156343	51158175	MSTRG.10374	ENSOARG00000026314	no	known	cis	100K	NA	1
ENSOART00000008483	0	chr10	85829334	85835022	MSTRG.11403	ENSOARG00000007795	no	GO:0004252(serine-type endopeptidase activity);GO:0005509(calcium ion binding);GO:0006508(proteolysis);GO:0007596(blood coagulation);GO:0005576(extracellular region)	NA	K01320	EC:3.4.21.21	NA	ENSOART00000028343	0	chr10	85830580	85835217	MSTRG.11398	ENSOARG00000026341	no	known	cis	10K	NA	0.991649
ENSOART00000008518	0	chr10	85837672	85852793	MSTRG.11405	F10	no	GO:0004252(serine-type endopeptidase activity);GO:0005509(calcium ion binding);GO:0005543(phospholipid binding);GO:0008233(peptidase activity);GO:0008236(serine-type peptidase activity);GO:0016787(hydrolase activity);GO:0006508(proteolysis);GO:0007596(blood coagulation);GO:0051897(positive regulation of protein kinase B signaling);GO:0005576(extracellular region)	NA	K01314	EC:3.4.21.6	coagulation factor X [Source:HGNC Symbol;Acc:HGNC:3528]	ENSOART00000028346	0	chr10	85856435	85857865	MSTRG.11409	ENSOARG00000026344	no	known	cis	100K	NA	0.957953
ENSOART00000015950	0	chr11	40276427	40294223	MSTRG.13480	TNS4	no	GO:0008104(protein localization);GO:0005925(focal adhesion)	NA	K00106	EC:1.17.1.4 1.17.3.2	tensin 4 [Source:HGNC Symbol;Acc:HGNC:24352]	ENSOART00000028377	0	chr11	40260035	40261135	MSTRG.13479	ENSOARG00000026374	yes	known	cis	100K	NA	0.964961
ENSOART00000019825	0	chr11	50278630	50282028	MSTRG.14087	MRPL12	yes	GO:0003735(structural constituent of ribosome);GO:0006390(transcription from mitochondrial promoter);GO:0006412(translation);GO:0045893(positive regulation of transcription, DNA-templated);GO:0005622(intracellular);GO:0005739(mitochondrion);GO:0005762(mitochondrial large ribosomal subunit);GO:0005840(ribosome)	NA	K02935	NA	mitochondrial ribosomal protein L12 [Source:HGNC Symbol;Acc:HGNC:10378]	ENSOART00000028384	0	chr11	50219648	50234794	MSTRG.14076	ENSOARG00000026381	no	known	cis	100K	NA	0.985497
ENSOART00000009498	0	chr11	54707903	54727245	MSTRG.14389	FBF1	no	GO:0043297(apical junction assembly);GO:0060271(cilium assembly);GO:0090162(establishment of epithelial cell polarity);GO:0000922(spindle pole);GO:0005814(centriole);GO:0043296(apical junction complex);GO:0045095(keratin filament);GO:0097539(ciliary transition fiber)	NA	K10352	NA	Fas binding factor 1 [Source:HGNC Symbol;Acc:HGNC:24674]	ENSOART00000028394	0	chr11	54738796	54740870	MSTRG.14397	ENSOARG00000026391	no	known	cis	100K	NA	0.992349
ENSOART00000009885	0	chr11	54751819	54753637	MSTRG.14384	ENSOARG00000009079	no	NA	NA	K10652	EC:2.3.2.27	NA	ENSOART00000028394	0	chr11	54738796	54740870	MSTRG.14397	ENSOARG00000026391	no	known	cis	100K	NA	0.99999
ENSOART00000014989	0	chr11	57796760	57800093	MSTRG.14625	SOX9	no	GO:0000976(transcription regulatory region sequence-specific DNA binding);GO:0000981(RNA polymerase II transcription factor activity, sequence-specific DNA binding);GO:0001046(core promoter sequence-specific DNA binding);GO:0001077(transcriptional activator activity, RNA polymerase II core promoter proximal region sequence-specific binding);GO:0001158(enhancer sequence-specific DNA binding);GO:00…	NA	K18435	NA	SRY-box 9 [Source:HGNC Symbol;Acc:HGNC:11204]	ENSOART00000028397	0	chr11	57715258	57721167	MSTRG.14617	ENSOARG00000026393	no	known	cis	100K	NA	0.967532
ENSOART00000009692	0	chr12	5569159	5587832	MSTRG.15151	ENSOARG00000008900	no	GO:0005388(calcium-transporting ATPase activity);GO:0005524(ATP binding);GO:0016787(hydrolase activity);GO:0070588(calcium ion transmembrane transport);GO:0099132(ATP hydrolysis coupled cation transmembrane transport);GO:0016020(membrane);GO:0016021(integral component of membrane)	NA	K05850	EC:3.6.3.8	NA	ENSOART00000027335	0	chr12	5568064	5590169	MSTRG.15150	ENSOARG00000025417	no	known	cis	10K	NA	0.992945
ENSOART00000010689	0	chr12	68727654	68764976	MSTRG.17193	VASH2	no	GO:0000768(syncytium formation by plasma membrane fusion);GO:0001938(positive regulation of endothelial cell proliferation);GO:0045026(plasma membrane fusion);GO:0045765(regulation of angiogenesis);GO:0045766(positive regulation of angiogenesis);GO:0060674(placenta blood vessel development);GO:0060711(labyrinthine layer development);GO:0060716(labyrinthine layer blood vessel development);GO:00057…	NA	NA	NA	vasohibin 2 [Source:HGNC Symbol;Acc:HGNC:25723]	ENSOART00000027384	0	chr12	68769977	68771790	MSTRG.17198	ENSOARG00000025464	no	known	cis	100K	NA	1
ENSOART00000020050	0	chr12	78044152	78116232	MSTRG.17605	KDM5B	no	GO:0003677(DNA binding);GO:0003714(transcription corepressor activity);GO:0008270(zinc ion binding);GO:0016706(oxidoreductase activity, acting on paired donors, with incorporation or reduction of molecular oxygen, 2-oxoglutarate as one donor, and incorporation of one atom each of oxygen into both donors);GO:0032453(histone demethylase activity (H3-K4 specific));GO:0034647(histone demethylase acti…	NA	K09187	EC:2.1.1.43	lysine demethylase 5B [Source:HGNC Symbol;Acc:HGNC:18039]	ENSOART00000027394	0	chr12	78017781	78023195	MSTRG.17584	ENSOARG00000025474	no	known	cis	100K	NA	0.95895
ENSOART00000020346	0	chr12	78543637	78552280	MSTRG.17619	CSRP1	no	GO:0003723(RNA binding);GO:0008270(zinc ion binding);GO:0046872(metal ion binding);GO:0070527(platelet aggregation);GO:0005634(nucleus);GO:0005925(focal adhesion);GO:0070062(extracellular exosome)	NA	NA	NA	cysteine and glycine rich protein 1 [Source:HGNC Symbol;Acc:HGNC:2469]	ENSOART00000027398	0	chr12	78533854	78566392	MSTRG.17618	ENSOARG00000025478	yes	known	cis	10K	NA	0.986735
ENSOART00000011016	0	chr13	53357610	53366731	MSTRG.19481	ZGPAT	yes	GO:0000978(RNA polymerase II core promoter proximal region sequence-specific DNA binding);GO:0001078(transcriptional repressor activity, RNA polymerase II core promoter proximal region sequence-specific binding);GO:0003676(nucleic acid binding);GO:0003700(transcription factor activity, sequence-specific DNA binding);GO:0043565(sequence-specific DNA binding);GO:0046872(metal ion binding);GO:000012…	NA	NA	NA	zinc finger CCCH-type and G-patch domain containing [Source:HGNC Symbol;Acc:HGNC:15948]	ENSOART00000028236	0	chr13	53357366	53499994	MSTRG.19480	ENSOARG00000026240	yes	known	cis	1K	NA	0.999775
ENSOART00000017704	0	chr13	56701902	56709586	MSTRG.19631	NELFCD	no	GO:0045892(negative regulation of transcription, DNA-templated);GO:0005634(nucleus)	NA	NA	NA	negative elongation factor complex member C/D [Source:HGNC Symbol;Acc:HGNC:15934]	ENSOART00000028241	0	chr13	56795870	56916181	MSTRG.19656	ENSOARG00000026245	no	known	cis	100K	NA	0.999988
ENSOART00000005925	0	chr14	46768392	46779779	MSTRG.22920	ENSOARG00000005441	no	GO:0003676(nucleic acid binding);GO:0006355(regulation of transcription, DNA-templated);GO:0005622(intracellular)	NA	K16682	NA	NA	ENSOART00000028965	0	chr14	46786832	46811687	MSTRG.22921	ENSOARG00000026920	no	known	cis	100K	NA	1
ENSOART00000011181	0	chr14	52389907	52397727	MSTRG.23375	DMPK	no	GO:0000166(nucleotide binding);GO:0004672(protein kinase activity);GO:0004674(protein serine/threonine kinase activity);GO:0005524(ATP binding);GO:0016301(kinase activity);GO:0016740(transferase activity);GO:0017020(myosin phosphatase regulator activity);GO:0002028(regulation of sodium ion transport);GO:0006468(protein phosphorylation);GO:0006874(cellular calcium ion homeostasis);GO:0006998(nucle…	NA	K17388	EC:2.7.11.1	dystrophia myotonica protein kinase [Source:HGNC Symbol;Acc:HGNC:2933]	ENSOART00000028976	0	chr14	52389907	52393264	MSTRG.23374	ENSOARG00000026930	no	known	cis	1K	NA	0.988806
ENSOART00000012593	0	chr14	53958024	53978273	MSTRG.23529	C19orf68	no	GO:0006511(ubiquitin-dependent protein catabolic process);GO:0007275(multicellular organism development);GO:0005634(nucleus)	NA	NA	NA	chromosome 19 open reading frame 68 [Source:HGNC Symbol;Acc:HGNC:34495]	ENSOART00000028978	0	chr14	53982350	53985799	MSTRG.23514	ENSOARG00000026932	no	known	cis	100K	NA	1
ENSOART00000015304	0	chr14	55776141	55787206	MSTRG.23678	C19orf81	no	NA	NA	NA	NA	chromosome 19 open reading frame 81 [Source:HGNC Symbol;Acc:HGNC:40041]	ENSOART00000028981	0	chr14	55713269	55777290	MSTRG.23674	ENSOARG00000026935	no	known	cis	100K	NA	1
ENSOART00000002861	0	chr14	60167017	60169508	MSTRG.24127	LENG9	no	NA	NA	NA	NA	leukocyte receptor cluster member 9 [Source:HGNC Symbol;Acc:HGNC:16306]	ENSOART00000028995	0	chr14	60169049	60212864	MSTRG.24119	ENSOARG00000026946	no	known	cis	10K	NA	0.982976
ENSOART00000003295	0	chr14	60336013	60343208	MSTRG.24135	TFPT	no	GO:0031965(nuclear membrane);GO:0031011(Ino80 complex);GO:0005654(nucleoplasm);GO:0097190(apoptotic signaling pathway);GO:0006915(apoptotic process)	NA	NA	NA	TCF3 fusion partner [Source:HGNC Symbol;Acc:HGNC:13630]	ENSOART00000029000	0	chr14	60348012	60352287	MSTRG.24138	ENSOARG00000026948	no	known	cis	100K	NA	0.993364
ENSOART00000010641	0	chr15	15443730	15446923	MSTRG.24703	ENSOARG00000009780	no	GO:0003723(RNA binding);GO:0008270(zinc ion binding);GO:0046872(metal ion binding);GO:0005634(nucleus)	NA	K14651	NA	NA	ENSOART00000028849	0	chr15	15443815	15446923	MSTRG.24704	ENSOARG00000026812	no	known	cis	1K	NA	0.999637
ENSOART00000010806	0	chr15	77994271	77996601	MSTRG.27071	TIMM10	no	GO:0005215(transporter activity);GO:0008565(protein transporter activity);GO:0042803(protein homodimerization activity);GO:0046872(metal ion binding);GO:0051087(chaperone binding);GO:0006810(transport);GO:0015031(protein transport);GO:0045039(protein import into mitochondrial inner membrane);GO:0072321(chaperone-mediated protein transport);GO:0005739(mitochondrion);GO:0005743(mitochondrial inner …	NA	NA	NA	translocase of inner mitochondrial membrane 10 [Source:HGNC Symbol;Acc:HGNC:11814]	ENSOART00000028884	0	chr15	77938575	78097877	MSTRG.27069	ENSOARG00000026846	no	known	cis	100K	NA	0.991758
ENSOART00000018489	0	chr17	49516495	49517279	MSTRG.30777	ENSOARG00000016977	no	GO:0003723(RNA binding);GO:0005840(ribosome);GO:0030529(intracellular ribonucleoprotein complex)	NA	K02865	NA	NA	ENSOART00000027620	0	chr17	49552168	49566888	MSTRG.30781	ENSOARG00000025681	no	known	cis	100K	NA	0.971658
ENSOART00000014834	0	chr17	70600246	70602576	MSTRG.31810	ENSOARG00000013634	no	NA	NA	NA	NA	NA	ENSOART00000027648	0	chr17	70694838	70698565	MSTRG.31813	ENSOARG00000025703	no	known	cis	100K	NA	0.995825
ENSOART00000017244	0	chr17	71349154	71353283	MSTRG.31837	SDF2L1	no	GO:0016020(membrane);GO:0034663(endoplasmic reticulum chaperone complex)	NA	K00728	EC:2.4.1.109	stromal cell derived factor 2 like 1 [Source:HGNC Symbol;Acc:HGNC:10676]	ENSOART00000027658	0	chr17	71337608	71458137	MSTRG.31834	ENSOARG00000025711	no	known	cis	100K	NA	0.956322
ENSOART00000017321	0	chr17	71364201	71365818	MSTRG.31840	YDJC	no	GO:0003824(catalytic activity);GO:0016810(hydrolase activity, acting on carbon-nitrogen (but not peptide) bonds);GO:0005975(carbohydrate metabolic process)	NA	NA	NA	YdjC homolog (bacterial) [Source:HGNC Symbol;Acc:HGNC:27158]	ENSOART00000027658	0	chr17	71337608	71458137	MSTRG.31834	ENSOARG00000025711	no	known	cis	100K	NA	0.951963
ENSOART00000018138	0	chr17	71579689	71584885	MSTRG.31860	ENSOARG00000016655	no	GO:0016491(oxidoreductase activity);GO:0051537(2 iron, 2 sulfur cluster binding);GO:0055114(oxidation-reduction process)	NA	NA	NA	NA	ENSOART00000027660	0	chr17	71560277	71561805	MSTRG.31858	ENSOARG00000025713	no	known	cis	100K	NA	1
ENSOART00000018374	0	chr17	71620813	71642473	MSTRG.31870	SLC7A4	no	GO:0015171(amino acid transmembrane transporter activity);GO:0003333(amino acid transmembrane transport);GO:0016020(membrane);GO:0016021(integral component of membrane)	NA	K13863	NA	solute carrier family 7 member 4 [Source:HGNC Symbol;Acc:HGNC:11062]	ENSOART00000027662	0	chr17	71621658	71642698	MSTRG.31871	ENSOARG00000025715	no	known	cis	1K	NA	0.998353
ENSOART00000018414	0	chr17	71644393	71648641	MSTRG.31875	ENSOARG00000016908	no	NA	NA	NA	NA	NA	ENSOART00000027662	0	chr17	71621658	71642698	MSTRG.31871	ENSOARG00000025715	no	known	cis	100K	NA	0.992513
ENSOART00000018374	0	chr17	71620813	71642473	MSTRG.31870	SLC7A4	no	GO:0015171(amino acid transmembrane transporter activity);GO:0003333(amino acid transmembrane transport);GO:0016020(membrane);GO:0016021(integral component of membrane)	NA	K13863	NA	solute carrier family 7 member 4 [Source:HGNC Symbol;Acc:HGNC:11062]	ENSOART00000027663	0	chr17	71659505	71663507	MSTRG.31879	ENSOARG00000025716	no	known	cis	100K	NA	0.999212
ENSOART00000018414	0	chr17	71644393	71648641	MSTRG.31875	ENSOARG00000016908	no	NA	NA	NA	NA	NA	ENSOART00000027663	0	chr17	71659505	71663507	MSTRG.31879	ENSOARG00000025716	no	known	cis	100K	NA	0.98866
ENSOART00000018601	0	chr17	71683512	71784414	MSTRG.31883	ENSOARG00000017090	no	NA	NA	NA	NA	NA	ENSOART00000027665	0	chr17	71692284	71794016	MSTRG.31885	ENSOARG00000025717	no	known	cis	10K	NA	0.976917
ENSOART00000009795	0	chr18	68462166	68464658	MSTRG.34334	IGHE	no	NA	NA	K06856	NA	immunoglobulin heavy constant epsilon [Source:HGNC Symbol;Acc:HGNC:5522]	ENSOART00000028493	0	chr18	68448607	68552221	MSTRG.34332	ENSOARG00000026482	no	known	cis	100K	NA	1
ENSOART00000009954	0	chr18	68547748	68551257	MSTRG.34347	ENSOARG00000009143	no	GO:0016020(membrane);GO:0016021(integral component of membrane)	NA	K06856	NA	NA	ENSOART00000028499	0	chr18	68527602	68528688	MSTRG.34343	ENSOARG00000026484	no	known	cis	100K	NA	0.971775
ENSOART00000003508	0	chr19	14386393	14485434	MSTRG.34868	TRAK1	no	GO:1904115(axon cytoplasm);GO:0005769(early endosome);GO:0005739(mitochondrion);GO:0005737(cytoplasm);GO:0098957(anterograde axonal transport of mitochondrion);GO:0008333(endosome to lysosome transport);GO:0050811(GABA receptor binding)	NA	K15374	NA	trafficking kinesin protein 1 [Source:HGNC Symbol;Acc:HGNC:29947]	ENSOART00000028672	0	chr19	14332552	14333788	MSTRG.34869	ENSOARG00000026646	no	known	cis	100K	NA	1
ENSOART00000015662	0	chr2	89005673	89097247	MSTRG.39139	ENSOARG00000014387	no	GO:0005125(cytokine activity);GO:0005126(cytokine receptor binding);GO:0006952(defense response);GO:0051607(defense response to virus);GO:0005576(extracellular region);GO:0005615(extracellular space)	NA	K05440	NA	NA	ENSOART00000027745	0	chr2	89005766	89097118	MSTRG.39140	ENSOARG00000025784	no	known	cis	1K	NA	0.985216
ENSOART00000015664	0	chr2	89005748	89006456	MSTRG.39139	ENSOARG00000014387	no	GO:0005125(cytokine activity);GO:0005126(cytokine receptor binding);GO:0006952(defense response);GO:0051607(defense response to virus);GO:0005576(extracellular region);GO:0005615(extracellular space)	NA	K05440	NA	NA	ENSOART00000027745	0	chr2	89005766	89097118	MSTRG.39140	ENSOARG00000025784	no	known	cis	1K	NA	0.99536
ENSOART00000010369	0	chr2	159379526	159550634	MSTRG.41256	KIF5C	no	GO:0000166(nucleotide binding);GO:0003774(motor activity);GO:0003777(microtubule motor activity);GO:0005524(ATP binding);GO:0008017(microtubule binding);GO:0007018(microtubule-based movement);GO:0008045(motor neuron axon guidance);GO:0051028(mRNA transport);GO:0005737(cytoplasm);GO:0005874(microtubule);GO:0035253(ciliary rootlet);GO:0043005(neuron projection)	04728(Dopaminergic synapse)	K10396	NA	kinesin family member 5C [Source:HGNC Symbol;Acc:HGNC:6325]	ENSOART00000027782	0	chr2	159475811	159552022	MSTRG.41258	ENSOARG00000025820	no	known	cis	100K	NA	0.997502
ENSOART00000022615	0	chr2	233074053	233076987	MSTRG.43207	ENSOARG00000020757	no	GO:0003824(catalytic activity);GO:0016791(phosphatase activity);GO:0008152(metabolic process);GO:0016311(dephosphorylation)	NA	K01077	EC:3.1.3.1	NA	ENSOART00000027820	0	chr2	233072574	233120716	MSTRG.43206	ENSOARG00000025855	no	known	cis	10K	NA	0.955686
ENSOART00000022629	0	chr2	233109262	233111812	MSTRG.43207	ENSOARG00000020770	no	GO:0003824(catalytic activity);GO:0016791(phosphatase activity);GO:0008152(metabolic process);GO:0016311(dephosphorylation)	00790(Folate biosynthesis)	K01077	EC:3.1.3.1	NA	ENSOART00000027820	0	chr2	233072574	233120716	MSTRG.43206	ENSOARG00000025855	no	known	cis	100K	NA	0.950568
ENSOART00000022637	0	chr2	233119069	233121942	MSTRG.43207	ENSOARG00000020778	yes	GO:0003824(catalytic activity);GO:0016791(phosphatase activity);GO:0008152(metabolic process);GO:0016311(dephosphorylation)	NA	K01077	EC:3.1.3.1	NA	ENSOART00000027820	0	chr2	233072574	233120716	MSTRG.43206	ENSOARG00000025855	no	known	cis	100K	NA	0.956242
ENSOART00000010231	0	chr20	26989277	26991381	MSTRG.45365	ENSOARG00000009395	no	GO:0002376(immune system process);GO:0002474(antigen processing and presentation of peptide antigen via MHC class I);GO:0006955(immune response);GO:0019882(antigen processing and presentation);GO:0016020(membrane);GO:0016021(integral component of membrane);GO:0042612(MHC class I protein complex)	NA	K06751	NA	NA	ENSOART00000028908	0	chr20	26955054	26960989	MSTRG.45362	ENSOARG00000026867	no	known	cis	100K	NA	1
ENSOART00000021847	0	chr20	30698382	30698774	MSTRG.45680	ENSOARG00000020067	no	GO:0003677(DNA binding);GO:0046982(protein heterodimerization activity);GO:0000786(nucleosome);GO:0005634(nucleus);GO:0005694(chromosome)	05034(Alcoholism);05322(Systemic lupus erythematosus)	K11251	NA	NA	ENSOART00000028916	0	chr20	30663147	30666822	MSTRG.45672	ENSOARG00000026874	no	known	cis	100K	NA	1
ENSOART00000019567	0	chr21	43272343	43275556	MSTRG.48046	SNX32	no	GO:0035091(phosphatidylinositol binding)	NA	K17920	NA	sorting nexin 32 [Source:HGNC Symbol;Acc:HGNC:26423]	ENSOART00000028105	0	chr21	43226163	43274345	MSTRG.48040	ENSOARG00000026118	no	known	cis	100K	NA	0.967738
ENSOART00000019035	0	chr21	46181586	46184244	MSTRG.48285	ENSOARG00000017488	no	GO:0007049(cell cycle);GO:0005634(nucleus)	NA	K04503	NA	NA	ENSOART00000028109	0	chr21	46172172	46174864	ENSOARG00000026122	ENSOARG00000026122	no	known	cis	10K	NA	0.958401
ENSOART00000019035	0	chr21	46181586	46184244	MSTRG.48285	ENSOARG00000017488	no	GO:0007049(cell cycle);GO:0005634(nucleus)	NA	K04503	NA	NA	ENSOART00000028110	0	chr21	46186282	46187625	MSTRG.48287	ENSOARG00000026123	yes	known	cis	10K	NA	0.991782
ENSOART00000004190	0	chr21	48802868	48805457	MSTRG.48408	TNNI2	no	GO:0003779(actin binding);GO:0031014(troponin T binding);GO:0003009(skeletal muscle contraction);GO:0045893(positive regulation of transcription, DNA-templated);GO:0005634(nucleus);GO:0005861(troponin complex)	NA	K12044	NA	troponin I2, fast skeletal type [Source:HGNC Symbol;Acc:HGNC:11946]	ENSOART00000028123	0	chr21	48872155	49009414	MSTRG.48411	ENSOARG00000026135	yes	known	cis	100K	NA	0.978279
ENSOART00000007239	0	chr24	10233248	10241054	MSTRG.52988	LITAF	yes	GO:0004871(signal transducer activity);GO:0050699(WW domain binding);GO:0001817(regulation of cytokine production);GO:0007165(signal transduction);GO:0032496(response to lipopolysaccharide);GO:0042347(negative regulation of NF-kappaB import into nucleus);GO:0043123(positive regulation of I-kappaB kinase/NF-kappaB signaling);GO:0071222(cellular response to lipopolysaccharide);GO:0005654(nucleoplas…	NA	K19363	NA	lipopolysaccharide induced TNF factor [Source:HGNC Symbol;Acc:HGNC:16841]	ENSOART00000027844	0	chr24	10232183	10300719	MSTRG.52989	ENSOARG00000025878	no	known	cis	10K	NA	0.952351
ENSOART00000016756	0	chr24	35588060	35603340	MSTRG.54139	ENSOARG00000015398	no	GO:0016020(membrane);GO:0016021(integral component of membrane)	NA	NA	NA	NA	ENSOART00000027861	0	chr24	35522356	35531832	MSTRG.54133	ENSOARG00000025894	no	known	cis	100K	NA	0.970019
ENSOART00000005822	0	chr24	40841997	40848050	MSTRG.54540	MRM2	no	GO:0008168(methyltransferase activity);GO:0001510(RNA methylation);GO:0032259(methylation);GO:0005730(nucleolus);GO:0005739(mitochondrion)	NA	NA	NA	mitochondrial rRNA methyltransferase 2 [Source:HGNC Symbol;Acc:HGNC:16352]	ENSOART00000027881	0	chr24	40865291	40910697	MSTRG.54541	ENSOARG00000025912	no	known	cis	100K	NA	1
ENSOART00000006219	0	chr24	41339179	41340311	MSTRG.54575	ENSOARG00000005712	yes	NA	NA	NA	NA	NA	ENSOART00000027884	0	chr24	41319931	41325481	ENSOARG00000025915	ENSOARG00000025915	no	known	cis	100K	NA	0.996839
ENSOART00000004101	0	chr26	36243209	36252173	MSTRG.57253	HGSNAT	no	GO:0006468(protein phosphorylation);GO:0005524(ATP binding);GO:0004672(protein kinase activity);GO:0016021(integral component of membrane);GO:0016020(membrane);GO:0005765(lysosomal membrane);GO:0051259(protein oligomerization);GO:0007041(lysosomal transport);GO:0016746(transferase activity, transferring acyl groups)	NA	NA	NA	heparan-alpha-glucosaminide N-acetyltransferase [Source:HGNC Symbol;Acc:HGNC:26527]	ENSOART00000028842	0	chr26	36267682	36284334	MSTRG.57255	ENSOARG00000026805	no	known	cis	100K	NA	0.965834
ENSOART00000021276	0	chr3	43534165	43534425	MSTRG.59395	ENSOARG00000019536	no	NA	NA	NA	NA	NA	ENSOART00000027948	0	chr3	43560901	43565217	MSTRG.59391	ENSOARG00000025971	no	known	cis	100K	NA	1
ENSOART00000021244	0	chr3	220841891	220986168	MSTRG.65191	CELSR1	no	GO:0004888(transmembrane signaling receptor activity);GO:0004930(G-protein coupled receptor activity);GO:0005509(calcium ion binding);GO:0001736(establishment of planar polarity);GO:0001764(neuron migration);GO:0001843(neural tube closure);GO:0001942(hair follicle development);GO:0007155(cell adhesion);GO:0007156(homophilic cell adhesion via plasma membrane adhesion molecules);GO:0007166(cell sur…	NA	K16669	NA	cadherin EGF LAG seven-pass G-type receptor 1 [Source:HGNC Symbol;Acc:HGNC:1850]	ENSOART00000028049	0	chr3	220872828	220966136	MSTRG.65192	ENSOARG00000026068	no	known	cis	100K	NA	0.968095
ENSOART00000001514	0	chr4	112468097	112472163	MSTRG.68574	ENSOARG00000001412	no	GO:0016021(integral component of membrane);GO:0016020(membrane);GO:0005525(GTP binding)	NA	NA	NA	NA	ENSOART00000027171	0	chr4	112389525	112563829	MSTRG.68571	ENSOARG00000025263	no	known	cis	100K	NA	0.979945
ENSOART00000003371	0	chr4	113047038	113051018	MSTRG.68613	FASTK	yes	GO:0043484(regulation of RNA splicing);GO:0006468(protein phosphorylation);GO:0004674(protein serine/threonine kinase activity);GO:0004672(protein kinase activity)	NA	NA	NA	Fas activated serine/threonine kinase [Source:HGNC Symbol;Acc:HGNC:24676]	ENSOART00000027172	0	chr4	113085240	113104158	MSTRG.68600	ENSOARG00000025264	no	known	cis	100K	NA	0.957656
ENSOART00000007913	0	chr5	37877048	37885769	MSTRG.70856	TRIM41	no	GO:0008270(zinc ion binding);GO:0042802(identical protein binding);GO:0046872(metal ion binding);GO:0005622(intracellular);GO:0005730(nucleolus);GO:0016604(nuclear body)	NA	K10651	EC:2.3.2.27	tripartite motif containing 41 [Source:HGNC Symbol;Acc:HGNC:19013]	ENSOART00000027214	0	chr5	37864537	37870628	MSTRG.70853	ENSOARG00000025305	no	known	cis	100K	NA	0.986748
ENSOART00000018962	0	chr6	91389433	91392900	MSTRG.75776	SOWAHB	no	NA	NA	K06622	NA	sosondowah ankyrin repeat domain family member B [Source:HGNC Symbol;Acc:HGNC:32958]	ENSOART00000028623	0	chr6	91393630	91434054	MSTRG.75777	ENSOARG00000026601	no	known	cis	10K	NA	0.99998
ENSOART00000026994	0	chr6	115995287	115995410	MSTRG.76649	SCARNA23	no	NA	NA	NA	NA	Small Cajal body specific RNA 23 [Source:RFAM;Acc:RF00427]	ENSOART00000028651	0	chr6	115927210	115929618	MSTRG.76639	ENSOARG00000026626	no	known	cis	100K	NA	0.994026
ENSOART00000017716	0	chr6	116490689	116506893	MSTRG.76559	IDUA	no	GO:0003940(L-iduronidase activity);GO:0004553(hydrolase activity, hydrolyzing O-glycosyl compounds);GO:0005975(carbohydrate metabolic process);GO:0030209(dermatan sulfate catabolic process);GO:0070062(extracellular exosome)	NA	K01217	EC:3.2.1.76	iduronidase, alpha-L- [Source:HGNC Symbol;Acc:HGNC:5391]	ENSOART00000028658	0	chr6	116483192	116488306	MSTRG.76558	ENSOARG00000026632	no	known	cis	10K	NA	0.996133
ENSOART00000017735	0	chr6	116521106	116530386	MSTRG.76561	DGKQ	yes	GO:0004143(diacylglycerol kinase activity);GO:0019900(kinase binding);GO:0030297(transmembrane receptor protein tyrosine kinase activator activity);GO:0033613(activating transcription factor binding);GO:0043274(phospholipase binding);GO:0006111(regulation of gluconeogenesis);GO:0006357(regulation of transcription from RNA polymerase II promoter);GO:0006654(phosphatidic acid biosynthetic process);…	NA	K00901	EC:2.7.1.107	diacylglycerol kinase theta [Source:HGNC Symbol;Acc:HGNC:2856]	ENSOART00000028658	0	chr6	116483192	116488306	MSTRG.76558	ENSOARG00000026632	no	known	cis	100K	NA	0.995751
ENSOART00000018054	0	chr6	116745648	116748394	MSTRG.76572	ENSOARG00000016576	no	GO:0003677(DNA binding);GO:0005634(nucleus)	NA	K08030	NA	NA	ENSOART00000028660	0	chr6	116805686	116807320	MSTRG.76578	ENSOARG00000026634	no	known	cis	100K	NA	0.983019
ENSOART00000013345	0	chr8	45307555	45359566	MSTRG.81781	ENSOARG00000012275	no	GO:0016020(membrane);GO:0016021(integral component of membrane)	NA	K04257	NA	NA	ENSOART00000029083	0	chr8	45307555	45359566	MSTRG.81782	ENSOARG00000027023	no	known	cis	1K	NA	0.961668
ENSOART00000005494	0	chr8	89747351	89768504	MSTRG.83308	ENSOARG00000005037	no	GO:0005509(calcium ion binding);GO:0008201(heparin binding);GO:0007155(cell adhesion);GO:0016525(negative regulation of angiogenesis);GO:0005576(extracellular region);GO:0031012(extracellular matrix)	NA	K04659	NA	NA	ENSOART00000029116	0	chr8	89752567	89756792	MSTRG.83309	ENSOARG00000027052	no	known	cis	10K	NA	1
ENSOART00000016694	0	chr9	13716897	13726070	MSTRG.83755	OPLAH	yes	GO:0003824(catalytic activity);GO:0016787(hydrolase activity)	NA	K01469	EC:3.5.2.9	5-oxoprolinase (ATP-hydrolysing) [Source:HGNC Symbol;Acc:HGNC:8149]	ENSOART00000028514	0	chr9	13794773	13797038	MSTRG.83801	ENSOARG00000026497	no	known	cis	100K	NA	0.971916
ENSOART00000016952	0	chr9	13782987	13790833	MSTRG.83800	PARP10	no	GO:0003950(NAD+ ADP-ribosyltransferase activity);GO:0016740(transferase activity);GO:0016757(transferase activity, transferring glycosyl groups);GO:0005730(nucleolus);GO:0005829(cytosol);GO:0043231(intracellular membrane-bounded organelle)	NA	NA	NA	poly(ADP-ribose) polymerase family member 10 [Source:HGNC Symbol;Acc:HGNC:25895]	ENSOART00000028514	0	chr9	13794773	13797038	MSTRG.83801	ENSOARG00000026497	no	known	cis	100K	NA	0.999995
ENSOART00000017970	0	chr9	13999504	14000447	MSTRG.83819	ENSOARG00000016506	no	NA	NA	NA	NA	NA	ENSOART00000028513	0	chr9	13900241	14065063	MSTRG.83799	ENSOARG00000026496	no	known	cis	100K	NA	0.997968
ENSOART00000000466	0	chr9	14078157	14082347	MSTRG.83760	MROH6	no	NA	NA	NA	NA	maestro heat like repeat family member 6 [Source:HGNC Symbol;Acc:HGNC:27814]	ENSOART00000028515	0	chr9	14080788	14082779	MSTRG.83761	ENSOARG00000026498	no	known	cis	10K	NA	0.965213
ENSOART00000000978	0	chr9	14170906	14305514	MSTRG.83766	ENSOARG00000000914	yes	GO:0005634(nucleus);GO:0006355(regulation of transcription, DNA-templated);GO:0003700(transcription factor activity, sequence-specific DNA binding)	NA	K07595	NA	NA	ENSOART00000028517	0	chr9	14198547	14286827	MSTRG.83768	ENSOARG00000026500	no	known	cis	100K	NA	0.99034
ENSOART00000001738	0	chr9	14502313	14503340	ENSOARG00000001616	LY6D	no	GO:0009986(cell surface);GO:0035634(response to stilbenoid);GO:0030098(lymphocyte differentiation)	NA	NA	NA	lymphocyte antigen 6 family member D [Source:HGNC Symbol;Acc:HGNC:13348]	ENSOART00000028520	0	chr9	14580182	14589093	MSTRG.83850	ENSOARG00000026502	no	known	cis	100K	NA	0.99992
ENSOART00000026985	0	chr9	43909454	43909540	MSTRG.85105	SNORD87	no	NA	NA	NA	NA	Small nucleolar RNA SNORD87 [Source:RFAM;Acc:RF00439]	ENSOART00000028551	0	chr9	43909377	43912958	MSTRG.85104	ENSOARG00000026531	no	known	cis	1K	NA	0.998287
ENSOART00000019610	0	chrX	27539342	27544902	MSTRG.88003	NR0B1	no	GO:0003677(DNA binding);GO:0003714(transcription corepressor activity);GO:0003723(RNA binding);GO:0004879(RNA polymerase II transcription factor activity, ligand-activated sequence-specific DNA binding);GO:0008134(transcription factor binding);GO:0019904(protein domain specific binding);GO:0032448(DNA hairpin binding);GO:0035258(steroid hormone receptor binding);GO:0042803(protein homodimerizatio…	NA	K08563	NA	nuclear receptor subfamily 0 group B member 1 [Source:HGNC Symbol;Acc:HGNC:7960]	ENSOART00000027272	0	chrX	27544593	27552233	MSTRG.88004	ENSOARG00000025356	no	known	cis	10K	NA	1
ENSOART00000002567	0	chrX	126928343	127052215	MSTRG.91302	PCDH19	no	GO:0016021(integral component of membrane);GO:0016020(membrane);GO:0005886(plasma membrane);GO:0007420(brain development);GO:0007156(homophilic cell adhesion via plasma membrane adhesion molecules);GO:0007155(cell adhesion);GO:0005509(calcium ion binding)	NA	K16507	NA	protocadherin 19 [Source:HGNC Symbol;Acc:HGNC:14270]	ENSOART00000027327	0	chrX	126923471	126927153	MSTRG.91262	ENSOARG00000025410	no	known	cis	10K	NA	1
ENSOART00000019171	0	chr1	186410	193575	MSTRG.18	DTYMK	yes	GO:0004798(thymidylate kinase activity);GO:0005524(ATP binding);GO:0006233(dTDP biosynthetic process);GO:0009165(nucleotide biosynthetic process);GO:0046939(nucleotide phosphorylation);GO:0071363(cellular response to growth factor stimulus)	NA	K00943	EC:2.7.4.9	deoxythymidylate kinase [Source:HGNC Symbol;Acc:HGNC:3061]	ENSOART00000028975	0	chr14	50701621	50891922	MSTRG.23243	ENSOARG00000026929	yes	known	trans	NA	-51.77	0.983815
ENSOART00000019171	0	chr1	186410	193575	MSTRG.18	DTYMK	yes	GO:0004798(thymidylate kinase activity);GO:0005524(ATP binding);GO:0006233(dTDP biosynthetic process);GO:0009165(nucleotide biosynthetic process);GO:0046939(nucleotide phosphorylation);GO:0071363(cellular response to growth factor stimulus)	NA	K00943	EC:2.7.4.9	deoxythymidylate kinase [Source:HGNC Symbol;Acc:HGNC:3061]	ENSOART00000028642	0	chr6	115019026	115108861	MSTRG.76502	ENSOARG00000026619	yes	known	trans	NA	-42.12	0.991832
ENSOART00000021081	0	chr1	7960413	7962720	MSTRG.327	KCNJ13	yes	GO:0005242(inward rectifier potassium channel activity);GO:0005244(voltage-gated ion channel activity);GO:0006810(transport);GO:0006811(ion transport);GO:0006813(potassium ion transport);GO:0034765(regulation of ion transmembrane transport);GO:0071805(potassium ion transmembrane transport);GO:0016020(membrane);GO:0016021(integral component of membrane)	NA	K05006	NA	potassium voltage-gated channel subfamily J member 13 [Source:HGNC Symbol;Acc:HGNC:6259]	ENSOART00000028377	0	chr11	40260035	40261135	MSTRG.13479	ENSOARG00000026374	yes	known	trans	NA	-47.77	0.991933
ENSOART00000021081	0	chr1	7960413	7962720	MSTRG.327	KCNJ13	yes	GO:0005242(inward rectifier potassium channel activity);GO:0005244(voltage-gated ion channel activity);GO:0006810(transport);GO:0006811(ion transport);GO:0006813(potassium ion transport);GO:0034765(regulation of ion transmembrane transport);GO:0071805(potassium ion transmembrane transport);GO:0016020(membrane);GO:0016021(integral component of membrane)	NA	K05006	NA	potassium voltage-gated channel subfamily J member 13 [Source:HGNC Symbol;Acc:HGNC:6259]	ENSOART00000027398	0	chr12	78533854	78566392	MSTRG.17618	ENSOARG00000025478	yes	known	trans	NA	-37.43	0.98204
ENSOART00000021081	0	chr1	7960413	7962720	MSTRG.327	KCNJ13	yes	GO:0005242(inward rectifier potassium channel activity);GO:0005244(voltage-gated ion channel activity);GO:0006810(transport);GO:0006811(ion transport);GO:0006813(potassium ion transport);GO:0034765(regulation of ion transmembrane transport);GO:0071805(potassium ion transmembrane transport);GO:0016020(membrane);GO:0016021(integral component of membrane)	NA	K05006	NA	potassium voltage-gated channel subfamily J member 13 [Source:HGNC Symbol;Acc:HGNC:6259]	ENSOART00000028236	0	chr13	53357366	53499994	MSTRG.19480	ENSOARG00000026240	yes	known	trans	NA	-42.61	0.972015
ENSOART00000021081	0	chr1	7960413	7962720	MSTRG.327	KCNJ13	yes	GO:0005242(inward rectifier potassium channel activity);GO:0005244(voltage-gated ion channel activity);GO:0006810(transport);GO:0006811(ion transport);GO:0006813(potassium ion transport);GO:0034765(regulation of ion transmembrane transport);GO:0071805(potassium ion transmembrane transport);GO:0016020(membrane);GO:0016021(integral component of membrane)	NA	K05006	NA	potassium voltage-gated channel subfamily J member 13 [Source:HGNC Symbol;Acc:HGNC:6259]	ENSOART00000029059	0	chr16	71358943	71362737	MSTRG.29280	ENSOARG00000026999	yes	known	trans	NA	-33.35	0.954398
ENSOART00000021081	0	chr1	7960413	7962720	MSTRG.327	KCNJ13	yes	GO:0005242(inward rectifier potassium channel activity);GO:0005244(voltage-gated ion channel activity);GO:0006810(transport);GO:0006811(ion transport);GO:0006813(potassium ion transport);GO:0034765(regulation of ion transmembrane transport);GO:0071805(potassium ion transmembrane transport);GO:0016020(membrane);GO:0016021(integral component of membrane)	NA	K05006	NA	potassium voltage-gated channel subfamily J member 13 [Source:HGNC Symbol;Acc:HGNC:6259]	ENSOART00000028492	0	chr18	68373351	68376670	MSTRG.34329	ENSOARG00000026481	yes	known	trans	NA	-29.63	0.981153
ENSOART00000021081	0	chr1	7960413	7962720	MSTRG.327	KCNJ13	yes	GO:0005242(inward rectifier potassium channel activity);GO:0005244(voltage-gated ion channel activity);GO:0006810(transport);GO:0006811(ion transport);GO:0006813(potassium ion transport);GO:0034765(regulation of ion transmembrane transport);GO:0071805(potassium ion transmembrane transport);GO:0016020(membrane);GO:0016021(integral component of membrane)	NA	K05006	NA	potassium voltage-gated channel subfamily J member 13 [Source:HGNC Symbol;Acc:HGNC:6259]	ENSOART00000028110	0	chr21	46186282	46187625	MSTRG.48287	ENSOARG00000026123	yes	known	trans	NA	-46.74	0.986415
ENSOART00000021081	0	chr1	7960413	7962720	MSTRG.327	KCNJ13	yes	GO:0005242(inward rectifier potassium channel activity);GO:0005244(voltage-gated ion channel activity);GO:0006810(transport);GO:0006811(ion transport);GO:0006813(potassium ion transport);GO:0034765(regulation of ion transmembrane transport);GO:0071805(potassium ion transmembrane transport);GO:0016020(membrane);GO:0016021(integral component of membrane)	NA	K05006	NA	potassium voltage-gated channel subfamily J member 13 [Source:HGNC Symbol;Acc:HGNC:6259]	ENSOART00000028123	0	chr21	48872155	49009414	MSTRG.48411	ENSOARG00000026135	yes	known	trans	NA	-28.65	0.983632
ENSOART00000021081	0	chr1	7960413	7962720	MSTRG.327	KCNJ13	yes	GO:0005242(inward rectifier potassium channel activity);GO:0005244(voltage-gated ion channel activity);GO:0006810(transport);GO:0006811(ion transport);GO:0006813(potassium ion transport);GO:0034765(regulation of ion transmembrane transport);GO:0071805(potassium ion transmembrane transport);GO:0016020(membrane);GO:0016021(integral component of membrane)	NA	K05006	NA	potassium voltage-gated channel subfamily J member 13 [Source:HGNC Symbol;Acc:HGNC:6259]	ENSOART00000028613	0	chr6	56094276	56264605	MSTRG.74738	ENSOARG00000026592	yes	known	trans	NA	-33.21	0.999772
ENSOART00000021081	0	chr1	7960413	7962720	MSTRG.327	KCNJ13	yes	GO:0005242(inward rectifier potassium channel activity);GO:0005244(voltage-gated ion channel activity);GO:0006810(transport);GO:0006811(ion transport);GO:0006813(potassium ion transport);GO:0034765(regulation of ion transmembrane transport);GO:0071805(potassium ion transmembrane transport);GO:0016020(membrane);GO:0016021(integral component of membrane)	NA	K05006	NA	potassium voltage-gated channel subfamily J member 13 [Source:HGNC Symbol;Acc:HGNC:6259]	ENSOART00000028717	0	chr7	10418948	10481314	MSTRG.77080	ENSOARG00000026690	yes	known	trans	NA	-33.36	0.985977
ENSOART00000021081	0	chr1	7960413	7962720	MSTRG.327	KCNJ13	yes	GO:0005242(inward rectifier potassium channel activity);GO:0005244(voltage-gated ion channel activity);GO:0006810(transport);GO:0006811(ion transport);GO:0006813(potassium ion transport);GO:0034765(regulation of ion transmembrane transport);GO:0071805(potassium ion transmembrane transport);GO:0016020(membrane);GO:0016021(integral component of membrane)	NA	K05006	NA	potassium voltage-gated channel subfamily J member 13 [Source:HGNC Symbol;Acc:HGNC:6259]	ENSOART00000027294	0	chrX	81580684	81582668	MSTRG.89780	ENSOARG00000025378	yes	known	trans	NA	-48.57	0.991056
ENSOART00000021081	0	chr1	7960413	7962720	MSTRG.327	KCNJ13	yes	GO:0005242(inward rectifier potassium channel activity);GO:0005244(voltage-gated ion channel activity);GO:0006810(transport);GO:0006811(ion transport);GO:0006813(potassium ion transport);GO:0034765(regulation of ion transmembrane transport);GO:0071805(potassium ion transmembrane transport);GO:0016020(membrane);GO:0016021(integral component of membrane)	NA	K05006	NA	potassium voltage-gated channel subfamily J member 13 [Source:HGNC Symbol;Acc:HGNC:6259]	ENSOART00000027301	0	chrX	93783165	93784526	MSTRG.90130	ENSOARG00000025385	yes	known	trans	NA	-43.27	0.986931
ENSOART00000021081	0	chr1	7960413	7962720	MSTRG.327	KCNJ13	yes	GO:0005242(inward rectifier potassium channel activity);GO:0005244(voltage-gated ion channel activity);GO:0006810(transport);GO:0006811(ion transport);GO:0006813(potassium ion transport);GO:0034765(regulation of ion transmembrane transport);GO:0071805(potassium ion transmembrane transport);GO:0016020(membrane);GO:0016021(integral component of membrane)	NA	K05006	NA	potassium voltage-gated channel subfamily J member 13 [Source:HGNC Symbol;Acc:HGNC:6259]	ENSOART00000027323	0	chrX	124901153	124903389	MSTRG.91148	ENSOARG00000025406	yes	known	trans	NA	-36.32	0.989981
ENSOART00000021436	0	chr1	10941368	10955243	MSTRG.452	SH3D21	yes	GO:0005634(nucleus);GO:0005654(nucleoplasm);GO:0005886(plasma membrane);GO:0070062(extracellular exosome)	NA	K12470	NA	SH3 domain containing 21 [Source:HGNC Symbol;Acc:HGNC:26236]	ENSOART00000028377	0	chr11	40260035	40261135	MSTRG.13479	ENSOARG00000026374	yes	known	trans	NA	-21.61	0.99271
ENSOART00000021436	0	chr1	10941368	10955243	MSTRG.452	SH3D21	yes	GO:0005634(nucleus);GO:0005654(nucleoplasm);GO:0005886(plasma membrane);GO:0070062(extracellular exosome)	NA	K12470	NA	SH3 domain containing 21 [Source:HGNC Symbol;Acc:HGNC:26236]	ENSOART00000027337	0	chr12	6401248	6425424	MSTRG.15187	ENSOARG00000025419	yes	known	trans	NA	-48.03	0.979678
ENSOART00000021436	0	chr1	10941368	10955243	MSTRG.452	SH3D21	yes	GO:0005634(nucleus);GO:0005654(nucleoplasm);GO:0005886(plasma membrane);GO:0070062(extracellular exosome)	NA	K12470	NA	SH3 domain containing 21 [Source:HGNC Symbol;Acc:HGNC:26236]	ENSOART00000027398	0	chr12	78533854	78566392	MSTRG.17618	ENSOARG00000025478	yes	known	trans	NA	-40.73	0.998343
ENSOART00000021436	0	chr1	10941368	10955243	MSTRG.452	SH3D21	yes	GO:0005634(nucleus);GO:0005654(nucleoplasm);GO:0005886(plasma membrane);GO:0070062(extracellular exosome)	NA	K12470	NA	SH3 domain containing 21 [Source:HGNC Symbol;Acc:HGNC:26236]	ENSOART00000028236	0	chr13	53357366	53499994	MSTRG.19480	ENSOARG00000026240	yes	known	trans	NA	-49.68	0.989998
ENSOART00000021436	0	chr1	10941368	10955243	MSTRG.452	SH3D21	yes	GO:0005634(nucleus);GO:0005654(nucleoplasm);GO:0005886(plasma membrane);GO:0070062(extracellular exosome)	NA	K12470	NA	SH3 domain containing 21 [Source:HGNC Symbol;Acc:HGNC:26236]	ENSOART00000029059	0	chr16	71358943	71362737	MSTRG.29280	ENSOARG00000026999	yes	known	trans	NA	-37.58	0.996174
ENSOART00000021436	0	chr1	10941368	10955243	MSTRG.452	SH3D21	yes	GO:0005634(nucleus);GO:0005654(nucleoplasm);GO:0005886(plasma membrane);GO:0070062(extracellular exosome)	NA	K12470	NA	SH3 domain containing 21 [Source:HGNC Symbol;Acc:HGNC:26236]	ENSOART00000028492	0	chr18	68373351	68376670	MSTRG.34329	ENSOARG00000026481	yes	known	trans	NA	-39.06	0.99752
ENSOART00000021436	0	chr1	10941368	10955243	MSTRG.452	SH3D21	yes	GO:0005634(nucleus);GO:0005654(nucleoplasm);GO:0005886(plasma membrane);GO:0070062(extracellular exosome)	NA	K12470	NA	SH3 domain containing 21 [Source:HGNC Symbol;Acc:HGNC:26236]	ENSOART00000028110	0	chr21	46186282	46187625	MSTRG.48287	ENSOARG00000026123	yes	known	trans	NA	-44.92	0.99052
ENSOART00000021436	0	chr1	10941368	10955243	MSTRG.452	SH3D21	yes	GO:0005634(nucleus);GO:0005654(nucleoplasm);GO:0005886(plasma membrane);GO:0070062(extracellular exosome)	NA	K12470	NA	SH3 domain containing 21 [Source:HGNC Symbol;Acc:HGNC:26236]	ENSOART00000028123	0	chr21	48872155	49009414	MSTRG.48411	ENSOARG00000026135	yes	known	trans	NA	-28.93	0.997128

## Sheet: GO
GO_ID	GO_Term	GO_function	GO_class	S gene number	TS gene number	B gene number	TB gene number	pvalue
GO:0070062	extracellular exosome	cellular_component	7	482	1242	567	1750	1.22911e-20
GO:0005739	mitochondrion	cellular_component	9	320	1242	371	1750	1.09598e-14
GO:0005634	nucleus	cellular_component	9	619	1242	772	1750	1.74499e-14
GO:0005737	cytoplasm	cellular_component	7	449	1242	544	1750	1.30389e-13
GO:0016020	membrane	cellular_component	3	688	1242	880	1750	1.41963e-11
GO:0005829	cytosol	cellular_component	9	430	1242	528	1750	5.56416e-11
GO:0016021	integral component of membrane	cellular_component	6	483	1242	613	1750	5.252e-08
GO:0055114	oxidation-reduction process	biological_process	5	134	1242	155	1750	1.80544e-06
GO:0005783	endoplasmic reticulum	cellular_component	9	117	1242	135	1750	6.80922e-06
GO:0003735	structural constituent of ribosome	molecular_function	4	83	1242	93	1750	1.36376e-05
GO:0003723	RNA binding	molecular_function	6	228	1242	282	1750	2.64941e-05
GO:0005743	mitochondrial inner membrane	cellular_component	13	80	1242	90	1750	2.85622e-05
GO:0003824	catalytic activity	molecular_function	3	110	1242	128	1750	3.14833e-05
GO:0005794	Golgi apparatus	cellular_component	9	109	1242	127	1750	3.89645e-05
GO:0005886	plasma membrane	cellular_component	5	234	1242	291	1750	4.30389e-05
GO:0006412	translation	biological_process	7	91	1242	105	1750	8.07637e-05
GO:0005654	nucleoplasm	cellular_component	11	262	1242	330	1750	8.35152e-05
GO:0005840	ribosome	cellular_component	9	83	1242	95	1750	8.97228e-05
GO:0008152	metabolic process	biological_process	3	86	1242	100	1750	0.000238139
GO:0006979	response to oxidative stress	biological_process	5	30	1242	31	1750	0.000303139
GO:0042981	regulation of apoptotic process	biological_process	8	30	1242	31	1750	0.000303139
GO:0019901	protein kinase binding	molecular_function	7	61	1242	69	1750	0.000401705
GO:0006457	protein folding	biological_process	7	44	1242	48	1750	0.000423176
GO:0045893	positive regulation of transcription, DNA-templated	biological_process	12	82	1242	96	1750	0.000548711
GO:0043234	protein complex	cellular_component	4	71	1242	82	1750	0.000561653
GO:0016853	isomerase activity	molecular_function	4	28	1242	29	1750	0.000572925
GO:0006629	lipid metabolic process	biological_process	5	28	1242	29	1750	0.000572925
GO:0048471	perinuclear region of cytoplasm	cellular_component	9	63	1242	72	1750	0.000623435
GO:0050821	protein stabilization	biological_process	10	32	1242	34	1750	0.000863221
GO:0042127	regulation of cell proliferation	biological_process	5	32	1242	34	1750	0.000863221
GO:0051082	unfolded protein binding	molecular_function	5	26	1242	27	1750	0.00107739
GO:0016567	protein ubiquitination	biological_process	10	36	1242	39	1750	0.00108296
GO:0005102	receptor binding	molecular_function	5	40	1242	44	1750	0.00122801
GO:0008270	zinc ion binding	molecular_function	8	133	1242	164	1750	0.00131844
GO:0000932	P-body	cellular_component	10	19	1242	19	1750	0.00142259
GO:0016491	oxidoreductase activity	molecular_function	4	80	1242	95	1750	0.00162925
GO:0000776	kinetochore	cellular_component	9	18	1242	18	1750	0.00201302
GO:0003713	transcription coactivator activity	molecular_function	6	18	1242	18	1750	0.00201302
GO:0009055	electron carrier activity	molecular_function	3	24	1242	25	1750	0.00201474
GO:0006508	proteolysis	biological_process	6	71	1242	84	1750	0.00245342
GO:0016787	hydrolase activity	molecular_function	4	106	1242	130	1750	0.00297513
GO:0016607	nuclear speck	cellular_component	14	52	1242	60	1750	0.00312084
GO:0010628	positive regulation of gene expression	biological_process	8	59	1242	69	1750	0.00329668
GO:0046872	metal ion binding	molecular_function	6	200	1242	256	1750	0.00339371
GO:0007067	mitotic nuclear division	biological_process	7	16	1242	16	1750	0.00402781
GO:0009058	biosynthetic process	biological_process	4	16	1242	16	1750	0.00402781
GO:0043066	negative regulation of apoptotic process	biological_process	9	54	1242	63	1750	0.00442472
GO:0005635	nuclear envelope	cellular_component	11	21	1242	22	1750	0.00509046
GO:0042802	identical protein binding	molecular_function	5	102	1242	126	1750	0.00558204
GO:0006974	cellular response to DNA damage stimulus	biological_process	6	34	1242	38	1750	0.00568124
GO:0010468	regulation of gene expression	biological_process	7	15	1242	15	1750	0.00569539
GO:0005615	extracellular space	cellular_component	5	123	1242	154	1750	0.00586174
GO:0005747	mitochondrial respiratory chain complex I	cellular_component	15	20	1242	21	1750	0.00690791
GO:0005730	nucleolus	cellular_component	11	109	1242	136	1750	0.00773052
GO:0043235	receptor complex	cellular_component	5	14	1242	14	1750	0.00805147
GO:0061630	ubiquitin protein ligase activity	molecular_function	7	14	1242	14	1750	0.00805147
GO:0008217	regulation of blood pressure	biological_process	8	14	1242	14	1750	0.00805147
GO:0005923	bicellular tight junction	cellular_component	6	14	1242	14	1750	0.00805147
GO:0000785	chromatin	cellular_component	11	14	1242	14	1750	0.00805147
GO:0005524	ATP binding	molecular_function	9	170	1242	218	1750	0.00814943
GO:0001525	angiogenesis	biological_process	10	24	1242	26	1750	0.0084988
GO:0008283	cell proliferation	biological_process	4	40	1242	46	1750	0.00853434
GO:0031410	cytoplasmic vesicle	cellular_component	9	32	1242	36	1750	0.00927237
GO:0045944	positive regulation of transcription from RNA polymerase II promoter	biological_process	13	116	1242	146	1750	0.0102205
GO:0043231	intracellular membrane-bounded organelle	cellular_component	8	88	1242	109	1750	0.0114701
GO:0004842	ubiquitin-protein transferase activity	molecular_function	6	31	1242	35	1750	0.0117936
GO:0006351	transcription, DNA-templated	biological_process	10	49	1242	58	1750	0.012096
GO:0032403	protein complex binding	molecular_function	5	18	1242	19	1750	0.0126406
GO:0020037	heme binding	molecular_function	6	18	1242	19	1750	0.0126406
GO:0071944	cell periphery	cellular_component	5	18	1242	19	1750	0.0126406
GO:0051091	positive regulation of sequence-specific DNA binding transcription factor activity	biological_process	13	18	1242	19	1750	0.0126406
GO:0045177	apical part of cell	cellular_component	5	18	1242	19	1750	0.0126406
GO:0030529	intracellular ribonucleoprotein complex	cellular_component	7	68	1242	83	1750	0.0138958
GO:0010951	negative regulation of endopeptidase activity	biological_process	11	22	1242	24	1750	0.0146914
GO:0071456	cellular response to hypoxia	biological_process	6	12	1242	12	1750	0.0160793
GO:0001085	RNA polymerase II transcription factor binding	molecular_function	6	12	1242	12	1750	0.0160793
GO:0005938	cell cortex	cellular_component	9	12	1242	12	1750	0.0160793
GO:0022008	neurogenesis	biological_process	7	12	1242	12	1750	0.0160793
GO:0031648	protein destabilization	biological_process	10	12	1242	12	1750	0.0160793
GO:0030145	manganese ion binding	molecular_function	8	12	1242	12	1750	0.0160793
GO:0042102	positive regulation of T cell proliferation	biological_process	8	12	1242	12	1750	0.0160793
GO:0004386	helicase activity	molecular_function	9	12	1242	12	1750	0.0160793
GO:0043130	ubiquitin binding	molecular_function	6	12	1242	12	1750	0.0160793
GO:0016829	lyase activity	molecular_function	4	12	1242	12	1750	0.0160793
GO:0045665	negative regulation of neuron differentiation	biological_process	11	12	1242	12	1750	0.0160793
GO:0005764	lysosome	cellular_component	11	37	1242	43	1750	0.0163623
GO:0008284	positive regulation of cell proliferation	biological_process	5	60	1242	73	1750	0.0181595
GO:0005789	endoplasmic reticulum membrane	cellular_component	11	40	1242	47	1750	0.0182762
GO:0008233	peptidase activity	molecular_function	5	40	1242	47	1750	0.0182762
GO:0005813	centrosome	cellular_component	9	50	1242	60	1750	0.0188993
GO:2001237	negative regulation of extrinsic apoptotic signaling pathway	biological_process	10	11	1242	11	1750	0.0227148
GO:0000784	nuclear chromosome, telomeric region	cellular_component	13	11	1242	11	1750	0.0227148
GO:0006470	protein dephosphorylation	biological_process	8	16	1242	17	1750	0.0229079
GO:0042632	cholesterol homeostasis	biological_process	9	16	1242	17	1750	0.0229079
GO:0000413	protein peptidyl-prolyl isomerization	biological_process	10	16	1242	17	1750	0.0229079
GO:0042147	retrograde transport, endosome to Golgi	biological_process	7	16	1242	17	1750	0.0229079
GO:0015992	proton transport	biological_process	8	16	1242	17	1750	0.0229079
GO:0042393	histone binding	molecular_function	5	16	1242	17	1750	0.0229079
GO:0016605	PML body	cellular_component	14	16	1242	17	1750	0.0229079

## Sheet: KEGG
pathway_id	pathway_name	S gene number	TS gene number	B gene number	TB gene number	pvalue
ko04110	Cell cycle	18	349	18	425	0.0265911
ko04141	Protein processing in endoplasmic reticulum	34	349	36	425	0.0271113
ko05204	Chemical carcinogenesis	16	349	16	425	0.0401364
ko00190	Oxidative phosphorylation	50	349	55	425	0.044399
ko05016	Huntington's disease	55	349	61	425	0.0498203
ko05166	HTLV-I infection	22	349	23	425	0.0596904
ko00980	Metabolism of xenobiotics by cytochrome P450	14	349	14	425	0.0604467
ko00982	Drug metabolism - cytochrome P450	14	349	14	425	0.0604467
ko05323	Rheumatoid arthritis	14	349	14	425	0.0604467
ko04080	Neuroactive ligand-receptor interaction	12	349	12	425	0.0908344
ko00052	Galactose metabolism	12	349	12	425	0.0908344
ko00280	Valine, leucine and isoleucine degradation	12	349	12	425	0.0908344
ko00561	Glycerolipid metabolism	12	349	12	425	0.0908344
ko05206	MicroRNAs in cancer	11	349	11	425	0.111259
ko03320	PPAR signaling pathway	18	349	19	425	0.115969
ko04115	p53 signaling pathway	10	349	10	425	0.136202
ko00010	Glycolysis / Gluconeogenesis	10	349	10	425	0.136202
ko04210	Apoptosis	10	349	10	425	0.136202
ko04612	Antigen processing and presentation	10	349	10	425	0.136202
ko03040	Spliceosome	16	349	17	425	0.159466
ko04066	HIF-1 signaling pathway	16	349	17	425	0.159466
ko00240	Pyrimidine metabolism	16	349	17	425	0.159466
ko03010	Ribosome	32	349	36	425	0.191725
ko05200	Pathways in cancer	32	349	36	425	0.191725
ko01200	Carbon metabolism	26	349	29	425	0.202663
ko00860	Porphyrin and chlorophyll metabolism	8	349	8	425	0.203788
ko00040	Pentose and glucuronate interconversions	8	349	8	425	0.203788
ko00260	Glycine, serine and threonine metabolism	8	349	8	425	0.203788
ko00030	Pentose phosphate pathway	8	349	8	425	0.203788
ko00500	Starch and sucrose metabolism	8	349	8	425	0.203788
ko00071	Fatty acid degradation	8	349	8	425	0.203788
ko01212	Fatty acid metabolism	8	349	8	425	0.203788
ko04130	SNARE interactions in vesicular transport	8	349	8	425	0.203788
ko05012	Parkinson's disease	42	349	48	425	0.205376
ko04146	Peroxisome	20	349	22	425	0.21214
ko00600	Sphingolipid metabolism	14	349	15	425	0.216932
ko04152	AMPK signaling pathway	14	349	15	425	0.216932
ko01230	Biosynthesis of amino acids	14	349	15	425	0.216932
ko04514	Cell adhesion molecules (CAMs	14	349	15	425	0.216932
ko04151	PI3K-Akt signaling pathway	24	349	27	425	0.254366
ko04114	Oocyte meiosis	18	349	20	425	0.27282
ko00520	Amino sugar and nucleotide sugar metabolism	12	349	13	425	0.291418
ko04918	Thyroid hormone synthesis	12	349	13	425	0.291418
ko00480	Glutathione metabolism	12	349	13	425	0.291418
ko04260	Cardiac muscle contraction	12	349	13	425	0.291418
ko00970	Aminoacyl-tRNA biosynthesis	12	349	13	425	0.291418
ko00051	Fructose and mannose metabolism	12	349	13	425	0.291418
ko00061	Fatty acid biosynthesis	6	349	6	425	0.304263
ko00983	Drug metabolism - other enzymes	6	349	6	425	0.304263
ko04710	Circadian rhythm	6	349	6	425	0.304263
ko03060	Protein export	6	349	6	425	0.304263
ko04966	Collecting duct acid secretion	6	349	6	425	0.304263
ko00630	Glyoxylate and dicarboxylate metabolism	6	349	6	425	0.304263
ko05134	Legionellosis	6	349	6	425	0.304263
ko04330	Notch signaling pathway	6	349	6	425	0.304263
ko04610	Complement and coagulation cascades	6	349	6	425	0.304263
ko04614	Renin-angiotensin system	6	349	6	425	0.304263
ko04142	Lysosome	22	349	25	425	0.315232
ko04932	Non-alcoholic fatty liver disease (NAFLD	36	349	42	425	0.345714
ko05169	Epstein-Barr virus infection	16	349	18	425	0.345919
ko03018	RNA degradation	16	349	18	425	0.345919
ko03013	RNA transport	26	349	30	425	0.34936
ko05010	Alzheimer's disease	50	349	59	425	0.3597
ko04721	Synaptic vesicle cycle	10	349	11	425	0.385631
ko05215	Prostate cancer	10	349	11	425	0.385631
ko04310	Wnt signaling pathway	10	349	11	425	0.385631
ko03050	Proteasome	10	349	11	425	0.385631
ko03015	mRNA surveillance pathway	14	349	16	425	0.431621
ko04914	Progesterone-mediated oocyte maturation	14	349	16	425	0.431621
ko04120	Ubiquitin mediated proteolysis	14	349	16	425	0.431621
ko00510	N-Glycan biosynthesis	4	349	4	425	0.453318
ko04340	Hedgehog signaling pathway	4	349	4	425	0.453318
ko00640	Propanoate metabolism	4	349	4	425	0.453318
ko04122	Sulfur relay system	4	349	4	425	0.453318
ko02010	ABC transporters	4	349	4	425	0.453318
ko05143	African trypanosomiasis	4	349	4	425	0.453318
ko01210	2-Oxocarboxylic acid metabolism	4	349	4	425	0.453318
ko00650	Butanoate metabolism	4	349	4	425	0.453318
ko00062	Fatty acid elongation	4	349	4	425	0.453318
ko00730	Thiamine metabolism	4	349	4	425	0.453318
ko00760	Nicotinate and nicotinamide metabolism	4	349	4	425	0.453318
ko00670	One carbon pool by folate	4	349	4	425	0.453318
ko05321	Inflammatiory bowel disease (IBD	4	349	4	425	0.453318
ko05142	Chagas disease (American trypanosomiasis)	18	349	21	425	0.463881
ko05218	Melanoma	8	349	9	425	0.500918
ko04012	ErbB signaling pathway	8	349	9	425	0.500918
ko04621	NOD-like receptor signaling pathway	8	349	9	425	0.500918
ko00620	Pyruvate metabolism	8	349	9	425	0.500918
ko00590	Arachidonic acid metabolism	8	349	9	425	0.500918
ko00250	Alanine, aspartate and glutamate metabolism	8	349	9	425	0.500918
ko04660	T cell receptor signaling pathway	8	349	9	425	0.500918
ko04068	FoxO signaling pathway	12	349	14	425	0.528759
ko05152	Tuberculosis	16	349	19	425	0.549321
ko05203	Viral carcinogenesis	16	349	19	425	0.549321
ko03410	Base excision repair	3	349	3	425	0.55289
ko04380	Osteoclast differentiation	10	349	12	425	0.634157
ko04062	Chemokine signaling pathway	10	349	12	425	0.634157
ko04922	Glucagon signaling pathway	10	349	12	425	0.634157
ko04668	TNF signaling pathway	10	349	12	425	0.634157
