# Supplementary material for: Identification and Functional Analysis of Transcriptome Profiles, Long Non-Coding RNAs, Single-Nucleotide Polymorphisms, and Alternative Splicing from the Oocyte to the Preimplantation Stage of Sheep by Single-Cell RNA Sequencing
Source: Genes (Basel). 2023 May 25;14(6):1145. doi: 10.3390/genes14061145 (PMC10298692; doi:10.3390/genes14061145)
Supplement: Supplementary file 1 [file genes-14-01145-s001.zip › Table S4.xlsx]

## Sheet: table 8 
Sample	SNV	SNV(GeneRegion)	INDEL	INDEL(GeneRegion)
16C_1	125736	21622	8772	361
16C_2	204485	32424	11534	328
16C_3	75385	12855	5410	165
2C_1	226690	33960	14882	442
2C_2	166437	25533	11533	373
2C_3	94080	15289	7212	249
4C_1	134735	22377	10216	324
4C_2	234876	35493	15688	441
4C_3	251891	35212	16076	414
8C_1	174059	31425	11810	425
8C_2	158300	27021	11806	421
8C_3	164117	26721	12408	417
B_1	419109	26030	32134	408
B_2	197859	65330	8946	331
B_3	541244	66342	35487	517
F_1	162027	24946	11076	301
F_2	127543	22314	9528	295
F_3	154920	25630	10625	324
M_1	64984	12895	4766	233
M_2	100907	20605	8105	375
M_3	157743	27580	10755	444
O_1	184380	28907	11763	341
O_2	79670	12314	6013	167
O_3	151670	25608	10869	358
