# Supplementary material for: Identification and Functional Analysis of Transcriptome Profiles, Long Non-Coding RNAs, Single-Nucleotide Polymorphisms, and Alternative Splicing from the Oocyte to the Preimplantation Stage of Sheep by Single-Cell RNA Sequencing
Source: Genes (Basel). 2023 May 25;14(6):1145. doi: 10.3390/genes14061145 (PMC10298692; doi:10.3390/genes14061145)
Supplement: Supplementary file 1 [file genes-14-01145-s001.zip › Table S5.xlsx]

## Sheet: Sheet1
Chr	Pos	Ref	Region	TranscriptName	16C_1	16C_2	16C_3	2C_1	2C_2	2C_3	4C_1	4C_2	4C_3	8C_1	8C_2	8C_3	B_1	B_2	B_3	F_1	F_2	F_3	M_1	M_2	M_3	O_1	O_2	O_3	16C_1(Synonymous/Non)	16C_2(Synonymous/Non)	16C_3(Synonymous/Non)	2C_1(Synonymous/Non)	ZZJ2C_2(Synonymous/Non)	ZZJ2C_3(Synonymous/Non)	ZZJ4C_1(Synonymous/Non)	ZZJ4C_2(Synonymous/Non)	ZZJ4C_3(Synonymous/Non)	8C_1(Synonymous/Non)	8C_2(Synonymous/Non)	8C_3(Synonymous/Non)	ZZJB_1(Synonymous/Non)	ZZJB_2(Synonymous/Non)	ZZJB_3(Synonymous/Non)	ZZJF_1(Synonymous/Non)	ZZJF_2(Synonymous/Non)	ZZJF_3(Synonymous/Non)	ZZJM_1(Synonymous/Non)	ZZJM_2(Synonymous/Non)	ZZJM_3(Synonymous/Non)
chr1	100004912	T	intergenic		-	-	-	-	-	-	-	-	-	-	-	-	T->C;hom;QUAL=11.3;DP=1	-	-	-	-	-	-	-	-	-	-	-	-	-	-	-	-	-	-	-	-	-	-	-	-	-	-	-	-	-	-	-	-
chr1	100004941	T	intergenic		-	-	-	-	-	-	-	-	-	-	-	-	-	-	T->G;hom;QUAL=11.3;DP=1	-	-	-	-	-	-	-	-	-	-	-	-	-	-	-	-	-	-	-	-	-	-	-	-	-	-	-	-	-	-
chr1	100006211	G	intergenic		-	-	-	-	-	-	-	-	-	-	-	-	G->T;hom;QUAL=36.8;DP=2	-	-	-	-	-	-	-	-	-	-	-	-	-	-	-	-	-	-	-	-	-	-	-	-	-	-	-	-	-	-	-	-
chr1	100008237	A	upstream		-	-	-	-	-	-	-	-	-	-	-	-	-	-	A->G;hom;QUAL=35.8;DP=2	-	-	-	-	-	-	-	-	-	-	-	-	-	-	-	-	-	-	-	-	-	-	-	-	-	-	-	-	-	-
chr1	100008238	C	upstream		-	-	-	-	-	-	-	-	-	-	-	-	-	-	C->G;hom;QUAL=27.8;DP=2	-	-	-	-	-	-	-	-	-	-	-	-	-	-	-	-	-	-	-	-	-	-	-	-	-	-	-	-	-	-
chr1	100008239	T	upstream		-	-	-	-	-	-	-	-	-	-	-	-	-	-	T->C;hom;QUAL=27.8;DP=2	-	-	-	-	-	-	-	-	-	-	-	-	-	-	-	-	-	-	-	-	-	-	-	-	-	-	-	-	-	-
chr1	100008246	G	upstream		-	-	-	-	-	-	-	-	-	-	-	-	-	-	G->C;hom;QUAL=43.8;DP=3	-	-	-	-	-	-	-	-	-	-	-	-	-	-	-	-	-	-	-	-	-	-	-	-	-	-	-	-	-	-
chr1	100008325	T	upstream		-	-	-	-	-	-	-	-	-	-	-	-	-	-	T->C;hom;QUAL=68;DP=3	-	-	-	-	-	-	-	-	-	-	-	-	-	-	-	-	-	-	-	-	-	-	-	-	-	-	-	-	-	-
chr1	100009480	T	intronic		-	-	-	-	-	-	-	-	-	-	-	-	T->C;het;QUAL=9.52;DP=7	-	-	-	-	-	-	-	-	-	-	-	-	-	-	-	-	-	-	-	-	-	-	-	-	-	-	-	-	-	-	-	-
chr1	100009550	A	intronic		-	-	-	-	-	-	-	-	-	-	-	-	A->C;het;QUAL=22;DP=4	-	-	-	-	-	-	-	-	-	-	-	-	-	-	-	-	-	-	-	-	-	-	-	-	-	-	-	-	-	-	-	-
chr1	100010676	C	intronic		-	-	-	-	-	-	-	-	-	-	-	-	-	-	-	-	-	-	-	-	C->T;hom;QUAL=222;DP=12	-	-	-	-	-	-	-	-	-	-	-	-	-	-	-	-	-	-	-	-	-	-	-	-
chr1	100018170	A	intronic		-	-	-	-	-	-	-	-	-	-	-	-	A->T;hom;QUAL=43.8;DP=2	-	-	-	-	-	-	-	-	-	-	-	-	-	-	-	-	-	-	-	-	-	-	-	-	-	-	-	-	-	-	-	-
chr1	100018279	A	intronic		-	-	-	-	-	-	-	-	-	-	-	-	A->T;hom;QUAL=222;DP=14	-	A->T;hom;QUAL=109;DP=6	-	-	-	-	-	-	-	-	-	-	-	-	-	-	-	-	-	-	-	-	-	-	-	-	-	-	-	-	-	-
chr1	100018280	A	intronic		-	-	-	-	-	-	-	-	-	-	-	-	A->T;hom;QUAL=222;DP=14	-	A->T;hom;QUAL=106;DP=6	-	-	-	-	-	-	-	-	-	-	-	-	-	-	-	-	-	-	-	-	-	-	-	-	-	-	-	-	-	-
chr1	100018467	T	intronic		-	-	-	-	-	-	-	-	-	-	-	-	T->C;hom;QUAL=170;DP=7	-	T->C;hom;QUAL=137;DP=7	-	-	-	-	-	-	-	-	T->C;hom;QUAL=50.8;DP=2	-	-	-	-	-	-	-	-	-	-	-	-	-	-	-	-	-	-	-	-	-
chr1	100018941	A	intronic		-	-	-	A->C;hom;QUAL=174;DP=7	-	-	-	-	-	-	-	-	-	-	-	-	-	-	-	A->C;hom;QUAL=222;DP=31	-	-	-	-	-	-	-	-	-	-	-	-	-	-	-	-	-	-	-	-	-	-	-	-	-
chr1	100018943	C	intronic		-	-	-	C->T;het;QUAL=22;DP=7	-	-	-	-	-	-	-	-	-	-	-	-	-	-	-	-	-	-	-	-	-	-	-	-	-	-	-	-	-	-	-	-	-	-	-	-	-	-	-	-	-
chr1	100019777	A	intronic		-	A->G;hom;QUAL=43.8;DP=2	-	-	-	-	-	-	-	-	-	-	-	-	-	-	-	-	-	-	-	-	-	-	-	-	-	-	-	-	-	-	-	-	-	-	-	-	-	-	-	-	-	-	-
chr1	100030886	C	exonic	ENSOART00000022835	-	-	-	-	-	-	-	-	-	-	C->T;hom;QUAL=50.8;DP=2	-	-	-	-	-	-	-	-	-	-	-	-	-	-	-	-	-	-	-	-	-	-	-	synonymous SNV	-	-	-	-	-	-	-	-	-	-
chr1	100035022	G	intronic		-	-	-	-	-	-	-	-	G->T;hom;QUAL=124;DP=6	-	-	-	-	-	-	-	-	-	-	-	-	-	-	-	-	-	-	-	-	-	-	-	-	-	-	-	-	-	-	-	-	-	-	-	-
chr1	100035174	G	intronic		-	-	-	-	-	-	-	-	-	-	-	-	-	-	-	G->A;hom;QUAL=50.8;DP=2	-	-	-	-	-	-	-	-	-	-	-	-	-	-	-	-	-	-	-	-	-	-	-	-	-	-	-	-	-
chr1	100036088	A	intronic		-	-	-	-	-	-	-	-	-	-	-	-	-	-	-	-	-	-	-	-	-	-	A->G;hom;QUAL=222;DP=32	-	-	-	-	-	-	-	-	-	-	-	-	-	-	-	-	-	-	-	-	-	-
chr1	100036159	G	intronic		-	-	-	-	-	-	-	-	-	-	-	-	-	-	-	-	-	-	-	-	-	-	G->C;hom;QUAL=222;DP=41	-	-	-	-	-	-	-	-	-	-	-	-	-	-	-	-	-	-	-	-	-	-
chr1	100036874	C	intronic		-	-	-	-	-	-	-	-	-	-	-	-	C->G;hom;QUAL=118;DP=4	-	C->G;hom;QUAL=195;DP=7	-	-	-	-	-	-	-	-	-	-	-	-	-	-	-	-	-	-	-	-	-	-	-	-	-	-	-	-	-	-
chr1	100037344	C	intronic		-	-	-	C->T;hom;QUAL=70;DP=3	-	-	-	-	-	-	-	-	-	-	-	-	-	-	-	-	-	-	-	-	-	-	-	-	-	-	-	-	-	-	-	-	-	-	-	-	-	-	-	-	-
chr1	100039304	G	exonic	ENSOART00000022835	-	-	-	-	-	-	G->C;het;QUAL=44;DP=23	-	-	-	-	-	-	-	-	-	-	-	-	-	-	-	-	-	-	-	-	-	-	-	nonsynonymous SNV	-	-	-	-	-	-	-	-	-	-	-	-	-	-
chr1	100040181	C	intronic		-	-	-	-	-	-	-	-	-	-	-	-	C->T;hom;QUAL=39.8;DP=2	-	-	-	-	-	-	-	-	-	-	-	-	-	-	-	-	-	-	-	-	-	-	-	-	-	-	-	-	-	-	-	-
chr1	100041470	G	exonic	ENSOART00000022835	-	-	-	-	-	-	-	-	-	-	-	-	-	-	-	-	G->A;het;QUAL=28;DP=9	-	-	-	-	-	-	-	-	-	-	-	-	-	-	-	-	-	-	-	-	-	-	-	synonymous SNV	-	-	-	-
chr1	100041920	T	intronic		-	-	-	-	-	-	-	-	-	-	-	-	-	-	-	-	-	-	-	-	T->C;hom;QUAL=222;DP=14	-	-	-	-	-	-	-	-	-	-	-	-	-	-	-	-	-	-	-	-	-	-	-	-
chr1	100043276	C	exonic	ENSOART00000022835	-	-	-	-	-	-	-	-	-	-	-	-	-	-	-	-	-	-	-	-	C->T;het;QUAL=24;DP=88	-	-	-	-	-	-	-	-	-	-	-	-	-	-	-	-	-	-	-	-	-	-	-	synonymous SNV
chr1	100043345	T	exonic	ENSOART00000022835	-	-	-	-	-	-	-	-	-	-	-	-	T->C;het;QUAL=39;DP=27	-	-	-	-	-	-	-	-	-	-	-	-	-	-	-	-	-	-	-	-	-	-	-	synonymous SNV	-	-	-	-	-	-	-	-
chr1	10004361	A	intergenic		-	-	-	-	-	-	-	-	-	-	-	-	-	-	-	-	-	-	-	-	-	A->G;hom;QUAL=50.8;DP=2	-	-	-	-	-	-	-	-	-	-	-	-	-	-	-	-	-	-	-	-	-	-	-
chr1	10004432	T	intergenic		-	-	-	-	-	-	-	-	-	-	-	-	-	-	-	-	-	-	-	-	-	T->A;hom;QUAL=137;DP=5	-	-	-	-	-	-	-	-	-	-	-	-	-	-	-	-	-	-	-	-	-	-	-
chr1	100044608	G	intronic		-	-	-	-	-	-	-	-	-	-	G->C;hom;QUAL=120;DP=6	-	-	-	-	-	-	-	-	-	-	-	-	-	-	-	-	-	-	-	-	-	-	-	-	-	-	-	-	-	-	-	-	-	-
chr1	100044728	A	intronic		-	-	-	-	-	-	-	-	-	-	A->G;hom;QUAL=222;DP=31	-	-	-	-	-	-	-	-	-	-	-	-	-	-	-	-	-	-	-	-	-	-	-	-	-	-	-	-	-	-	-	-	-	-
chr1	100046711	C	downstream		-	-	-	-	-	-	-	-	-	-	-	-	C->T;het;QUAL=17.1;DP=46	-	C->T;het;QUAL=136;DP=53	-	-	-	-	-	-	-	-	-	-	-	-	-	-	-	-	-	-	-	-	-	-	-	-	-	-	-	-	-	-
chr1	100046990	G	downstream		-	-	-	-	-	-	-	-	-	-	-	-	-	-	-	-	-	-	-	-	G->T;hom;QUAL=222;DP=172	-	-	-	-	-	-	-	-	-	-	-	-	-	-	-	-	-	-	-	-	-	-	-	-
chr1	100047154	A	downstream		-	-	-	-	-	-	-	-	-	-	-	-	-	-	-	-	-	-	-	-	A->G;hom;QUAL=222;DP=96	-	-	-	-	-	-	-	-	-	-	-	-	-	-	-	-	-	-	-	-	-	-	-	-
chr1	100047531	G	intergenic		-	-	-	-	-	-	-	-	-	-	-	-	-	-	-	-	-	-	-	-	G->A;hom;QUAL=222;DP=164	-	-	-	-	-	-	-	-	-	-	-	-	-	-	-	-	-	-	-	-	-	-	-	-
chr1	10004786	T	intergenic		-	-	-	-	-	-	-	-	-	-	-	-	-	-	T->C;het;QUAL=3.01;DP=8	-	-	-	-	-	-	-	-	-	-	-	-	-	-	-	-	-	-	-	-	-	-	-	-	-	-	-	-	-	-
chr1	100049384	C	intergenic		-	-	-	-	-	-	-	-	-	-	-	-	C->G;het;QUAL=3.54;DP=2	-	-	-	-	-	-	-	-	-	-	-	-	-	-	-	-	-	-	-	-	-	-	-	-	-	-	-	-	-	-	-	-
chr1	10004946	G	intergenic		-	-	-	-	-	-	-	-	-	-	-	-	G->A;het;QUAL=16.1;DP=12	-	-	-	-	-	-	-	-	-	-	-	-	-	-	-	-	-	-	-	-	-	-	-	-	-	-	-	-	-	-	-	-
chr1	10005244	T	upstream		-	-	-	-	-	-	-	-	-	-	-	-	T->C;hom;QUAL=222;DP=9	-	T->C;hom;QUAL=222;DP=11	-	-	-	-	-	-	-	-	-	-	-	-	-	-	-	-	-	-	-	-	-	-	-	-	-	-	-	-	-	-
chr1	100055187	G	intronic		-	-	G->T;hom;QUAL=222;DP=18	-	-	-	-	-	-	G->T;hom;QUAL=84.5;DP=4	-	G->T;hom;QUAL=222;DP=16	-	-	-	-	-	-	-	-	-	-	-	-	-	-	-	-	-	-	-	-	-	-	-	-	-	-	-	-	-	-	-	-	-
chr1	100055702	A	intronic		-	-	-	-	-	-	-	-	-	-	-	A->G;hom;QUAL=222;DP=29	-	-	-	-	-	-	-	-	-	-	-	-	-	-	-	-	-	-	-	-	-	-	-	-	-	-	-	-	-	-	-	-	-
chr1	100055832	G	intronic		-	-	-	-	-	-	-	-	-	-	-	G->A;hom;QUAL=222;DP=28	-	-	-	-	-	-	-	-	-	-	-	-	-	-	-	-	-	-	-	-	-	-	-	-	-	-	-	-	-	-	-	-	-
chr1	100056153	G	intronic		-	-	-	-	-	-	-	-	-	-	-	G->A;hom;QUAL=114;DP=5	-	-	-	-	-	-	-	-	-	-	-	-	-	-	-	-	-	-	-	-	-	-	-	-	-	-	-	-	-	-	-	-	-
chr1	100057626	G	intronic		-	-	-	-	-	-	-	-	G->A;hom;QUAL=68;DP=3	-	-	-	-	-	-	-	-	-	-	-	-	-	-	-	-	-	-	-	-	-	-	-	-	-	-	-	-	-	-	-	-	-	-	-	-
chr1	100057653	A	intronic		-	-	-	-	-	-	-	-	A->C;hom;QUAL=68;DP=3	-	-	-	-	-	-	-	-	-	-	-	-	-	-	-	-	-	-	-	-	-	-	-	-	-	-	-	-	-	-	-	-	-	-	-	-
chr1	100058108	T	intronic		-	-	-	-	-	-	-	-	T->C;hom;QUAL=11.3;DP=1	-	-	-	-	-	-	-	-	-	-	-	-	-	-	-	-	-	-	-	-	-	-	-	-	-	-	-	-	-	-	-	-	-	-	-	-
chr1	100058225	A	intronic		-	-	-	-	-	-	-	-	A->G;hom;QUAL=83;DP=3	-	-	-	-	-	-	-	-	-	-	-	-	-	-	-	-	-	-	-	-	-	-	-	-	-	-	-	-	-	-	-	-	-	-	-	-
chr1	100058335	A	intronic		-	-	-	-	-	-	-	-	-	-	-	-	A->G;hom;QUAL=222;DP=15	-	A->G;hom;QUAL=222;DP=15	-	-	-	-	-	-	-	-	-	-	-	-	-	-	-	-	-	-	-	-	-	-	-	-	-	-	-	-	-	-
chr1	100058368	A	intronic		-	-	-	-	-	-	-	-	A->G;hom;QUAL=50.8;DP=2	-	-	-	A->G;hom;QUAL=222;DP=17	-	A->G;hom;QUAL=222;DP=17	-	-	-	-	-	-	-	-	-	-	-	-	-	-	-	-	-	-	-	-	-	-	-	-	-	-	-	-	-	-
chr1	10005850	G	upstream		-	G->A;hom;QUAL=31.8;DP=2	-	-	-	-	-	-	-	-	-	-	-	G->A;hom;QUAL=222;DP=30	G->A;het;QUAL=71;DP=27	-	-	-	-	-	-	-	-	-	-	-	-	-	-	-	-	-	-	-	-	-	-	-	-	-	-	-	-	-	-
chr1	100058577	T	intronic		-	-	-	-	-	-	-	-	T->C;hom;QUAL=150;DP=6	-	-	-	-	-	-	-	-	-	-	-	-	-	-	-	-	-	-	-	-	-	-	-	-	-	-	-	-	-	-	-	-	-	-	-	-
chr1	100058784	G	intronic		-	G->A;hom;QUAL=111;DP=4	-	-	-	-	-	-	G->A;hom;QUAL=76;DP=3	-	-	-	-	-	-	-	-	-	-	-	-	-	-	-	-	-	-	-	-	-	-	-	-	-	-	-	-	-	-	-	-	-	-	-	-
chr1	100058872	T	intronic		-	T->C;hom;QUAL=70;DP=3	-	-	-	-	-	-	T->C;hom;QUAL=118;DP=4	-	-	-	-	-	-	-	-	-	-	-	-	-	-	-	-	-	-	-	-	-	-	-	-	-	-	-	-	-	-	-	-	-	-	-	-
chr1	100059196	C	exonic	ENSOART00000022842	-	-	-	-	-	-	-	-	-	-	-	-	C->T;het;QUAL=23;DP=32	-	-	-	-	-	-	-	-	-	-	-	-	-	-	-	-	-	-	-	-	-	-	-	nonsynonymous SNV	-	-	-	-	-	-	-	-
chr1	100059245	C	exonic	ENSOART00000022842	-	C->T;hom;QUAL=222;DP=471	C->T;hom;QUAL=222;DP=70	-	C->T;het;QUAL=225;DP=88	-	-	C->T;het;QUAL=225;DP=136	C->T;hom;QUAL=222;DP=156	C->T;het;QUAL=225;DP=403	-	-	-	-	-	C->T;het;QUAL=225;DP=39	-	C->T;het;QUAL=225;DP=45	-	C->T;het;QUAL=225;DP=61	-	-	-	C->T;het;QUAL=173;DP=56	-	synonymous SNV	synonymous SNV	-	synonymous SNV	-	-	synonymous SNV	synonymous SNV	synonymous SNV	-	-	-	-	-	synonymous SNV	-	synonymous SNV	-	synonymous SNV	-
chr1	100059257	C	exonic	ENSOART00000022842	-	-	-	-	-	-	C->T;hom;QUAL=222;DP=23	-	-	-	-	-	-	-	-	-	-	-	-	-	-	-	-	-	-	-	-	-	-	-	synonymous SNV	-	-	-	-	-	-	-	-	-	-	-	-	-	-
chr1	100060246	C	exonic	ENSOART00000022842	-	-	-	-	-	C->T;het;QUAL=38;DP=39	-	-	-	-	-	-	-	-	-	-	-	-	-	-	-	-	-	-	-	-	-	-	-	synonymous SNV	-	-	-	-	-	-	-	-	-	-	-	-	-	-	-
chr1	100060264	G	exonic	ENSOART00000022842	-	-	-	-	-	-	-	-	-	-	-	-	-	G->A;hom;QUAL=222;DP=27	-	-	-	-	-	-	-	-	-	-	-	-	-	-	-	-	-	-	-	-	-	-	-	synonymous SNV	-	-	-	-	-	-	-
chr1	100060339	C	exonic	ENSOART00000022842	-	-	-	-	-	-	-	-	-	-	-	-	-	C->T;hom;QUAL=222;DP=31	-	-	-	-	-	-	-	-	-	-	-	-	-	-	-	-	-	-	-	-	-	-	-	synonymous SNV	-	-	-	-	-	-	-
chr1	100060353	C	exonic	ENSOART00000022842	-	-	-	-	-	-	-	-	-	-	-	-	-	-	-	C->T;het;QUAL=10.4;DP=64	-	-	-	-	-	-	-	-	-	-	-	-	-	-	-	-	-	-	-	-	-	-	-	nonsynonymous SNV	-	-	-	-	-
chr1	100060357	C	exonic	ENSOART00000022842	-	-	-	-	-	-	-	-	-	-	-	-	-	C->T;hom;QUAL=227;DP=30	-	-	-	-	-	-	-	-	-	-	-	-	-	-	-	-	-	-	-	-	-	-	-	synonymous SNV	-	-	-	-	-	-	-
chr1	10006086	G	upstream		-	-	-	-	-	-	-	-	-	-	-	-	-	-	-	-	-	-	-	-	-	G->A;het;QUAL=12.3;DP=7	-	-	-	-	-	-	-	-	-	-	-	-	-	-	-	-	-	-	-	-	-	-	-
chr1	100061116	T	splicing		-	-	-	-	-	-	-	-	-	-	-	T->A;het;QUAL=4.13;DP=1	-	-	-	-	-	-	-	-	-	-	-	-	-	-	-	-	-	-	-	-	-	-	-	-	-	-	-	-	-	-	-	-	-
chr1	100061118	A	intronic		-	-	-	-	-	-	-	-	-	-	-	A->G;het;QUAL=4.13;DP=1	-	-	-	-	-	-	-	-	-	-	-	-	-	-	-	-	-	-	-	-	-	-	-	-	-	-	-	-	-	-	-	-	-
chr1	100061351	T	exonic	ENSOART00000022842	-	-	-	-	T->C;het;QUAL=225;DP=173	-	T->C;hom;QUAL=222;DP=13	-	-	T->C;het;QUAL=225;DP=636	T->C;het;QUAL=225;DP=168	T->C;het;QUAL=176;DP=285	T->C;hom;QUAL=222;DP=36	-	T->C;het;QUAL=225;DP=37	T->C;het;QUAL=225;DP=106	T->C;het;QUAL=225;DP=165	T->C;het;QUAL=225;DP=46	T->C;het;QUAL=225;DP=285	-	T->C;hom;QUAL=222;DP=224	T->C;hom;QUAL=222;DP=116	-	-	-	-	-	-	synonymous SNV	-	synonymous SNV	-	-	synonymous SNV	synonymous SNV	synonymous SNV	synonymous SNV	-	synonymous SNV	synonymous SNV	synonymous SNV	synonymous SNV	synonymous SNV	-	synonymous SNV
chr1	100061372	C	exonic	ENSOART00000022842	-	-	-	-	C->T;het;QUAL=225;DP=176	-	-	-	-	C->T;het;QUAL=225;DP=639	C->T;het;QUAL=225;DP=180	C->T;het;QUAL=139;DP=292	C->T;hom;QUAL=222;DP=31	-	C->T;het;QUAL=225;DP=42	C->T;het;QUAL=225;DP=102	C->T;het;QUAL=225;DP=171	C->T;het;QUAL=225;DP=46	C->T;het;QUAL=225;DP=278	-	C->T;hom;QUAL=222;DP=210	C->T;hom;QUAL=222;DP=117	-	-	-	-	-	-	synonymous SNV	-	-	-	-	synonymous SNV	synonymous SNV	synonymous SNV	synonymous SNV	-	synonymous SNV	synonymous SNV	synonymous SNV	synonymous SNV	synonymous SNV	-	synonymous SNV
chr1	100061381	C	exonic	ENSOART00000022842	-	C->T;hom;QUAL=222;DP=548	C->T;hom;QUAL=222;DP=105	-	C->T;het;QUAL=225;DP=175	-	-	C->T;hom;QUAL=222;DP=170	C->T;hom;QUAL=222;DP=136	C->T;het;QUAL=225;DP=611	-	-	-	-	-	C->T;het;QUAL=225;DP=103	-	C->T;het;QUAL=203;DP=51	-	C->T;het;QUAL=225;DP=80	-	-	-	C->T;het;QUAL=225;DP=115	-	synonymous SNV	synonymous SNV	-	synonymous SNV	-	-	synonymous SNV	synonymous SNV	synonymous SNV	-	-	-	-	-	synonymous SNV	-	synonymous SNV	-	synonymous SNV	-
chr1	100061387	C	exonic	ENSOART00000022842	-	-	-	-	-	-	-	-	-	-	-	-	C->T;hom;QUAL=222;DP=30	-	C->T;hom;QUAL=222;DP=46	-	C->T;het;QUAL=225;DP=171	-	-	-	-	C->T;het;QUAL=225;DP=123	-	-	-	-	-	-	-	-	-	-	-	-	-	-	synonymous SNV	-	synonymous SNV	-	synonymous SNV	-	-	-	-
chr1	100061504	A	exonic	ENSOART00000022842	-	A->G;hom;QUAL=222;DP=567	A->G;hom;QUAL=222;DP=132	-	A->G;het;QUAL=225;DP=149	-	-	A->G;het;QUAL=225;DP=172	A->G;hom;QUAL=222;DP=136	A->G;het;QUAL=225;DP=510	-	-	-	-	-	A->G;het;QUAL=225;DP=63	-	A->G;het;QUAL=200;DP=44	-	A->G;het;QUAL=225;DP=74	-	-	-	A->G;het;QUAL=225;DP=118	-	synonymous SNV	synonymous SNV	-	synonymous SNV	-	-	synonymous SNV	synonymous SNV	synonymous SNV	-	-	-	-	-	synonymous SNV	-	synonymous SNV	-	synonymous SNV	-
chr1	100061559	C	intronic		-	-	-	-	-	-	-	-	-	-	-	-	C->T;hom;QUAL=11.3;DP=1	-	C->T;hom;QUAL=84.5;DP=4	-	-	-	-	-	-	-	-	-	-	-	-	-	-	-	-	-	-	-	-	-	-	-	-	-	-	-	-	-	-
chr1	100061662	C	intronic		-	-	-	-	-	-	-	-	-	-	-	-	C->T;hom;QUAL=11.3;DP=1	-	C->T;hom;QUAL=41.8;DP=2	-	-	-	-	-	-	-	-	-	-	-	-	-	-	-	-	-	-	-	-	-	-	-	-	-	-	-	-	-	-
chr1	100061663	T	intronic		-	-	-	-	-	-	-	-	-	-	-	-	T->C;hom;QUAL=11.3;DP=1	-	T->C;hom;QUAL=41.8;DP=2	-	-	-	-	-	-	-	-	-	-	-	-	-	-	-	-	-	-	-	-	-	-	-	-	-	-	-	-	-	-
chr1	100061719	C	intronic		-	-	-	-	-	-	-	-	-	-	-	-	C->T;hom;QUAL=50.8;DP=2	-	C->T;hom;QUAL=80;DP=3	-	-	-	-	-	-	-	-	-	-	-	-	-	-	-	-	-	-	-	-	-	-	-	-	-	-	-	-	-	-
chr1	100061723	G	intronic		-	-	-	-	-	-	-	-	-	-	-	-	G->A;hom;QUAL=50.8;DP=2	-	G->A;hom;QUAL=80;DP=3	-	-	-	-	-	-	-	-	-	-	-	-	-	-	-	-	-	-	-	-	-	-	-	-	-	-	-	-	-	-
chr1	100061740	T	intronic		-	-	-	-	-	-	-	-	-	-	-	-	T->C;hom;QUAL=50.8;DP=2	-	T->C;hom;QUAL=83;DP=3	-	-	-	-	-	-	-	-	-	-	-	-	-	-	-	-	-	-	-	-	-	-	-	-	-	-	-	-	-	-
chr1	100061804	C	intronic		-	-	-	-	-	-	-	-	-	-	-	-	C->T;hom;QUAL=80;DP=3	-	C->T;hom;QUAL=106;DP=4	-	-	-	-	-	-	-	-	-	-	-	-	-	-	-	-	-	-	-	-	-	-	-	-	-	-	-	-	-	-
chr1	100061865	C	intronic		-	-	-	-	-	-	-	-	-	-	-	-	C->T;hom;QUAL=11.3;DP=1	-	C->T;hom;QUAL=11.3;DP=1	-	-	-	-	-	-	-	-	-	-	-	-	-	-	-	-	-	-	-	-	-	-	-	-	-	-	-	-	-	-
chr1	100061869	C	intronic		-	-	-	-	-	-	-	-	-	-	-	-	C->T;hom;QUAL=11.3;DP=1	-	C->T;hom;QUAL=11.3;DP=1	-	-	-	-	-	-	-	-	-	-	-	-	-	-	-	-	-	-	-	-	-	-	-	-	-	-	-	-	-	-
chr1	100061894	T	intronic		-	-	-	-	-	-	-	-	-	-	-	-	T->C;hom;QUAL=50.8;DP=2	-	T->C;hom;QUAL=11.3;DP=1	-	-	-	-	-	-	-	-	-	-	-	-	-	-	-	-	-	-	-	-	-	-	-	-	-	-	-	-	-	-
chr1	100061921	T	intronic		-	-	-	-	-	-	-	-	-	-	-	-	T->G;hom;QUAL=11.3;DP=1	-	T->G;hom;QUAL=11.3;DP=1	-	-	-	-	-	-	-	-	T->G;hom;QUAL=11.3;DP=1	-	-	-	-	-	-	-	-	-	-	-	-	-	-	-	-	-	-	-	-	-
chr1	100061941	C	exonic	ENSOART00000022842	-	-	C->T;het;QUAL=225;DP=159	-	-	-	-	-	-	-	-	-	-	-	-	-	-	-	-	-	-	-	-	-	-	-	nonsynonymous SNV	-	-	-	-	-	-	-	-	-	-	-	-	-	-	-	-	-	-
chr1	100062011	C	exonic	ENSOART00000022842	-	-	-	-	-	-	-	-	-	-	-	-	-	C->T;hom;QUAL=164;DP=8	-	-	-	-	-	-	-	-	-	-	-	-	-	-	-	-	-	-	-	-	-	-	-	synonymous SNV	-	-	-	-	-	-	-
chr1	100062211	C	exonic	ENSOART00000022842	-	-	-	-	-	-	-	-	-	-	-	-	-	C->G;hom;QUAL=84;DP=3	-	-	-	-	-	-	-	-	-	-	-	-	-	-	-	-	-	-	-	-	-	-	-	synonymous SNV	-	-	-	-	-	-	-
chr1	100062507	C	intronic		-	-	-	-	C->A;hom;QUAL=70;DP=3	-	C->A;hom;QUAL=90.5;DP=4	-	-	-	-	-	-	-	-	-	-	C->A;hom;QUAL=11.3;DP=1	-	-	-	-	-	-	-	-	-	-	-	-	-	-	-	-	-	-	-	-	-	-	-	-	-	-	-
chr1	100062508	A	intronic		-	-	-	-	A->G;hom;QUAL=70;DP=3	-	A->G;hom;QUAL=92.5;DP=4	-	-	-	-	-	-	-	-	-	-	A->G;hom;QUAL=7.8;DP=1	-	-	-	-	-	-	-	-	-	-	-	-	-	-	-	-	-	-	-	-	-	-	-	-	-	-	-
chr1	100062519	C	intronic		-	-	-	-	C->T;hom;QUAL=70;DP=3	-	C->T;hom;QUAL=92.5;DP=4	-	-	-	-	-	-	-	-	-	-	C->T;hom;QUAL=11.3;DP=1	-	-	-	-	-	-	-	-	-	-	-	-	-	-	-	-	-	-	-	-	-	-	-	-	-	-	-
chr1	100062975	G	intronic		-	-	-	-	-	-	G->A;hom;QUAL=43.8;DP=2	-	-	G->A;hom;QUAL=43.8;DP=2	-	-	-	-	-	-	-	-	-	-	-	G->A;hom;QUAL=7.8;DP=1	-	-	-	-	-	-	-	-	-	-	-	-	-	-	-	-	-	-	-	-	-	-	-
chr1	100063038	C	intronic		-	-	-	-	C->T;hom;QUAL=222;DP=11	-	C->T;hom;QUAL=159;DP=6	-	-	C->T;hom;QUAL=210;DP=9	-	-	-	-	-	-	-	C->T;hom;QUAL=43.8;DP=2	-	-	-	C->T;hom;QUAL=80;DP=3	-	-	-	-	-	-	-	-	-	-	-	-	-	-	-	-	-	-	-	-	-	-	-
chr1	100063087	C	intronic		-	-	-	-	C->T;hom;QUAL=222;DP=14	-	C->T;hom;QUAL=218;DP=11	-	-	C->T;hom;QUAL=222;DP=15	-	-	-	-	-	-	-	C->T;hom;QUAL=80;DP=3	-	-	-	C->T;hom;QUAL=46.8;DP=3	-	-	-	-	-	-	-	-	-	-	-	-	-	-	-	-	-	-	-	-	-	-	-
chr1	100063101	A	intronic		-	-	-	-	A->G;hom;QUAL=222;DP=14	-	A->G;hom;QUAL=209;DP=10	-	-	A->G;hom;QUAL=222;DP=11	-	-	-	-	-	-	-	A->G;hom;QUAL=118;DP=4	-	-	A->G;hom;QUAL=63.5;DP=4	A->G;hom;QUAL=41.8;DP=2	-	-	-	-	-	-	-	-	-	-	-	-	-	-	-	-	-	-	-	-	-	-	-
chr1	100063105	C	intronic		-	-	-	-	C->G;hom;QUAL=222;DP=14	-	C->G;hom;QUAL=216;DP=10	-	-	C->G;hom;QUAL=222;DP=11	-	-	-	-	-	-	-	C->G;hom;QUAL=111;DP=4	-	-	C->G;hom;QUAL=70.5;DP=4	C->G;hom;QUAL=46.8;DP=2	-	-	-	-	-	-	-	-	-	-	-	-	-	-	-	-	-	-	-	-	-	-	-
chr1	100063257	G	intronic		-	-	-	-	G->A;hom;QUAL=222;DP=23	-	G->A;hom;QUAL=222;DP=11	-	-	G->A;hom;QUAL=222;DP=17	-	-	-	-	-	-	-	G->A;hom;QUAL=114;DP=4	-	-	-	G->A;hom;QUAL=80.5;DP=5	-	-	-	-	-	-	-	-	-	-	-	-	-	-	-	-	-	-	-	-	-	-	-
chr1	100063279	A	intronic		-	-	-	-	A->G;hom;QUAL=222;DP=26	-	A->G;hom;QUAL=191;DP=9	-	-	A->G;hom;QUAL=222;DP=13	-	-	-	-	-	-	-	A->G;hom;QUAL=141;DP=5	-	-	-	A->G;hom;QUAL=127;DP=5	-	-	-	-	-	-	-	-	-	-	-	-	-	-	-	-	-	-	-	-	-	-	-
chr1	10006329	C	intronic		-	-	-	C->G;het;QUAL=4.13;DP=1	-	-	-	-	-	-	-	-	-	-	-	-	-	-	-	-	-	-	-	-	-	-	-	-	-	-	-	-	-	-	-	-	-	-	-	-	-	-	-	-	-
chr1	100063307	C	intronic		-	-	-	-	-	-	-	-	-	C->T;hom;QUAL=222;DP=12	-	-	-	-	-	-	-	-	-	-	-	-	-	-	-	-	-	-	-	-	-	-	-	-	-	-	-	-	-	-	-	-	-	-	-
[truncated: 6 more columns]
