# Supplementary material for: Identification and Functional Analysis of Transcriptome Profiles, Long Non-Coding RNAs, Single-Nucleotide Polymorphisms, and Alternative Splicing from the Oocyte to the Preimplantation Stage of Sheep by Single-Cell RNA Sequencing
Source: Genes (Basel). 2023 May 25;14(6):1145. doi: 10.3390/genes14061145 (PMC10298692; doi:10.3390/genes14061145)
Supplement: Supplementary file 1 [file genes-14-01145-s001.zip › Table S6.xlsx]

## Sheet: Sheet1
Chr	Pos	Ref	Region	TranscriptName	ZZJ16C_1	ZZJ16C_2	ZZJ16C_3	ZZJ2C_1	ZZJ2C_2	ZZJ2C_3	ZZJ4C_1	ZZJ4C_2	ZZJ4C_3	ZZJ8C_1	ZZJ8C_2	ZZJ8C_3	ZZJB_1	ZZJB_2	ZZJB_3	ZZJF_1	ZZJF_2	ZZJF_3	ZZJM_1	ZZJM_2	ZZJM_3	ZZJO_1	ZZJO_2	ZZJO_3	ZZJ16C_1(Synonymous/Non)	ZZJ16C_2(Synonymous/Non)	ZZJ16C_3(Synonymous/Non)	ZZJ2C_1(Synonymous/Non)	ZZJ2C_2(Synonymous/Non)	ZZJ2C_3(Synonymous/Non)	ZZJ4C_1(Synonymous/Non)	ZZJ4C_2(Synonymous/Non)	ZZJ4C_3(Synonymous/Non)	ZZJ8C_1(Synonymous/Non)	ZZJ8C_2(Synonymous/Non)	ZZJ8C_3(Synonymous/Non)	ZZJB_1(Synonymous/Non)	ZZJB_2(Synonymous/Non)	ZZJB_3(Synonymous/Non)	ZZJF_1(Synonymous/Non)	ZZJF_2(Synonymous/Non)	ZZJF_3(Synonymous/Non)	ZZJM_1(Synonymous/Non)	ZZJM_2(Synonymous/Non)	ZZJM_3(Synonymous/Non)
chr1	100022336	ACT	intronic		-	-	-	ACT->-;hom;QUAL=81.2;DP=2	-	-	-	-	-	-	-	-	-	-	-	-	-	-	-	-	-	-	-	-	-	-	-	-	-	-	-	-	-	-	-	-	-	-	-	-	-	-	-	-	-
chr1	100047907	T	intergenic		-	T->-;hom;QUAL=36.5;DP=144	T->-;hom;QUAL=57.5;DP=161	-	-	-	-	-	-	-	T->-;hom;QUAL=14.6;DP=29	T->-;hom;QUAL=38.5;DP=39	-	-	-	-	-	-	-	-	T->-;hom;QUAL=33.5;DP=166	-	-	-	-	-	-	-	-	-	-	-	-	-	-	-	-	-	-	-	-	-	-	-	-
chr1	100049504	GAAG	intergenic		-	GAAG->-;hom;QUAL=215;DP=6	-	-	-	-	-	-	-	-	-	-	-	-	-	-	-	-	-	-	-	-	-	-	-	-	-	-	-	-	-	-	-	-	-	-	-	-	-	-	-	-	-	-	-
chr1	100057438	A	intronic		-	-	-	-	-	-	-	-	A->-;hom;QUAL=23.2;DP=2	-	-	-	-	-	-	-	-	-	-	-	-	-	-	-	-	-	-	-	-	-	-	-	-	-	-	-	-	-	-	-	-	-	-	-	-
chr1	100106599	-	upstream		-	-	-	-	-	-	-	-	-	-	-	-	-->CTGGC;hom;QUAL=22.5;DP=1	-	-	-	-	-	-	-	-	-	-	-	-	-	-	-	-	-	-	-	-	-	-	-	-	-	-	-	-	-	-	-	-
chr1	100114289	C	downstream		-	-	-	-	-	-	-	-	C->-;het;QUAL=69.5;DP=28	-	-	-	-	-	-	-	-	-	-	-	-	-	-	-	-	-	-	-	-	-	-	-	-	-	-	-	-	-	-	-	-	-	-	-	-
chr1	100114912	TGG	downstream		-	-	-	-	-	-	-	-	-	-	-	TGG->-;hom;QUAL=81.2;DP=2	-	-	-	-	-	-	-	-	-	-	-	-	-	-	-	-	-	-	-	-	-	-	-	-	-	-	-	-	-	-	-	-	-
chr1	100115079	-	downstream		-	-	-	-	-	-	-	-	-	-	-	-	-	-	-	-	-	-->A;hom;QUAL=16.7;DP=9	-	-	-	-	-	-	-	-	-	-	-	-	-	-	-	-	-	-	-	-	-	-	-	-	-	-	-
chr1	100115135	-	downstream		-	-	-	-	-	-	-	-	-	-	-	-	-	-->AA;hom;QUAL=104;DP=13	-	-	-	-	-	-	-	-	-	-	-	-	-	-	-	-	-	-	-	-	-	-	-	-	-	-	-	-	-	-	-
chr1	100115709	-	downstream		-	-	-	-	-	-	-	-	-	-	-	-	-	-->G;hom;QUAL=137;DP=70	-	-	-	-	-	-	-	-	-	-	-	-	-	-	-	-	-	-	-	-	-	-	-	-	-	-	-	-	-	-	-
chr1	100118336	-	intronic		-->AG;hom;QUAL=22.5;DP=7	-	-	-	-	-	-	-	-	-	-	-	-	-	-	-	-	-	-	-	-	-	-	-	-	-	-	-	-	-	-	-	-	-	-	-	-	-	-	-	-	-	-	-	-
chr1	100119432	-	intronic		-	-->TA;hom;QUAL=130;DP=3	-	-	-	-	-	-	-	-	-	-	-	-	-	-	-	-	-	-	-	-	-	-	-	-	-	-	-	-	-	-	-	-	-	-	-	-	-	-	-	-	-	-	-
chr1	100120068	-	intronic		-	-->TT;hom;QUAL=164;DP=5	-	-	-	-	-	-	-	-	-	-	-	-	-	-	-	-	-	-	-	-	-	-	-	-	-	-	-	-	-	-	-	-	-	-	-	-	-	-	-	-	-	-	-
chr1	100125791	GA	exonic	ENSOART00000022860	-	-	-	-	-	-	-	-	-	-	-	-	-	-	-	-	-	-	-	-	GA->-;het;QUAL=181;DP=183	-	-	-	-	-	-	-	-	-	-	-	-	-	-	-	-	-	-	-	-	-	-	-	frameshift deletion
chr1	100129964	T	intronic		-	-	-	-	-	-	-	-	-	-	-	-	-	-	-	-	-	-	-	-	-	T->-;hom;QUAL=37.2;DP=2	-	-	-	-	-	-	-	-	-	-	-	-	-	-	-	-	-	-	-	-	-	-	-
chr1	100137300	TTCTA	intronic		-	TTCTA->-;hom;QUAL=206;DP=7	-	-	-	-	-	-	-	-	-	-	-	-	-	-	-	-	-	-	TTCTA->-;hom;QUAL=203;DP=5	-	-	-	-	-	-	-	-	-	-	-	-	-	-	-	-	-	-	-	-	-	-	-	-
chr1	100147267	-	intergenic		-	-	-->AA;het;QUAL=53.5;DP=29	-	-	-	-	-	-	-	-	-	-	-	-->AA;het;QUAL=4.42;DP=6	-	-	-	-	-	-	-	-	-	-	-	-	-	-	-	-	-	-	-	-	-	-	-	-	-	-	-	-	-	-
chr1	100148123	-	intergenic		-	-	-	-	-	-	-	-	-	-	-	-	-	-	-	-	-	-	-	-	-->T;hom;QUAL=17.5;DP=3	-	-	-	-	-	-	-	-	-	-	-	-	-	-	-	-	-	-	-	-	-	-	-	-
chr1	100148222	-	intergenic		-	-	-	-	-	-	-	-	-	-	-	-	-	-	-	-	-	-	-	-	-->G;het;QUAL=3.81;DP=1	-	-	-	-	-	-	-	-	-	-	-	-	-	-	-	-	-	-	-	-	-	-	-	-
chr1	100148355	-	intergenic		-	-	-	-	-	-	-	-	-	-	-	-	-	-	-	-	-	-	-	-	-->G;hom;QUAL=79.6;DP=7	-	-	-	-	-	-	-	-	-	-	-	-	-	-	-	-	-	-	-	-	-	-	-	-
chr1	100149524	-	intergenic		-	-	-->TT;hom;QUAL=215;DP=6	-	-	-->TT;hom;QUAL=167;DP=16	-	-	-->TT;hom;QUAL=127;DP=4	-->TT;hom;QUAL=214;DP=16	-	-	-	-	-	-->TT;hom;QUAL=215;DP=11	-	-->TT;het;QUAL=217;DP=20	-	-	-->TT;hom;QUAL=22.5;DP=2	-	-	-->TT;hom;QUAL=214;DP=21	-	-	-	-	-	-	-	-	-	-	-	-	-	-	-	-	-	-	-	-	-
chr1	100149639	TTTT	intergenic		-	-	-	-	-	-	-	TTTT->-;hom;QUAL=71.2;DP=2	TTTT->-;het;QUAL=196;DP=10	TTTT->-;hom;QUAL=214;DP=42	-	-	-	-	-	TTTT->-;hom;QUAL=215;DP=8	TTTT->-;het;QUAL=217;DP=31	TTTT->-;het;QUAL=210;DP=18	-	-	-	TTTT->-;het;QUAL=98.5;DP=19	-	TTTT->-;hom;QUAL=214;DP=24	-	-	-	-	-	-	-	-	-	-	-	-	-	-	-	-	-	-	-	-	-
chr1	100151597	-	intergenic		-	-	-	-	-	-	-->A;hom;QUAL=77.5;DP=26	-	-	-	-	-	-	-	-	-	-	-	-	-	-	-	-	-	-	-	-	-	-	-	-	-	-	-	-	-	-	-	-	-	-	-	-	-	-
chr1	100152185	-	intergenic		-	-	-	-	-	-	-	-->A;hom;QUAL=169;DP=45	-	-	-	-	-	-	-	-->AA;het;QUAL=4.42;DP=4	-	-	-	-	-	-	-	-->A;hom;QUAL=33;DP=4	-	-	-	-	-	-	-	-	-	-	-	-	-	-	-	-	-	-	-	-	-
chr1	100152193	-	intergenic		-	-	-	-	-	-	-	-->A;hom;QUAL=99.5;DP=42	-	-	-	-	-	-	-	-	-	-	-	-	-	-	-	-	-	-	-	-	-	-	-	-	-	-	-	-	-	-	-	-	-	-	-	-	-
chr1	100152194	-	intergenic		-->G;het;QUAL=4.42;DP=1	-	-	-	-	-	-	-	-	-	-	-	-	-	-	-	-	-	-	-	-	-	-	-	-	-	-	-	-	-	-	-	-	-	-	-	-	-	-	-	-	-	-	-	-
chr1	100152294	-	intergenic		-->TATA;hom;QUAL=170;DP=4	-	-	-	-	-	-	-->TATATATA;hom;QUAL=215;DP=13	-	-	-	-	-	-	-	-->TATATA;hom;QUAL=64.2;DP=4	-	-	-	-	-	-	-	-->TATATATA;hom;QUAL=22.5;DP=2	-	-	-	-	-	-	-	-	-	-	-	-	-	-	-	-	-	-	-	-	-
chr1	100152884	A	intergenic		-	-	-	-	-	-	-	-	-	-	-	-	-	-	-	-	-	-	-	-	A->-;het;QUAL=8.18;DP=160	-	-	-	-	-	-	-	-	-	-	-	-	-	-	-	-	-	-	-	-	-	-	-	-
chr1	100152989	CAG	downstream		-	-	-	-	-	-	-	-	-	-	-	-	-	-	-	CAG->-;het;QUAL=128;DP=143	-	-	-	-	-	-	-	-	-	-	-	-	-	-	-	-	-	-	-	-	-	-	-	-	-	-	-	-	-
chr1	100152996	AGA	downstream		-	-	AGA->-;hom;QUAL=214;DP=144	-	-	-	AGA->-;het;QUAL=217;DP=224	-	-	-	-	-	-	-	-	AGA->-;hom;QUAL=214;DP=140	AGA->-;het;QUAL=217;DP=206	AGA->-;het;QUAL=217;DP=93	-	-	AGA->-;hom;QUAL=214;DP=146	AGA->-;het;QUAL=217;DP=203	AGA->-;hom;QUAL=214;DP=59	AGA->-;het;QUAL=217;DP=132	-	-	-	-	-	-	-	-	-	-	-	-	-	-	-	-	-	-	-	-	-
chr1	100153463	T	downstream		-	-	-	-	-	-	-	-	-	-	-	-	-	-	-	T->-;het;QUAL=48.5;DP=14	-	-	-	-	-	-	-	-	-	-	-	-	-	-	-	-	-	-	-	-	-	-	-	-	-	-	-	-	-
chr1	100154575	TCCAGG	exonic	ENSOART00000022865	TCCAGG->-;hom;QUAL=214;DP=19	TCCAGG->-;hom;QUAL=22.5;DP=1	-	-	TCCAGG->-;het;QUAL=217;DP=19	-	-	-	TCCAGG->-;het;QUAL=193;DP=11	TCCAGG->-;hom;QUAL=215;DP=19	TCCAGG->-;het;QUAL=217;DP=78	-	TCCAGG->-;hom;QUAL=215;DP=8	TCCAGG->-;hom;QUAL=214;DP=76	TCCAGG->-;hom;QUAL=214;DP=13	-	-	-	-	-	TCCAGG->-;hom;QUAL=214;DP=27	-	-	-	nonframeshift deletion	nonframeshift deletion	-	-	nonframeshift deletion	-	-	-	nonframeshift deletion	nonframeshift deletion	nonframeshift deletion	-	nonframeshift deletion	nonframeshift deletion	nonframeshift deletion	-	-	-	-	-	nonframeshift deletion
chr1	100154841	G	exonic	ENSOART00000022865	-	-	-	-	-	-	-	-	-	-	-	-	-	-	-	-	-	-	-	-	G->-;het;QUAL=4.42;DP=39	-	-	-	-	-	-	-	-	-	-	-	-	-	-	-	-	-	-	-	-	-	-	-	frameshift deletion
chr1	100169524	A	downstream		-	-	-	-	A->-;hom;QUAL=142;DP=34	-	-	-	-	-	A->-;hom;QUAL=3.66;DP=2	-	-	-	-	-	-	A->-;hom;QUAL=3.66;DP=2	-	-	-	-	-	-	-	-	-	-	-	-	-	-	-	-	-	-	-	-	-	-	-	-	-	-	-
chr1	100169882	TG	downstream		-	-	-	-	-	-	-	-	-	-	-	-	-	TG->-;het;QUAL=30.5;DP=39	-	-	-	-	-	-	-	-	-	-	-	-	-	-	-	-	-	-	-	-	-	-	-	-	-	-	-	-	-	-	-
chr1	100169888	AG	downstream		-	-	-	-	-	-	-	-	-	-	-	-	-	AG->-;hom;QUAL=214;DP=38	-	-	-	-	-	-	-	-	-	-	-	-	-	-	-	-	-	-	-	-	-	-	-	-	-	-	-	-	-	-	-
chr1	10021366	-	intronic		-	-	-	-	-	-	-	-	-	-	-	-	-	-	-->ATGTTG;het;QUAL=217;DP=35	-	-	-	-	-	-	-	-	-	-	-	-	-	-	-	-	-	-	-	-	-	-	-	-	-	-	-	-	-	-
chr1	10021369	-	intronic		-	-	-	-	-	-	-	-	-	-	-	-	-->TTGTCG;het;QUAL=188;DP=21	-	-->TTGTTG;het;QUAL=217;DP=36	-	-	-	-	-	-	-	-	-	-	-	-	-	-	-	-	-	-	-	-	-	-	-	-	-	-	-	-	-	-
chr1	100240535	-	intergenic		-	-	-	-	-	-	-	-	-	-->GCT;hom;QUAL=111;DP=7	-	-	-	-	-	-	-	-	-	-	-	-	-	-	-	-	-	-	-	-	-	-	-	-	-	-	-	-	-	-	-	-	-	-	-
chr1	100240537	-	intergenic		-	-	-	-	-	-	-	-	-	-->TGC;hom;QUAL=111;DP=3	-	-	-	-	-	-	-	-	-	-	-	-	-	-	-	-	-	-	-	-	-	-	-	-	-	-	-	-	-	-	-	-	-	-	-
chr1	100242054	-	intergenic		-	-	-	-	-	-	-	-	-	-->T;het;QUAL=4.42;DP=3	-	-	-	-	-	-	-	-	-	-	-	-	-	-	-	-	-	-	-	-	-	-	-	-	-	-	-	-	-	-	-	-	-	-	-
chr1	100250450	-	intergenic		-	-	-	-->A;hom;QUAL=54.4;DP=3	-	-	-	-	-	-	-	-	-	-	-	-	-	-	-	-	-	-	-	-	-	-	-	-	-	-	-	-	-	-	-	-	-	-	-	-	-	-	-	-	-
chr1	100250631	-	intergenic		-	-	-	-	-	-	-	-	-	-	-	-	-	-->A;hom;QUAL=69.5;DP=18	-	-	-	-	-	-	-	-	-	-	-	-	-	-	-	-	-	-	-	-	-	-	-	-	-	-	-	-	-	-	-
chr1	100251078	GAAAAA	intergenic		-	-	-	GAAAAA->-;het;QUAL=217;DP=89	-	-	-	-	-	-	-	-	-	-	-	-	-	-	-	-	-	-	-	-	-	-	-	-	-	-	-	-	-	-	-	-	-	-	-	-	-	-	-	-	-
chr1	100251433	-	intergenic		-	-->A;het;QUAL=9.05;DP=60	-	-	-	-	-->A;het;QUAL=8.18;DP=38	-	-	-	-	-	-	-	-	-	-	-	-	-	-	-	-	-	-	-	-	-	-	-	-	-	-	-	-	-	-	-	-	-	-	-	-	-	-
chr1	100251856	TA	downstream		-	-	-	-	-	-	-	-	-	TA->-;het;QUAL=133;DP=125	-	-	-	-	-	-	-	-	-	-	-	-	-	-	-	-	-	-	-	-	-	-	-	-	-	-	-	-	-	-	-	-	-	-	-
chr1	100252149	-	downstream		-	-	-	-	-	-	-	-	-	-	-	-	-	-->TA;het;QUAL=169;DP=9	-	-	-	-	-	-	-	-	-	-	-	-	-	-	-	-	-	-	-	-	-	-	-	-	-	-	-	-	-	-	-
chr1	100252314	A	downstream		-	-	-	-	-	-	-	-	-	-	-	-	-	A->-;hom;QUAL=125;DP=67	-	-	-	-	-	-	-	-	-	-	-	-	-	-	-	-	-	-	-	-	-	-	-	-	-	-	-	-	-	-	-
chr1	100252517	TA	downstream		-	-	-	-	-	-	-	-	-	-	-	-	-	TA->-;hom;QUAL=214;DP=120	TA->-;het;QUAL=139;DP=23	-	-	-	-	-	-	-	-	-	-	-	-	-	-	-	-	-	-	-	-	-	-	-	-	-	-	-	-	-	-
chr1	100252541	TGG	downstream		-	-	-	-	-	-	-	-	TGG->-;het;QUAL=64.5;DP=43	-	-	-	-	-	-	-	-	-	-	-	-	-	-	-	-	-	-	-	-	-	-	-	-	-	-	-	-	-	-	-	-	-	-	-	-
chr1	100257262	AT	intronic		-	-	-	AT->-;hom;QUAL=14.6;DP=2	-	-	-	-	-	-	-	-	AT->-;hom;QUAL=67.2;DP=3	-	AT->-;hom;QUAL=67.2;DP=2	-	-	-	-	-	-	-	-	-	-	-	-	-	-	-	-	-	-	-	-	-	-	-	-	-	-	-	-	-	-
chr1	100257488	-	intronic		-	-	-	-->C;het;QUAL=3.25;DP=1	-	-	-	-	-	-	-	-	-->C;hom;QUAL=120;DP=6	-	-->C;hom;QUAL=69.4;DP=3	-	-	-	-	-	-	-	-	-	-	-	-	-	-	-	-	-	-	-	-	-	-	-	-	-	-	-	-	-	-
chr1	100258588	TTTA	intronic		-	-	-	-	-	-	-	-	-	-	-	-	TTTA->-;hom;QUAL=129;DP=5	-	TTTA->-;hom;QUAL=144;DP=4	-	-	-	-	-	-	-	-	-	-	-	-	-	-	-	-	-	-	-	-	-	-	-	-	-	-	-	-	-	-
chr1	100262006	-	intronic		-	-	-	-	-	-	-	-	-	-	-	-	-	-	-->G;hom;QUAL=94;DP=4	-	-	-	-	-	-	-	-	-	-	-	-	-	-	-	-	-	-	-	-	-	-	-	-	-	-	-	-	-	-
chr1	100274748	-	intronic		-	-	-	-	-	-	-	-->T;hom;QUAL=31.5;DP=8	-	-	-	-	-	-	-	-	-	-	-	-	-	-	-	-	-	-	-	-	-	-	-	-	-	-	-	-	-	-	-	-	-	-	-	-	-
chr1	100296911	A	intergenic		A->-;hom;QUAL=214;DP=47	-	-	-	-	-	-	-	-	-	-	-	-	-	-	-	A->-;het;QUAL=217;DP=48	-	-	-	-	-	-	-	-	-	-	-	-	-	-	-	-	-	-	-	-	-	-	-	-	-	-	-	-
chr1	100326095	-	intergenic		-	-	-	-	-	-->A;hom;QUAL=96.5;DP=30	-	-	-	-	-	-	-	-	-	-	-	-	-	-	-	-	-	-	-	-	-	-	-	-	-	-	-	-	-	-	-	-	-	-	-	-	-	-	-
chr1	100326437	-	intergenic		-	-	-	-	-	-	-	-	-	-	-	-	-	-	-	-	-	-	-	-	-->T;hom;QUAL=21.6;DP=7	-	-	-	-	-	-	-	-	-	-	-	-	-	-	-	-	-	-	-	-	-	-	-	-
chr1	100326508	-	intergenic		-	-	-	-	-	-	-	-	-	-->A;hom;QUAL=30.2;DP=3	-	-	-	-	-	-->A;hom;QUAL=102;DP=15	-	-	-	-	-	-	-	-	-	-	-	-	-	-	-	-	-	-	-	-	-	-	-	-	-	-	-	-	-
chr1	100331387	CA	intergenic		-	-	-	-	-	-	-	-	-	-	-	-	-	-	CA->-;het;QUAL=21.5;DP=54	-	-	-	-	-	-	-	-	-	-	-	-	-	-	-	-	-	-	-	-	-	-	-	-	-	-	-	-	-	-
chr1	100353455	TG	exonic	ENSOART00000022892	-	-	-	-	-	-	-	-	-	TG->-;het;QUAL=217;DP=24	-	-	-	-	-	-	-	-	-	-	-	-	-	-	-	-	-	-	-	-	-	-	-	frameshift deletion	-	-	-	-	-	-	-	-	-	-	-
chr1	10036121	TCCT	intronic		-	-	-	-	-	-	-	-	-	-	-	-	TCCT->-;het;QUAL=217;DP=14	-	TCCT->-;het;QUAL=217;DP=11	-	-	-	-	-	-	-	-	-	-	-	-	-	-	-	-	-	-	-	-	-	-	-	-	-	-	-	-	-	-
chr1	100361556	TA	intronic		-	-	-	-	-	-	-	-	-	-	-	-	TA->-;hom;QUAL=138;DP=9	-	TA->-;hom;QUAL=150;DP=7	-	-	-	-	-	-	-	-	-	-	-	-	-	-	-	-	-	-	-	-	-	-	-	-	-	-	-	-	-	-
chr1	10040828	T	intronic		-	-	-	-	-	-	-	-	-	-	-	-	T->-;hom;QUAL=214;DP=27	-	T->-;hom;QUAL=214;DP=32	-	-	-	-	-	-	-	-	-	-	-	-	-	-	-	-	-	-	-	-	-	-	-	-	-	-	-	-	-	-
chr1	100422986	A	downstream		-	-	-	-	-	-	-	-	A->-;het;QUAL=19.5;DP=35	-	-	-	-	-	-	-	-	-	-	-	-	-	-	-	-	-	-	-	-	-	-	-	-	-	-	-	-	-	-	-	-	-	-	-	-
chr1	100429128	TCTCTC	intergenic		-	-	-	-	-	-	-	-	-	-	-	-	-	-	TCTCTC->-;hom;QUAL=130;DP=7	-	-	-	-	-	-	-	-	-	-	-	-	-	-	-	-	-	-	-	-	-	-	-	-	-	-	-	-	-	-
chr1	100429657	A	intergenic		-	-	-	-	-	-	-	-	-	-	-	-	A->-;het;QUAL=35.5;DP=14	-	A->-;het;QUAL=31.5;DP=11	-	-	-	-	-	-	-	-	-	-	-	-	-	-	-	-	-	-	-	-	-	-	-	-	-	-	-	-	-	-
chr1	100457920	CT	intronic		-	-	-	CT->-;het;QUAL=95.5;DP=13	-	-	-	-	-	-	-	-	-	-	-	-	-	-	-	-	-	-	-	-	-	-	-	-	-	-	-	-	-	-	-	-	-	-	-	-	-	-	-	-	-
chr1	100464745	-	intronic		-	-	-	-	-	-	-	-	-	-	-	-	-->A;hom;QUAL=214;DP=16	-	-->A;hom;QUAL=214;DP=15	-	-	-	-	-	-	-	-	-	-	-	-	-	-	-	-	-	-	-	-	-	-	-	-	-	-	-	-	-	-
chr1	100473488	-	intronic		-	-	-	-	-	-	-	-	-	-	-	-	-->A;hom;QUAL=13.9;DP=6	-	-->A;hom;QUAL=94.5;DP=29	-	-	-	-	-	-	-	-	-	-	-	-	-	-	-	-	-	-	-	-	-	-	-	-	-	-	-	-	-	-
chr1	100474122	-	intronic		-	-	-	-	-	-	-	-	-	-	-	-	-->A;het;QUAL=51.6;DP=20	-	-->A;het;QUAL=59.5;DP=27	-	-	-	-	-	-	-	-	-	-	-	-	-	-	-	-	-	-	-	-	-	-	-	-	-	-	-	-	-	-
chr1	10048148	-	intronic		-	-	-	-	-	-	-	-	-	-	-	-	-->A;hom;QUAL=43.6;DP=6	-	-->A;hom;QUAL=95.5;DP=15	-	-	-	-	-	-	-	-	-	-	-	-	-	-	-	-	-	-	-	-	-	-	-	-	-	-	-	-	-	-
chr1	100488808	TA	intronic		-	-	-	-	-	-	-	-	-	-	-	-	TA->-;het;QUAL=175;DP=16	-	TA->-;het;QUAL=217;DP=36	-	-	-	-	-	-	-	-	-	-	-	-	-	-	-	-	-	-	-	-	-	-	-	-	-	-	-	-	-	-
chr1	100491105	T	intronic		-	-	-	-	-	-	-	-	-	-	-	-	T->-;hom;QUAL=214;DP=14	-	T->-;hom;QUAL=149;DP=9	-	-	-	-	-	-	-	-	-	-	-	-	-	-	-	-	-	-	-	-	-	-	-	-	-	-	-	-	-	-
chr1	10051713	T	intronic		-	-	-	-	-	-	-	-	-	-	-	-	-	-	-	T->-;het;QUAL=45.5;DP=20	-	-	-	-	-	-	-	-	-	-	-	-	-	-	-	-	-	-	-	-	-	-	-	-	-	-	-	-	-
chr1	100517782	CGCCA	intronic		-	-	-	-	-	-	-	-	-	-	-	-	-	-	-	-	-	-	-	-	-	-	-	CGCCA->-;het;QUAL=61.5;DP=8	-	-	-	-	-	-	-	-	-	-	-	-	-	-	-	-	-	-	-	-	-
chr1	100533428	-	UTR3		-	-	-	-	-	-	-	-	-	-	-	-	-	-	-	-	-	-	-	-	-->A;het;QUAL=51.5;DP=27	-	-	-	-	-	-	-	-	-	-	-	-	-	-	-	-	-	-	-	-	-	-	-	-
chr1	100533718	-	UTR3		-	-->TA;het;QUAL=160;DP=39	-	-	-	-	-	-	-	-	-	-	-	-	-	-	-	-	-	-	-	-	-	-	-	-	-	-	-	-	-	-	-	-	-	-	-	-	-	-	-	-	-	-	-
chr1	100533886	T	UTR3		-	-	-	-	-	-	-	-	T->-;hom;QUAL=85.5;DP=13	-	-	-	-	-	-	-	T->-;hom;QUAL=11.5;DP=6	-	-	-	-	-	-	-	-	-	-	-	-	-	-	-	-	-	-	-	-	-	-	-	-	-	-	-	-
chr1	100535373	T	UTR3		-	-	-	-	-	-	-	-	-	-	-	-	-	-	-	-	T->-;hom;QUAL=30;DP=8	-	-	-	-	-	-	-	-	-	-	-	-	-	-	-	-	-	-	-	-	-	-	-	-	-	-	-	-
chr1	100535894	-	UTR3		-	-->T;hom;QUAL=70.5;DP=32	-	-	-	-	-	-	-	-	-	-	-	-->TGT;hom;QUAL=214;DP=45	-	-	-	-	-	-	-->T;hom;QUAL=52.5;DP=22	-->T;het;QUAL=12.7;DP=32	-	-	-	-	-	-	-	-	-	-	-	-	-	-	-	-	-	-	-	-	-	-	-
chr1	100535991	-	UTR3		-	-	-	-	-	-	-	-	-	-	-	-	-	-->C;hom;QUAL=161;DP=49	-	-	-	-	-	-	-	-	-	-	-	-	-	-	-	-	-	-	-	-	-	-	-	-	-	-	-	-	-	-	-
chr1	100537762	-	intergenic		-	-	-	-	-	-	-	-	-	-->GTGT;hom;QUAL=214;DP=8	-	-	-	-	-	-	-	-	-	-	-	-	-	-	-	-	-	-	-	-	-	-	-	-	-	-	-	-	-	-	-	-	-	-	-
chr1	100538599	-	intergenic		-	-	-	-	-	-	-	-	-	-->G;hom;QUAL=178;DP=9	-	-	-	-	-	-	-	-	-	-	-	-	-	-	-	-	-	-	-	-	-	-	-	-	-	-	-	-	-	-	-	-	-	-	-
chr1	100568844	C	intronic		-	-	-	-	-	-	-	-	-	-	-	-	C->-;hom;QUAL=68.7;DP=5	-	C->-;hom;QUAL=58.7;DP=6	-	-	-	-	-	-	-	-	-	-	-	-	-	-	-	-	-	-	-	-	-	-	-	-	-	-	-	-	-	-
chr1	100569965	-	intronic		-	-	-	-	-	-	-	-	-->C;hom;QUAL=168;DP=13	-	-	-	-	-	-	-	-	-	-	-	-	-	-	-	-	-	-	-	-	-	-	-	-	-	-	-	-	-	-	-	-	-	-	-	-
chr1	100589690	-	intergenic		-	-->CT;hom;QUAL=57.2;DP=2	-	-	-	-	-	-	-	-	-	-	-	-	-->CT;hom;QUAL=35.2;DP=2	-	-	-	-	-	-	-	-	-	-	-	-	-	-	-	-	-	-	-	-	-	-	-	-	-	-	-	-	-	-
chr1	100591919	AT	intergenic		-	-	-	-	-	-	-	-	-	-	-	-	AT->-;hom;QUAL=74.4;DP=5	-	AT->-;hom;QUAL=51.2;DP=3	-	-	-	-	-	-	-	-	-	-	-	-	-	-	-	-	-	-	-	-	-	-	-	-	-	-	-	-	-	-
chr1	10060091	-	intronic		-	-->T;hom;QUAL=53.4;DP=4	-	-	-	-	-	-	-	-	-	-	-->T;hom;QUAL=122;DP=8	-	-->T;hom;QUAL=123;DP=9	-	-	-	-	-	-	-	-	-	-	-	-	-	-	-	-	-	-	-	-	-	-	-	-	-	-	-	-	-	-
chr1	100603622	G	exonic	ENSOART00000022926	-	-	-	-	-	-	-	-	-	-	-	-	-	-	G->-;het;QUAL=49.5;DP=19	-	-	-	-	-	-	-	-	-	-	-	-	-	-	-	-	-	-	-	-	-	-	-	frameshift deletion	-	-	-	-	-	-
chr1	100609325	CT	UTR3		-	-	-	-	-	-	-	-	-	-	-	CT->-;hom;QUAL=214;DP=33	-	-	-	-	-	-	-	-	-	-	-	-	-	-	-	-	-	-	-	-	-	-	-	-	-	-	-	-	-	-	-	-	-
chr1	100609500	ACTGC	UTR3		-	-	-	ACTGC->-;hom;QUAL=214;DP=12	-	-	-	-	-	-	ACTGC->-;het;QUAL=217;DP=39	ACTGC->-;hom;QUAL=214;DP=10	-	-	-	ACTGC->-;het;QUAL=217;DP=21	ACTGC->-;hom;QUAL=215;DP=8	ACTGC->-;het;QUAL=217;DP=19	-	-	-	ACTGC->-;hom;QUAL=214;DP=41	ACTGC->-;hom;QUAL=214;DP=25	-	-	-	-	-	-	-	-	-	-	-	-	-	-	-	-	-	-	-	-	-	-
chr1	100609500	ACTGCT	UTR3		-	-	-	-	-	-	-	-	-	-	-	-	-	-	-	-	-	-	-	-	-	ACTGCT->-;hom;QUAL=22.5;DP=10	-	-	-	-	-	-	-	-	-	-	-	-	-	-	-	-	-	-	-	-	-	-	-
chr1	100610992	AAAAAA	UTR3		-	-	-	-	-	-	-	-	AAAAAA->-;hom;QUAL=133;DP=6	-	-	-	-	-	-	-	-	-	-	-	-	-	-	-	-	-	-	-	-	-	-	-	-	-	-	-	-	-	-	-	-	-	-	-	-
chr1	100611381	-	UTR3		-	-	-	-	-	-	-	-	-	-	-	-	-	-->A;hom;QUAL=92.7;DP=5	-	-	-	-	-	-	-	-	-	-	-	-	-	-	-	-	-	-	-	-	-	-	-	-	-	-	-	-	-	-	-
chr1	100611892	A	UTR3		-	-	-	-	-	-	-	A->-;het;QUAL=217;DP=140	-	-	-	-	-	-	-	-	-	-	-	-	-	-	-	-	-	-	-	-	-	-	-	-	-	-	-	-	-	-	-	-	-	-	-	-	-
chr1	100625619	A	intergenic		-	-	-	-	-	-	-	-	-	-	-	-	-	-	-	-	-	-	-	-	A->-;hom;QUAL=55.5;DP=25	-	-	-	-	-	-	-	-	-	-	-	-	-	-	-	-	-	-	-	-	-	-	-	-
chr1	100633381	TT	intergenic		-	-	-	-	-	-	-	-	TT->-;het;QUAL=3.25;DP=1	-	-	TT->-;hom;QUAL=162;DP=5	TT->-;het;QUAL=3.81;DP=1	-	-	-	-	-	-	TT->-;hom;QUAL=113;DP=5	-	-	-	-	-	-	-	-	-	-	-	-	-	-	-	-	-	-	-	-	-	-	-	-	-
chr1	100633681	-	intergenic		-	-	-->ATT;het;QUAL=61.5;DP=8	-	-	-	-	-	-	-	-	-	-	-	-	-	-	-	-	-	-	-	-	-	-	-	-	-	-	-	-	-	-	-	-	-	-	-	-	-	-	-	-	-	-
[truncated: 6 more columns]
